# Supplementary material for: Identification of key genes and validation of key gene aquaporin 1 on Wilms’ tumor metastasis
Source: PeerJ. 2023 Oct 26;11:e16025. doi: 10.7717/peerj.16025 (PMC10613441; doi:10.7717/peerj.16025)
Supplement: Supplemental Information 1 [file peerj-11-16025-s001.zip]

Archive with 2 entries (2 files):
- GSE57269,GSE73209,GSE66405 DEGs and volcanic map .xls
- __MACOSX/._GSE57269,GSE73209,GSE66405 DEGs and volcanic map .xls
