# Supplementary material for: Identification of key genes and validation of key gene aquaporin 1 on Wilms’ tumor metastasis
Source: PeerJ. 2023 Oct 26;11:e16025. doi: 10.7717/peerj.16025 (PMC10613441; doi:10.7717/peerj.16025)
Supplement: Supplemental Information 1 [file peerj-11-16025-s001.zip › GSE57269,GSE73209,GSE66405 DEGs and volcanic map .xls]

## Sheet: GSE57269 DEGs
ID	adj.P.Val	P.Value	t	B	logFC	GB_ACC	GI	Gene.Symbol	SPOT_ID
11723845_a_at	8.34e-06	1.97e-10	-41.1066	11.9813	-7.12466	NM_005218.3		DEFB1
11715494_s_at	8.34e-06	4.1e-10	-37.4141	11.6895	-7.67753	NM_000184.2		HBG1 /// HBG2
11755537_s_at	8.34e-06	5.07e-10	-36.4099	11.5985	-7.44701	AI188475		HBG1 /// HBG2
11723846_at	1.559e-05	1.41e-09	-31.9141	11.1144	-6.18964	NM_005218.3		DEFB1
11725912_a_at	1.559e-05	1.58e-09	-31.4659	11.0581	-5.73844	NM_005235.2		ERBB4
11733391_at	1.691e-05	2.05e-09	-30.4159	10.9195	-6.50303	NM_000686.4		AGTR2
11750549_a_at	1.85e-05	2.62e-09	-29.477	10.7871	-5.51892	BC029141.1		NPHS2
11758445_s_at	1.878e-05	3.04e-09	-28.9188	10.7043	-5.06757	BU753177		EDNRB
11724080_x_at	2.05e-05	4.26e-09	-27.6912	10.5107	-4.91688	NM_030820.3		COL21A1
11725979_a_at	2.05e-05	4.54e-09	-27.4678	10.4737	-4.74396	BC006478.1		CALB1
11724453_a_at	2.05e-05	5.5e-09	-26.7914	10.358	-5.35242	NM_153767.2		KCNJ1
11729957_x_at	2.05e-05	5.61e-09	-26.7256	10.3464	-5.50682	NM_000893.2		KNG1
11718435_a_at	2.05e-05	5.72e-09	-26.6606	10.335	-5.09595	NM_001033047.1		NPNT
11729137_at	2.05e-05	5.81e-09	-26.6037	10.3249	-4.44628	BC030974.1		UGT2B7
11729928_a_at	4.284e-05	1.3e-08	-23.9758	9.81128	-5.11545	NM_000486.5		AQP2
11729429_a_at	4.407e-05	1.5e-08	-23.5363	9.71529	-4.48368	NM_015656.1		KIF26A
11715347_s_at	4.407e-05	1.52e-08	-23.5047	9.70826	-7.32364	NM_000518.4		HBB
11728159_a_at	6.32e-05	2.3e-08	-22.2679	9.41981	-3.78698	NM_020632.2		ATP6V0A4
11744478_s_at	7.487e-05	2.9e-08	-21.613	9.25571	-7.42035	BC130459.1		HBG1 /// HBG2
11742862_a_at	7.487e-05	3.09e-08	-21.4356	9.20979	-3.71181	BF941499		ADGRF5
11727645_a_at	7.487e-05	3.18e-08	-21.3538	9.1884	-5.41336	NM_001105078.2		MECOM
11755282_a_at	7.717e-05	3.44e-08	-21.1421	9.13245	-4.35936	BC006526.2		SCNN1A
11755778_a_at	8.151e-05	3.84e-08	-20.8402	9.05097	-4.75411	AK074163.1		ROBO4
11758696_x_at	8.151e-05	3.96e-08	-20.757	9.0282	-8.61283	H53567		HBG1 /// HBG2
11759199_at	8.268e-05	4.28e-08	-20.5469	8.96998	-4.06896	BM673895		CNTN1
11730593_at	8.268e-05	4.55e-08	-20.3858	8.92467	-3.8765	NM_213606.2		SLC16A12
11726303_a_at	8.268e-05	4.61e-08	-20.35	8.91453	-3.62741	NM_181644.4		MFSD4
11749919_a_at	8.268e-05	4.69e-08	-20.3081	8.90261	-3.566	BC012627.1		GUCY1A3
11742769_a_at	8.308e-05	4.88e-08	-20.2032	8.87262	-3.60142	AY358319.1		FLRT3
11728243_a_at	8.471e-05	5.15e-08	-20.0636	8.83232	-5.89118	U58130.1		SLC12A1
11756822_s_at	0.00010173	6.38e-08	-19.5087	8.66756	-3.84228	CR599107.1		LYVE1
11749254_a_at	0.00011188	7.25e-08	-19.1894	8.56935	-4.75942	AK304301.1		PRSS23
11725265_at	0.00011208	7.49e-08	-19.1083	8.54399	-4.09646	NM_000092.4		COL4A4
11719305_at	0.0001129	7.77e-08	-19.0162	8.515	-3.74348	NM_007286.4		SYNPO
11759895_at	0.00011632	8.24e-08	-18.8711	8.46888	-5.21634	BC150296.1		PCDH9
11747223_a_at	0.00011727	8.75e-08	-18.7245	8.42171	-3.45695	AK290699.1		EDNRB
11744117_at	0.00011727	8.78e-08	-18.7152	8.41871	-5.60138	AB023177.2		THSD7A
11758698_x_at	0.00012697	9.77e-08	-18.4582	8.33458	-8.91901	H67392		HBG1 /// HBG2
11750241_x_at	0.00012757	1.01e-07	-18.3844	8.31008	-4.58717	AK290839.1		KNG1
11733775_a_at	0.00013063	1.06e-07	-18.2675	8.27097	-6.26586	NM_003361.2		UMOD
11717430_s_at	0.00013753	1.15e-07	-18.0596	8.20049	-3.56828	NM_001864.2		COX7A1
11734752_a_at	0.00013753	1.19e-07	-17.9799	8.17313	-3.48316	AK091196.1		ARHGAP24
11754410_s_at	0.00013753	1.2e-07	-17.9749	8.17142	-3.54359	AK097232.1		APLNR
11728882_a_at	0.00014106	1.28e-07	-17.8129	8.11524	-3.8825	NM_153362.1		PRSS35
11722955_at	0.00014106	1.31e-07	-17.768	8.09952	-5.23737	NM_000537.3		REN
11729222_a_at	0.00014106	1.31e-07	-17.7585	8.0962	-4.83209	M69106.1		GATA3
11744484_s_at	0.00015419	1.47e-07	-17.5041	8.00602	-5.30927	AK301134.1		HLA-DRA
11751633_x_at	0.0001657	1.61e-07	-17.2927	7.92959	-4.44448	AK316508.1		PRSS23
11731057_s_at	0.00017747	1.76e-07	-17.0919	7.85571	-3.87342	NM_000085.2		CLCNKA /// CLCNKB
11721758_at	0.00017747	1.82e-07	-17.0227	7.82994	-4.88122	NM_031442.3		TMEM47
11763485_a_at	0.00017747	1.84e-07	-16.9994	7.82122	-4.21982	DA633321		---
11729579_at	0.00017747	1.88e-07	-16.9435	7.80026	-4.17299	U59288.1		CDH13
11758630_s_at	0.00017747	1.9e-07	-16.9176	7.79053	-3.26275	AA922655		FGL2
11722994_s_at	0.00018173	1.99e-07	-16.8241	7.75515	-4.29914	BQ716411		ADH1A /// ADH1B /// ADH1C
11739830_a_at	0.00018411	2.05e-07	-16.7552	7.72894	-3.57319	U58855.1		GUCY1A3
11743352_s_at	0.00019843	2.25e-07	-16.5526	7.65086	-5.72879	AB023194.1		COBLL1
11716532_a_at	0.00020173	2.33e-07	-16.4787	7.62203	-3.72452	NM_015507.2		EGFL6
11732426_a_at	0.0002031	2.4e-07	-16.4149	7.59701	-3.21685	NM_004297.3		GNA14
11750832_a_at	0.0002031	2.52e-07	-16.3043	7.55328	-5.36532	AK298275.1		SLC12A1
11744030_a_at	0.0002031	2.54e-07	-16.2934	7.54897	-4.52137	AI565078		MMP7
11720860_s_at	0.0002031	2.55e-07	-16.2872	7.54649	-2.93899	NM_001128616.1		ARHGEF3
11715363_a_at	0.0002031	2.58e-07	-16.2591	7.53531	-5.37551	NM_000014.4		A2M
11715316_x_at	0.0002031	2.59e-07	-16.2495	7.5315	-3.87934		52630341	HLA-C
11725685_a_at	0.00020601	2.67e-07	-16.1858	7.50598	-5.17502	NM_030667.1		PTPRO
11724155_at	0.00023053	3.06e-07	-15.9013	7.39038	-5.7086	U08098.1		SULT1E1
11727034_at	0.00023053	3.09e-07	-15.8757	7.37985	-3.54597	BC009894.2		PAPSS2
11715796_s_at	0.00023053	3.13e-07	-15.8532	7.37057	-4.95302	BC007038.1		LUM
11754429_a_at	0.00025148	3.46e-07	-15.6428	7.28283	-3.09254	DB340562		LAMA2
11729831_a_at	0.00025379	3.6e-07	-15.5619	7.24862	-3.97914	NM_199328.1		CLDN8
11722791_s_at	0.00025379	3.62e-07	-15.5515	7.24423	-3.68772	AL833931.1		MATN2
11745525_x_at	0.00025379	3.66e-07	-15.5303	7.23522	-5.34966	AK001512.1		C14orf105
11720533_a_at	0.00025379	3.7e-07	-15.5072	7.22537	-2.74946	NM_005518.2		HMGCS2
11723668_at	0.0002649	3.91e-07	-15.3922	7.17614	-3.55813	NM_006379.2		SEMA3C
11758083_s_at	0.00029847	4.47e-07	-15.124	7.05931	-4.11421	AI743714		HPGD
11716203_a_at	0.00029847	4.54e-07	-15.0955	7.04675	-4.41726	NM_000900.2		MGP
11756146_x_at	0.00029847	4.59e-07	-15.0724	7.03651	-3.92628	W72169		S100A4
11720433_s_at	0.00031045	4.84e-07	-14.9687	6.99039	-6.73647	NM_013231.4		FLRT2
11723586_a_at	0.00032258	5.09e-07	-14.8681	6.94519	-4.26708	NM_004490.2		GRB14
11730484_at	0.00032377	5.18e-07	-14.836	6.93067	-4.10686	NM_198719.1		PTGER3
11757018_a_at	0.00033562	5.46e-07	-14.7322	6.88351	-4.74064	AL359627.1		COL12A1
11753290_a_at	0.00033562	5.5e-07	-14.7173	6.87669	-2.9031	AF523314.1		CHODL
11729732_x_at	0.00033814	5.61e-07	-14.679	6.85915	-6.36903	BC013289.1		FXYD2 /// FXYD6 /// FXYD6-FXYD2
11717979_at	0.00034059	5.72e-07	-14.6416	6.84198	-5.97613	NM_000587.2		C7
11722507_a_at	0.00035153	5.98e-07	-14.5577	6.80317	-6.09324	NM_001114086.1		CLIC5
11724503_at	0.00036633	6.36e-07	-14.4388	6.74772	-3.41053	NM_006108.2		SPON1
11743043_a_at	0.00036633	6.38e-07	-14.4338	6.74537	-3.56872	AF093118.1		FBLN5
11759654_a_at	0.00036704	6.52e-07	-14.3921	6.72574	-4.68397	BC020867.1		SLC6A13
11717980_x_at	0.00036704	6.54e-07	-14.3864	6.72307	-5.94896	NM_000587.2		C7
11725254_a_at	0.00038007	6.92e-07	-14.2792	6.67228	-3.49423	NM_144966.4		FREM1
11731082_at	0.00038007	6.93e-07	-14.2779	6.67165	-3.2046	NM_182757.2		RNF144B
11731890_a_at	0.00038243	7.05e-07	-14.2454	6.65617	-2.80851	NM_139056.2		ADAMTS16
11729223_at	0.00041013	7.64e-07	-14.094	6.58339	-5.19536	NM_001002295.1		GATA3
11754409_x_at	0.00043062	8.19e-07	-13.9652	6.52061	-4.77402	AL832772.1		LDB2
11722427_at	0.00043062	8.27e-07	-13.946	6.51123	-5.69503	NM_006682.2		FGL2
11724154_a_at	0.00043062	8.36e-07	-13.9273	6.50203	-4.51595	U08098.1		SULT1E1
11720022_a_at	0.00043062	8.37e-07	-13.9248	6.50082	-2.96105	BG763839		MME
11717820_a_at	0.0004387	8.61e-07	-13.8716	6.47459	-4.18259	NM_001098484.2		SLC4A4
11723865_at	0.0004465	8.86e-07	-13.8205	6.44927	-5.04	NM_024944.2		CHODL
11756443_x_at	0.00045395	9.17e-07	-13.758	6.41812	-3.19194	AA468507		PROM2
11721757_at	0.00045395	9.19e-07	-13.7535	6.41585	-3.07179	DB301873		TMEM47
11756158_s_at	0.00049438	1.01e-06	-13.581	6.32894	-3.59464	BU789977		LOC102724562 /// LOC105369252 /// MST1L
11750796_a_at	0.00050678	1.05e-06	-13.5188	6.29727	-2.37512	AK304631.1		DNER
11732793_a_at	0.00051979	1.08e-06	-13.456	6.26511	-3.11351	NM_004100.4		EYA4
11727867_a_at	0.00054185	1.15e-06	-13.3489	6.20976	-3.30901	NM_003278.2		CLEC3B /// EXOSC7
11757857_s_at	0.00054185	1.16e-06	13.332	6.20101	6.44977	T52499		XIST
11740782_a_at	0.00054185	1.16e-06	-13.3311	6.20054	-2.53752	NM_024539.3		RNF128
11717837_x_at	0.00054462	1.18e-06	-13.3055	6.18721	-3.02516	NM_001623.3		AIF1
11759304_at	0.00055261	1.21e-06	-13.2635	6.16524	-3.7136	AL118812		UGT8
11757733_s_at	0.00055953	1.24e-06	13.2139	6.13925	7.46444	BQ632124		XIST
11743044_a_at	0.00055953	1.25e-06	-13.2031	6.13354	-4.91279	AY390731.1		ALDH1A1
11724912_at	0.00055953	1.26e-06	-13.1935	6.12849	-2.45596	NM_024574.3		NDNF
11764166_s_at	0.00058713	1.33e-06	-13.0937	6.07569	-3.83392	CF124061		EHF
11745053_a_at	0.00058811	1.35e-06	-13.0731	6.06471	-2.6013	BC028060.1		C14orf105
11721651_at	0.00058811	1.36e-06	-13.0601	6.05776	-2.22775	NM_001795.3		CDH5
11739050_s_at	0.00062375	1.45e-06	-12.9433	5.99508	-3.05083	BF680538		ACPP
11722998_a_at	0.000625	1.47e-06	-12.9249	5.98517	-3.12896	NM_005589.2		ALDH6A1
11757777_s_at	0.0006443	1.53e-06	-12.858	5.94889	-4.49973	AI546919		KL
11719962_s_at	0.00069402	1.66e-06	-12.7151	5.8706	-2.29337	NM_001091.2		AOC1
11760501_a_at	0.00069402	1.68e-06	-12.6984	5.86137	-3.93057	BP325859		WSB1
11764077_s_at	0.00069402	1.69e-06	-12.6885	5.85593	-5.05061	AW150861		EDIL3
11754472_a_at	0.00070612	1.73e-06	-12.6453	5.832	-4.69474	AW299767		CALB1
11729930_at	0.00071463	1.77e-06	-12.6047	5.80939	-2.15035	CR542024.1		AQP2
11748546_a_at	0.00071463	1.78e-06	-12.5976	5.80544	-2.1415	AK295433.1		OGN
11730780_x_at	0.00072652	1.82e-06	-12.5564	5.78238	-4.84921	BC074771.2		ADH1C
11752784_s_at	0.00073735	1.87e-06	-12.5182	5.76097	-2.60006	AK297248.1		FLRT2
11735112_at	0.00077404	1.97e-06	-12.4241	5.70785	-2.69344	AW242315		PTGER3
11728085_s_at	0.00078704	2.02e-06	-12.3835	5.68472	-2.99786	NM_001203.2		BMPR1B
11729832_s_at	0.00078987	2.05e-06	-12.3646	5.67396	-4.68374	NM_199328.1		CLDN8
11723215_s_at	0.00081721	2.13e-06	-12.2957	5.63453	-3.44011	NM_002397.3		MEF2C
11759121_at	0.00084268	2.22e-06	-12.2328	5.59826	-3.63098	AF536216.1		SLC5A8
11734507_s_at	0.00084556	2.25e-06	-12.2066	5.58312	-5.14415	AK292865.1		MECOM
11751093_a_at	0.00084556	2.26e-06	-12.2023	5.5806	-4.18509	AK296009.1		CHODL
11731019_x_at	0.00086565	2.33e-06	-12.1518	5.55124	-4.19058	NM_032955.1		AIF1
11758077_s_at	0.0008665	2.36e-06	-12.1307	5.53898	-3.23254	N39037		BHMT
11725268_s_at	0.0008665	2.38e-06	-12.1162	5.53049	-3.79329	NM_024582.4		FAT4
11748172_a_at	0.0008665	2.39e-06	-12.114	5.52918	-4.32171	BC035062.2		NKAIN2
11719247_at	0.00086748	2.41e-06	-12.1003	5.52116	-4.81015	NM_001624.2		AIM1
11741562_a_at	0.00090293	2.52e-06	-12.0239	5.47625	-5.28391	NM_007287.2		MME
11722138_s_at	0.00095545	2.73e-06	-11.8952	5.39987	-4.44052	AI719730		GUCY1A3
11758530_s_at	0.00095545	2.76e-06	-11.8801	5.39079	-5.80197	BF432469		KCNJ16
11731465_a_at	0.00095545	2.76e-06	-11.8783	5.38975	-3.53217	NM_148170.3		CTSC
11754267_x_at	0.00095545	2.77e-06	-11.8765	5.38868	-7.23719	BI767534		HBA1 /// HBA2
11717466_a_at	0.00095545	2.77e-06	-11.8764	5.38861	-3.33916	AW975453		NFAT5
11719602_a_at	0.00099043	2.89e-06	-11.8083	5.34767	-4.60982	NM_015529.2		MOXD1
11753881_x_at	0.00099087	2.91e-06	-11.7966	5.34064	-6.38504	BT006721.1		FXYD2 /// FXYD6 /// FXYD6-FXYD2
11741561_a_at	0.00100158	2.96e-06	-11.7688	5.32381	-3.95936	NM_015234.4		ADGRF5
11729080_a_at	0.00102885	3.06e-06	-11.7157	5.29161	-3.90916	AY388457.1		ESRRG
11750222_a_at	0.001031	3.09e-06	-11.7018	5.28313	-2.5237	AK296921.1		ARID5B
11739049_at	0.00104491	3.15e-06	-11.6702	5.26385	-2.20845	BF680538		ACPP
11725266_at	0.00105747	3.21e-06	-11.641	5.246	-2.23075	AW978549		COL4A4
11744051_at	0.00112745	3.45e-06	-11.5309	5.17816	-3.22028	AI983146		TSPAN1
11755216_a_at	0.00114492	3.52e-06	-11.4969	5.15705	-3.41773	AK225544.1		CDH16
11739315_at	0.00118557	3.67e-06	-11.433	5.11717	-2.06346	F09283		KDR
11724258_a_at	0.00122175	3.84e-06	-11.3642	5.07396	-2.11546	NM_001135091.1		MUC15
11727328_at	0.00122175	3.85e-06	-11.3603	5.07148	-3.86354	NM_025237.2		SOST
11718876_at	0.00122175	3.88e-06	-11.3468	5.06296	-3.82897	NM_139072.3		DNER
11730779_at	0.00122175	3.9e-06	-11.3399	5.05864	-4.66524	BC074771.2		ADH1C
11745158_x_at	0.00122175	3.91e-06	-11.3377	5.05722	-2.40049	EF583655.1		MUC1
11741364_a_at	0.00122265	3.94e-06	-11.327	5.05043	-2.98006	U12542.1		KCNJ1
11726801_at	0.00122343	3.97e-06	-11.3154	5.04312	-4.00019	AK123757.1		EBF1
11717803_a_at	0.00122343	3.99e-06	-11.3069	5.03775	-3.98036	NM_021229.3		NTN4
11745210_s_at	0.00124791	4.11e-06	-11.2616	5.00894	-4.17667	AK054661.1		PCDH9
11715348_x_at	0.00124791	4.12e-06	-11.2581	5.00669	-4.55812	NM_000518.4		HBB
11718683_s_at	0.00129915	4.31e-06	-11.188	4.96186	-2.2336	NM_001134.1		AFP
11723813_at	0.00129968	4.34e-06	-11.1782	4.95558	-3.95939	U90920.1		ARHGAP29
11722803_s_at	0.00132018	4.44e-06	-11.1454	4.93448	-3.14567	AK292953.1		GNAI1
11751921_s_at	0.00132018	4.5e-06	-11.1253	4.92152	-4.26109	BC070080.1		AHR
11724703_a_at	0.00132018	4.5e-06	-11.1248	4.92123	-4.39023	NM_198381.1		ELF5
11722430_at	0.00132018	4.54e-06	-11.112	4.91294	-2.15455	NM_002705.4		PPL
11722137_a_at	0.00132018	4.54e-06	-11.1098	4.91151	-3.49019	AI719730		GUCY1A3
11720612_x_at	0.001335	4.62e-06	-11.0843	4.89499	-2.53392	NM_153757.2		NAP1L5
11715934_s_at	0.00134789	4.7e-06	-11.0605	4.87955	-2.83221	NM_001001522.1		TAGLN
11731606_at	0.00134789	4.72e-06	-11.0526	4.87439	-4.09184	NM_001112706.2		SCIN
11725403_at	0.00135253	4.77e-06	-11.0364	4.86389	-2.36884	NM_138786.2		TM4SF18
11725450_a_at	0.00135253	4.79e-06	-11.0303	4.85989	-2.29774	BC016153.1		TMEM45B
11754954_x_at	0.00135418	4.83e-06	-11.02	4.85317	-2.36699	AK222669.1		ENG
11725964_a_at	0.00140126	5.02e-06	-10.9609	4.81445	-2.70668	BC005256.1		CAV2
11718399_s_at	0.00142037	5.14e-06	-10.9271	4.79221	-3.2905	NM_004613.2		TGM2
11730020_a_at	0.00142037	5.15e-06	-10.9242	4.79034	-1.92746	NM_001010845.2		ACSM2A
11742768_a_at	0.00148108	5.4e-06	-10.8544	4.74414	-5.0218	AK027670.1		FLRT3
11750517_x_at	0.00151107	5.56e-06	-10.8107	4.71504	-2.25779	AK300125.1		HPGD
11747438_a_at	0.00151107	5.58e-06	-10.8059	4.71188	-1.96232	AK301441.1		GIMAP4
11717190_s_at	0.00151107	5.6e-06	-10.8008	4.70847	-4.84146	BC093702.1		TXNIP
11733587_a_at	0.00157229	5.86e-06	-10.735	4.66436	-2.62865	NM_000651.4		CR1
11715852_at	0.00157521	5.92e-06	-10.7202	4.65443	-3.5218	NM_002609.3		PDGFRB
11718767_x_at	0.00157521	5.94e-06	-10.7142	4.6504	-4.85407	BC001278.1		PRSS23
11730608_at	0.00157521	5.96e-06	-10.7088	4.64674	-1.77033	NM_004133.4		HNF4G
11726405_a_at	0.00159004	6.05e-06	-10.6869	4.63197	-2.03465	NM_000049.2		ASPA
11716222_a_at	0.00159004	6.11e-06	-10.6743	4.62342	-4.01258	NM_198235.2		RNASE1
11743617_at	0.00159004	6.12e-06	-10.6722	4.62201	-2.97107	BM979113		ITGA2
11734506_a_at	0.0016548	6.43e-06	-10.6001	4.5731	-3.07677	AK292865.1		MECOM
11740481_x_at	0.0016548	6.43e-06	-10.5995	4.57266	-2.86258	NM_001104554.1		PAQR5
11721126_a_at	0.00166436	6.5e-06	-10.5838	4.56192	-2.94392	L14721.1		ENPEP
11730623_at	0.0016999	6.71e-06	-10.538	4.53057	-3.07826	NM_032160.2		DSEL
11723669_s_at	0.0016999	6.74e-06	-10.5328	4.52701	-4.99303	NM_006379.2		SEMA3C
11729078_a_at	0.0016999	6.75e-06	-10.5314	4.52607	-3.89921	NM_052832.2		SLC26A7
11731193_at	0.00171294	6.83e-06	-10.5132	4.51358	-1.99979	NM_001080534.1		UNC13C
11754380_a_at	0.00171499	6.87e-06	-10.5043	4.50743	-3.28421	AK093408.1		SOSTDC1
11744099_a_at	0.001741	7.03e-06	-10.4717	4.48498	-3.54974	CR591737.1		HSD17B2
11755860_a_at	0.001741	7.05e-06	-10.4685	4.48277	-2.94228	Y00811.1		MME
11743771_at	0.00174292	7.09e-06	-10.4599	4.47678	-2.04981	AI984778		GIMAP7
11743933_a_at	0.0018157	7.43e-06	-10.3949	4.43167	-2.45224	DB340615		VAV3
11731656_a_at	0.00181841	7.47e-06	-10.3858	4.42535	-3.88788	NM_001079874.1		VAV3
11723866_a_at	0.00182203	7.52e-06	-10.3761	4.41855	-4.23904	BC009418.1		CHODL
11755622_x_at	0.0018381	7.64e-06	-10.3539	4.40304	-2.11328	BC064643.1		ROBO4
11719222_at	0.0018381	7.69e-06	-10.3447	4.39664	-3.99796	NM_003122.3		SPINK1
11728305_s_at	0.0018381	7.7e-06	-10.3431	4.39553	-2.8829	NM_016315.2		GULP1
11726162_at	0.00189834	7.99e-06	-10.2911	4.35899	-3.39122	NM_004440.3		EPHA7
11748714_a_at	0.00189843	8.08e-06	-10.2765	4.34869	-4.60656	AF330693.1		COL21A1
11728920_a_at	0.00189843	8.09e-06	-10.2747	4.34743	-2.57344	NM_005739.3		RASGRP1
11756581_s_at	0.00189843	8.14e-06	-10.2652	4.34075	-4.91425	AK315562.1		PRSS23
11715584_a_at	0.00189843	8.19e-06	-10.2578	4.33551	-2.89683	BC009685.1		CAV1
11745715_a_at	0.00189843	8.19e-06	-10.2578	4.33551	-2.89683	EF649774.1		CAV1
11722792_a_at	0.00189942	8.23e-06	-10.2505	4.33037	-3.26586	NM_005161.3		APLNR
11728244_s_at	0.00190995	8.32e-06	-10.2345	4.31906	-7.65593	NM_000338.2		SLC12A1
11732806_a_at	0.00190995	8.35e-06	-10.2299	4.31573	-2.74523	NM_031305.2		ARHGAP24
11725653_a_at	0.00193816	8.51e-06	-10.203	4.29669	-4.06608	AF205940.1		EMCN
11722140_a_at	0.00194925	8.6e-06	-10.1887	4.28651	-3.99997	BQ575111		GUCY1A3
11720163_at	0.00198021	8.78e-06	-10.1605	4.26641	-2.65147	NM_005429.2		VEGFC
11718168_a_at	0.00198809	8.85e-06	-10.1487	4.25798	-2.78114	NM_013451.3		MYOF
11718766_at	0.00202361	9.05e-06	-10.118	4.23597	-4.73	NM_007173.4		PRSS23
11735154_a_at	0.0020502	9.21e-06	-10.0937	4.21858	-3.59356	BM683763		COL4A3
11732178_a_at	0.00206396	9.32e-06	-10.0784	4.20751	-2.01126	BC143364.1		MYH11
11757645_s_at	0.0020734	9.4e-06	-10.0658	4.19845	-2.58474	AA040154		FIBIN
11758518_s_at	0.0020734	9.44e-06	-10.0598	4.19414	-2.3212	BU078673		CDKL2
11755998_x_at	0.00211838	9.69e-06	-10.0243	4.16848	-2.59292	M15178.1		HLA-DRB4
11723814_s_at	0.00214274	9.86e-06	-10.0007	4.15136	-4.55562	U90920.1		ARHGAP29
11724441_x_at	0.00214274	9.89e-06	-9.99663	4.1484	-3.70128	NM_000961.3		PTGIS
11725269_at	0.00217589	1.01e-05	-9.96385	4.12455	-2.67555	NM_000339.2		SLC12A3
11755730_x_at	0.00217589	1.01e-05	-9.96378	4.1245	-4.66548	BX379768		SPP1
11715352_x_at	0.00218218	1.02e-05	-9.95395	4.11733	-3.74242	NM_000088.3		COL1A1
11734021_at	0.00222923	1.05e-05	-9.91424	4.08829	-2.02319	NM_012309.2		SHANK2
11718319_at	0.00222923	1.05e-05	-9.91008	4.08524	-2.87198	NM_012072.3		CD93
11728692_a_at	0.00222923	1.06e-05	-9.90746	4.08332	-2.85526	BX391869		LOC100996724 /// PDE4DIP
11718950_s_at	0.00224626	1.07e-05	-9.89139	4.07153	-3.02376	NM_022474.2		MPP5
11728530_a_at	0.00225875	1.08e-05	-9.87814	4.06179	-3.82362	NM_013314.3		BLNK
11752549_x_at	0.0022621	1.09e-05	-9.87043	4.05611	-4.778	AK293176.1		ALDH1A1
11763599_a_at	0.00229071	1.11e-05	-9.84418	4.03676	-2.359	AK023523.1		GPATCH2L
11721168_a_at	0.00229071	1.11e-05	-9.84214	4.03525	-1.70528	AI304877		EPB41L1
11721995_a_at	0.00229999	1.12e-05	-9.83108	4.02708	-3.24758	NM_001128922.1		LRRC32
11757621_a_at	0.00232934	1.14e-05	-9.80843	4.01032	-3.78784	DC426127		MYLK
11763382_a_at	0.0023359	1.15e-05	-9.79013	3.99673	-2.16848	AK023670.1		NUMB
11733305_a_at	0.0023359	1.15e-05	-9.78948	3.99625	-3.44628	BC037225.1		TFAP2B
11727406_a_at	0.0023359	1.15e-05	-9.78806	3.9952	-4.46364	NM_000459.3		TEK
11758672_s_at	0.00234438	1.16e-05	9.77772	3.98752	3.25062	AI241904		UCHL1
11756836_s_at	0.00238509	1.19e-05	-9.74383	3.96227	-2.86489	CR595826.1		GNA14
11725806_at	0.00238509	1.19e-05	-9.74382	3.96226	-1.88088	D50312.1		KCNJ8
11725294_at	0.00242583	1.22e-05	-9.71106	3.93777	-2.75629	NM_004654.3		USP9Y
11756411_a_at	0.00242583	1.22e-05	-9.70838	3.93576	-2.07769	AK310105.1		STAB1
11721318_at	0.00242583	1.23e-05	-9.70514	3.93333	-2.75961	NM_015393.2		PARM1
11726692_at	0.00243548	1.24e-05	-9.69455	3.92539	-4.42981	NM_001146.3		ANGPT1
11745310_s_at	0.00244361	1.25e-05	-9.68483	3.91809	-3.11289	DQ023515.1		SLC3A1
11716777_s_at	0.00245843	1.26e-05	-9.67154	3.90811	-2.41563	NM_022772.3		EPS8L2
11758057_s_at	0.00249107	1.28e-05	-9.64883	3.891	-3.72464	AA417916		GATA3
11747907_s_at	0.00253684	1.31e-05	-9.61718	3.8671	-3.08841	AK298269.1		PDZK1 /// PDZK1P1
11721602_a_at	0.00253684	1.31e-05	-9.61438	3.86498	-2.69105	NM_133477.2		SYNPO2
11757682_a_at	0.00253908	1.32e-05	-9.60807	3.8602	-1.78619	BQ446236		CYB5R2
11735152_a_at	0.00255672	1.34e-05	-9.59382	3.8494	-3.48721	NM_021097.2		SLC8A1
11728954_a_at	0.00256616	1.35e-05	-9.58387	3.84185	-3.01648	NM_000899.3		KITLG
11715501_s_at	0.00257635	1.36e-05	-9.57358	3.83404	-6.81545	NM_001553.1		IGFBP7
11743655_a_at	0.00262743	1.39e-05	-9.54275	3.81056	-3.23485	DB377018		HPGD
11730311_at	0.0026477	1.4e-05	-9.52766	3.79904	-1.70019	BU684754		TFCP2L1
11758612_s_at	0.0026958	1.44e-05	-9.49912	3.7772	-2.95761	W73009		MPPED2
11757802_s_at	0.00274838	1.47e-05	-9.46896	3.75406	-2.99878	AI800019		NRK
11733216_s_at	0.00276755	1.48e-05	-9.45499	3.7433	-2.30627	NM_019050.2		USP53
11719601_a_at	0.00284609	1.53e-05	-9.41374	3.71147	-3.82065	BC018756.1		MOXD1
11723176_s_at	0.00287047	1.56e-05	-9.39203	3.69466	-2.66114	NM_014935.2		PLEKHA6
11731538_a_at	0.00287047	1.56e-05	-9.38721	3.69092	-3.5033	NM_153840.2		ADGRF1
11724762_a_at	0.00287047	1.57e-05	-9.38458	3.68887	-2.74992	BC024746.1		DEPTOR
11721092_a_at	0.00287047	1.57e-05	-9.38337	3.68794	-2.69086	BQ027009		THBS1
11733115_a_at	0.00287062	1.57e-05	-9.37852	3.68418	-4.55932	NM_000067.2		CA2
11723006_a_at	0.00287358	1.58e-05	-9.3717	3.67888	-3.96197	NM_002961.2		S100A4
11753712_x_at	0.00287358	1.59e-05	-9.36769	3.67576	-4.37247	CR541913.1		HBB
11728883_a_at	0.00288158	1.61e-05	-9.35267	3.66408	-2.46157	AK291928.1		PRSS35
11726174_at	0.00288158	1.61e-05	-9.34933	3.66147	-2.25842	NM_001030060.1		SAMD5
11729870_x_at	0.00288158	1.62e-05	-9.34199	3.65575	-2.42426	NM_007046.2		EMILIN1
11715351_at	0.00288158	1.62e-05	-9.33955	3.65385	-3.91725	NM_000088.3		COL1A1
11723214_a_at	0.00288158	1.62e-05	-9.33867	3.65316	-1.78154	NM_002397.3		MEF2C
11730251_x_at	0.00288158	1.63e-05	-9.33608	3.65114	-2.0067	AY358326.1		LNX1
11725191_s_at	0.00290087	1.64e-05	-9.32289	3.64085	-2.19085	NM_020455.5		ADGRG6
11756873_a_at	0.00293237	1.67e-05	-9.30444	3.62642	-2.56125	BC020849.1		ALDH8A1
11717930_x_at	0.00293495	1.68e-05	-9.29875	3.62196	-2.10573	NM_016730.1		FOLR1
11722136_at	0.00294037	1.68e-05	-9.29184	3.61655	-4.2426	NM_001130683.2		GUCY1A3
11728307_x_at	0.00297414	1.71e-05	-9.26936	3.5989	-3.72463	AF200715.1		GULP1
11725382_a_at	0.00297414	1.72e-05	-9.26758	3.59751	-2.24562	BC092404.1		RAPGEF3
11739134_a_at	0.00297414	1.72e-05	-9.26371	3.59447	-3.44941	BI493788		COL5A2
11729714_at	0.00301564	1.75e-05	-9.24155	3.57702	-3.08201	AB188492.1		IRX2
11736191_s_at	0.00301886	1.76e-05	-9.23236	3.56978	-4.20307	NM_014057.3		OGN
11754728_a_at	0.00301886	1.77e-05	-9.23133	3.56896	-4.93213	DB302676		MAL
11727898_a_at	0.00307483	1.81e-05	-9.20353	3.54699	-2.42221	NM_024734.3		CLMN
11724983_at	0.00315198	1.86e-05	-9.16769	3.51857	-3.02957	NM_032457.2		PCDH7
11739762_a_at	0.00329133	1.95e-05	-9.1077	3.47074	-2.46793	NM_182848.2		CLDN10
11722879_a_at	0.00329133	1.95e-05	-9.10435	3.46807	-1.71089	NM_181674.2		PPP2R2B
11718154_a_at	0.0033524	2e-05	-9.07692	3.44608	-3.86366	NM_001130860.1		HEPH
11726179_a_at	0.00335472	2e-05	-9.07179	3.44196	-2.39574	AW242286		SOX6
11720574_s_at	0.00340447	2.04e-05	-9.04906	3.42368	-3.68641	NM_005603.3		ATP8B1
11729639_at	0.00344025	2.07e-05	-9.03174	3.40972	-1.99603	AF083124.1		RAB25
11726434_at	0.00348014	2.1e-05	-9.01312	3.39469	-1.91055	NM_006614.2		CHL1
11731466_a_at	0.0035888	2.17e-05	-8.97059	3.36024	-3.3076	BC100893.1		CTSC
11718948_a_at	0.00366643	2.23e-05	-8.93985	3.33522	-3.05932	BC129933.1		MPP5
11736765_at	0.00372827	2.27e-05	-8.91499	3.31494	-1.75376	AI339742		C14orf28
11746836_a_at	0.00379699	2.32e-05	-8.8883	3.2931	-2.01618	CR457390.1		TMEFF2
11725652_at	0.00383022	2.35e-05	-8.87347	3.28093	-5.18028	AI635774		EMCN
11755816_a_at	0.00388603	2.39e-05	-8.85159	3.26294	-3.02411	BC143864.1		COL21A1
11725694_at	0.0039213	2.42e-05	-8.83643	3.25046	-2.1126	AK290378.1		SDPR
11718062_a_at	0.00397446	2.46e-05	-8.81588	3.2335	-2.14452	NM_002513.2		NME3
11736234_a_at	0.00402346	2.5e-05	-8.79486	3.21612	-1.92147	CA306565		PTER
11736507_s_at	0.00402346	2.51e-05	-8.79289	3.21448	-2.71383	BC020521.2		FRMD6
11759049_at	0.00406751	2.55e-05	-8.7745	3.19923	-1.95701	BM546027		ACSS3
11730697_at	0.00406751	2.55e-05	-8.77166	3.19687	-1.84601	NM_178470.3		DCAF12L1
11748375_a_at	0.00409397	2.58e-05	-8.75981	3.18703	-3.02879	AK294887.1		TEK
11743151_a_at	0.00409774	2.59e-05	-8.75477	3.18284	-1.91628	AK289747.1		GLS
11757290_s_at	0.00411123	2.61e-05	-8.74687	3.17626	-3.57558	CN346153		COL5A2
11721268_s_at	0.00428151	2.72e-05	-8.69366	3.13183	-2.12211	AF179224.1		TMPRSS4
11723492_a_at	0.00433356	2.76e-05	-8.67517	3.11632	-1.51967	BC098122.1		ARHGEF3
11744596_a_at	0.00434275	2.78e-05	-8.66877	3.11095	-1.89877	AF435957.1		LYPD6B
11750932_a_at	0.00440981	2.83e-05	-8.64506	3.091	-2.00468	AK294065.1		EPHX2
11753973_x_at	0.00440981	2.84e-05	-8.64264	3.08897	-2.33022	FJ226032.1		MUC1
11759655_x_at	0.00443495	2.87e-05	-8.62907	3.07753	-3.08063	BC020867.1		SLC6A13
11759295_at	0.00443495	2.87e-05	-8.62823	3.07682	-2.58943	BU684240		EHF
11725686_a_at	0.00451907	2.94e-05	-8.60186	3.05454	-2.74951	AB209729.1		PTPRO
11726527_s_at	0.00454514	2.96e-05	-8.59122	3.04552	-2.93632	NM_021647.6		MFAP3L
11739681_x_at	0.00459887	3.01e-05	-8.5734	3.03041	-4.52996	DB377607		AHR
11752548_a_at	0.00460666	3.02e-05	-8.56767	3.02555	-4.95018	AK293176.1		ALDH1A1
11736678_s_at	0.00461272	3.03e-05	-8.56241	3.02107	-4.54337	U97519.1		PODXL
11720832_x_at	0.0046302	3.06e-05	-8.5542	3.01409	-1.82176	NM_018419.2		SOX18
11718320_at	0.00469055	3.11e-05	-8.53507	2.99779	-2.70391	AK056764.1		CD93
11758838_at	0.0047062	3.13e-05	-8.52745	2.99129	-2.04062	CA945105		SPTLC2
11738149_a_at	0.00470863	3.14e-05	-8.52143	2.98616	-3.49278	NM_001080430.2		TOX3
11725275_at	0.00470863	3.15e-05	-8.51958	2.98458	-3.51931	NM_024337.3		IRX1
11739518_a_at	0.00471959	3.16e-05	-8.5132	2.97913	-5.09746	NM_013281.2		FLRT3
11742850_x_at	0.00481425	3.25e-05	-8.48158	2.95205	-3.96218	M60334.1		HLA-DRA
11721224_at	0.00481425	3.26e-05	-8.47818	2.94913	-2.60844	U57911.1		MPPED2
11756923_s_at	0.00481425	3.27e-05	-8.47505	2.94644	-3.76206	CR589990.1		LOC102724562 /// MST1 /// MST1L /// MST1P2
11760163_s_at	0.00481425	3.27e-05	-8.4732	2.94485	-1.67675	BQ574288		WSB1
11759135_x_at	0.00481425	3.27e-05	8.47176	2.94362	3.16663	NM_173157.1		NR4A1
11727005_at	0.00482462	3.31e-05	-8.45997	2.93349	-2.85947	AB032017.1		ADGRL4
11736113_at	0.00482462	3.31e-05	-8.45949	2.93308	-2.75942	AY643712.1		ARHGAP18
11743816_s_at	0.00482462	3.31e-05	-8.45867	2.93237	-2.51854	BE464297		S1PR1
11724501_at	0.00484246	3.33e-05	-8.45081	2.9256	-2.60127	AK001584.1		SPON1
11753651_x_at	0.00489144	3.38e-05	-8.43389	2.91103	-1.83096	AY327597.1		MUC1
11745716_s_at	0.00489144	3.39e-05	-8.43196	2.90936	-3.0378	AB209926.1		CAV1
11763628_s_at	0.0050031	3.47e-05	-8.40187	2.88336	-2.95994	DR762455		POU3F3
11722200_s_at	0.00500793	3.49e-05	-8.39582	2.87812	-3.24851	NM_003474.4		ADAM12
11720908_a_at	0.00500793	3.51e-05	-8.38988	2.87297	-2.40551	NM_017640.4		LRRC16A
11731195_at	0.00500793	3.52e-05	-8.38751	2.87092	-3.25587	NM_152754.2		SEMA3D
11719843_a_at	0.00500793	3.52e-05	-8.38708	2.87054	-3.15889	NM_015429.3		ABI3BP
11723754_a_at	0.00501848	3.54e-05	-8.38122	2.86546	-5.12768	NM_003206.3		TCF21
11719176_a_at	0.00504537	3.57e-05	-8.3688	2.85468	-3.61508	NM_016235.1		GPRC5B
11763812_at	0.00504537	3.58e-05	-8.36563	2.85192	-1.74578	BC029389.1		UTY
11754296_a_at	0.00504537	3.59e-05	8.3645	2.85094	1.65171	AK022624.1		AEN
11725695_s_at	0.00504537	3.6e-05	-8.36067	2.84761	-3.37768	NM_004657.4		SDPR
11748543_a_at	0.00504537	3.61e-05	-8.35818	2.84544	-3.61269	AK304670.1		TXNIP
11733230_a_at	0.00512957	3.68e-05	-8.33478	2.82506	-1.59916	BE042873		PTPRB
11723174_a_at	0.00512957	3.69e-05	-8.33215	2.82277	-2.07132	NM_032532.2		FNDC1
11759055_at	0.00513171	3.7e-05	-8.32705	2.81831	-3.86229	AB235418.1		TMEM72
11748544_s_at	0.00513171	3.71e-05	-8.32509	2.8166	-3.87308	AK304670.1		TXNIP
11727920_a_at	0.0051429	3.73e-05	-8.31927	2.81152	-2.05767	NM_012383.4		OSTF1
11725253_at	0.00520214	3.78e-05	-8.30264	2.79697	-3.0607	NM_000458.2		HNF1B
11717764_x_at	0.00525766	3.84e-05	-8.28532	2.78179	-1.74651	BC006230.2		MGLL
11728306_s_at	0.00525766	3.84e-05	-8.28378	2.78044	-3.82916	AF200715.1		GULP1
11739761_a_at	0.0053651	3.94e-05	-8.25445	2.75467	-3.14779	BU686852		CLDN10
11746372_a_at	0.0053651	3.94e-05	-8.25382	2.75411	-1.51172	AK291871.1		NUDT6
11758933_at	0.00539832	3.98e-05	-8.24346	2.74498	-3.37837	AK092282.1		TM4SF18
11724159_x_at	0.0054398	4.02e-05	-8.2314	2.73435	-2.0899	NM_001077693.2		ECSCR
11724982_s_at	0.0054633	4.05e-05	-8.22323	2.72714	-2.51014	CB243336		PCDH7
11743657_x_at	0.00553464	4.11e-05	-8.20507	2.71107	-2.92234	BX335988		HPGD
11726810_s_at	0.00560795	4.19e-05	-8.18376	2.69218	-2.79811	NM_001136503.1		SMIM24
11763406_s_at	0.00560795	4.19e-05	-8.1836	2.69204	-3.90346	AW025579		BICC1
11738446_a_at	0.00580414	4.35e-05	-8.14024	2.65347	-2.51024	BC131509.1		NFAT5
11764064_s_at	0.00580414	4.36e-05	-8.1378	2.65129	-1.85718	AA252353		TXLNGY
11754806_s_at	0.00582056	4.38e-05	-8.13147	2.64564	-3.13874	AW780256		CADPS2
11717575_at	0.00603867	4.58e-05	-8.0825	2.6018	-3.31007	NM_005398.4		PPP1R3C
11730021_s_at	0.00603867	4.58e-05	-8.08175	2.60112	-3.40977	NM_001010845.2		ACSM2A /// ACSM2B
11725200_a_at	0.00603867	4.58e-05	-8.08016	2.5997	-2.66713	NM_000316.2		PTH1R
11740097_a_at	0.00604943	4.62e-05	-8.07132	2.59176	-2.44765	AK054604.1		TBX3
11724529_s_at	0.00604943	4.65e-05	-8.06509	2.58616	-1.95391	BC014679.2		FBXO8
11754928_x_at	0.00604943	4.66e-05	-8.06129	2.58273	-2.82973	BQ005945		MYOF
11715789_a_at	0.00604943	4.67e-05	-8.05963	2.58125	-2.88892	BC035893.1		SLC40A1
11741706_a_at	0.00604943	4.68e-05	-8.05674	2.57864	-2.68646	NM_181703.2		GJA5
11734020_a_at	0.00604943	4.68e-05	-8.05662	2.57853	-2.54798	DB349714		SHANK2
11743417_a_at	0.00604943	4.68e-05	-8.05577	2.57776	-3.45363	AK056447.1		P3H2
11736798_a_at	0.00604943	4.7e-05	-8.05179	2.57418	-2.62795	NM_175635.1		RUNX1T1
11722743_a_at	0.00604943	4.7e-05	-8.0511	2.57356	-2.69366	NM_003260.4		TLE2
11717836_a_at	0.00607388	4.73e-05	-8.04355	2.56675	-3.26418	NM_001623.3		AIF1
11741680_a_at	0.00610099	4.77e-05	-8.03553	2.55952	-1.98784	AK295564.1		SERPINE2
11726691_a_at	0.00614111	4.82e-05	-8.02386	2.54897	-1.63747	U83508.1		ANGPT1
11723838_at	0.00614111	4.83e-05	-8.02094	2.54633	-3.28144	U66075.1		GATA6
11741268_a_at	0.00614111	4.84e-05	-8.0193	2.54485	-3.39689	AK300119.1		LDB2
11762617_x_at	0.00616212	4.87e-05	-8.01052	2.53691	-2.39971	BC128517.1		ANKRD36
11741088_a_at	0.00616212	4.88e-05	-8.00961	2.53608	-3.0009	NM_001130687.1		GUCY1A3
11740370_a_at	0.0062408	4.95e-05	-7.99234	2.52044	-2.51728	AW297763		RASGRP1
11737943_a_at	0.00629477	5.01e-05	-7.97972	2.50898	-4.7868	AK290090.1		SPP1
11733477_at	0.00629659	5.03e-05	-7.97534	2.50499	-1.40931	AK290420.1		SUCNR1
11716182_s_at	0.00629659	5.04e-05	-7.97366	2.50347	-2.95817	BG539415		ALCAM
11734322_at	0.00633014	5.07e-05	-7.96481	2.49541	-1.34118	NM_001201.2		BMP3
11722855_at	0.00643129	5.17e-05	-7.94409	2.47654	-1.82672	NM_025208.4		PDGFD
11739844_at	0.00655774	5.28e-05	-7.91936	2.45395	-2.36159	AF000994.1		UTY
11722776_at	0.00660509	5.34e-05	-7.90697	2.4426	-2.39605	NM_002742.2		PRKD1
11731554_a_at	0.00660509	5.35e-05	-7.90556	2.44131	-2.86401	AI634580		SYNPO2
11727161_a_at	0.00660509	5.38e-05	-7.89864	2.43497	-1.85981	NM_002501.2		NFIX
11728061_a_at	0.00660509	5.4e-05	-7.8942	2.4309	-1.32842	BQ014893		ZNF608
11717804_a_at	0.00660509	5.41e-05	-7.89328	2.43006	-1.54928	AK290591.1		NTN4
11739135_s_at	0.00660509	5.41e-05	-7.89233	2.42918	-3.20514	BI493788		COL5A2
11757705_x_at	0.00660509	5.42e-05	-7.89136	2.42829	-1.74596	AI215454		APOA1
11730878_x_at	0.00660509	5.44e-05	-7.88681	2.42411	-1.61216	NM_025107.2		MYCT1
11720231_s_at	0.00660509	5.44e-05	-7.88622	2.42357	-2.04957	BC001451.1		TES
11724463_a_at	0.00675275	5.59e-05	-7.85693	2.39663	-2.62405	NM_001005340.1		GPNMB
11715873_a_at	0.00675275	5.59e-05	-7.85602	2.39579	-2.93448	NM_020190.2		OLFML3
11719871_a_at	0.00681722	5.66e-05	-7.84259	2.38341	-1.68123	NM_014020.3		TMEM176B
11724156_at	0.00681722	5.67e-05	-7.83998	2.38099	-6.87256	NM_005420.2		SULT1E1
11758680_s_at	0.00684992	5.72e-05	7.83064	2.37237	3.3021	R85693		UCHL1
11720644_a_at	0.00684992	5.73e-05	-7.82925	2.37108	-1.73494	AK290692.1		PECAM1
11755202_a_at	0.00686353	5.75e-05	-7.82435	2.36654	-2.65253	BX648021.1		VTCN1
11749548_a_at	0.0068864	5.79e-05	-7.81796	2.36064	-2.20272	AF542549.1		KCTD1
11758636_s_at	0.00715524	6.03e-05	-7.77281	2.31874	-2.82272	AA653554		ASPN
11715652_a_at	0.00717176	6.05e-05	-7.7676	2.31389	-2.46754	NM_002593.3		PCOLCE
11731650_a_at	0.00719038	6.09e-05	-7.76162	2.30831	-1.82872	NM_001048209.1		NTM
11728841_a_at	0.00719038	6.1e-05	-7.75945	2.30629	-1.86122	BC127092.1		PLEKHA5
11739857_at	0.00719708	6.12e-05	-7.75578	2.30287	-2.20768	BQ775757		TENM2
11721987_s_at	0.00723375	6.18e-05	-7.74482	2.29265	-2.25015	NM_198859.3		PRICKLE2
11717760_a_at	0.00723375	6.19e-05	-7.74277	2.29073	-1.43731	NM_004877.2		GMFG
11728373_a_at	0.00723375	6.19e-05	-7.74231	2.29031	-2.43426	BQ181641		ERG
11725627_at	0.00728156	6.25e-05	-7.73245	2.28109	-2.03363	BC063583.1		NIPAL3
11719406_a_at	0.00735743	6.33e-05	-7.71786	2.26744	-2.97577	BF529628		HIPK2
11724157_x_at	0.00735743	6.35e-05	-7.71575	2.26547	-6.8546	NM_005420.2		SULT1E1
11759602_a_at	0.00735743	6.36e-05	-7.71327	2.26314	-3.74484	AF247168.1		RSRP1
11738002_a_at	0.00738367	6.4e-05	-7.70678	2.25706	-1.54284	BC101666.1		SLC35E2
11724343_at	0.00742916	6.45e-05	-7.69747	2.24832	-2.02294	NM_000885.4		ITGA4
11720263_a_at	0.00763434	6.65e-05	-7.66505	2.21783	-2.57608	NM_198159.1		MITF
11723247_a_at	0.00763904	6.67e-05	-7.66028	2.21333	-3.00245	AI332407		SFRP1
11733970_a_at	0.00763904	6.68e-05	-7.6593	2.21241	-2.62971	AB046782.1		PCDH18
11743914_a_at	0.00769173	6.74e-05	-7.64925	2.20293	-2.13432	BG292559		PKP4
11724024_a_at	0.00784853	6.91e-05	-7.62324	2.17834	-2.61203	BF939833		TRIM13
11730881_a_at	0.00784853	6.91e-05	-7.6222	2.17736	-3.52884	CA413770		NEBL
11725598_a_at	0.00791744	7e-05	-7.60895	2.1648	-2.41601	NM_176825.2		SULT1C2
11728571_a_at	0.00791744	7e-05	-7.60769	2.1636	-2.85675	NM_001114661.1		PLCL1
11759097_a_at	0.0080724	7.16e-05	7.58414	2.14123	2.62145	BG290193		ZNF703
11722758_at	0.00811834	7.22e-05	-7.57551	2.13302	-2.75192	NM_024563.3		NPR3
11725611_a_at	0.00816378	7.27e-05	-7.56699	2.1249	-1.8229	NM_001003682.2		TMEM200B
11732432_a_at	0.00820121	7.32e-05	-7.55958	2.11783	-2.33303	NM_001128127.1		GK
11742754_a_at	0.00822456	7.36e-05	-7.55405	2.11256	-1.69585	AK125307.1		FGF12
11724354_x_at	0.00824049	7.39e-05	-7.54951	2.10823	-1.68348	NM_033388.1		ATG16L2
11726175_a_at	0.0082471	7.41e-05	-7.54621	2.10507	-1.36792	NM_000720.2		CACNA1D
11726594_at	0.00824852	7.43e-05	-7.54359	2.10257	-3.58113	NM_001336.3		CTSZ
11758637_x_at	0.00830632	7.5e-05	-7.53362	2.09303	-1.96796	AW242046		AMY1A /// AMY1B /// AMY1C
11742035_a_at	0.00831021	7.53e-05	-7.52892	2.08853	-2.19256	D42108.1		PLCL1
11737944_x_at	0.00831021	7.54e-05	-7.52829	2.08793	-4.91842	AK290090.1		SPP1
11757030_at	0.0084528	7.68e-05	-7.50754	2.06804	-1.55398	AY927543.1		ECH1 /// HNRNPL
11751908_a_at	0.00876635	8e-05	-7.46368	2.02583	-2.64956	BC140920.1		ZMAT1
11760764_at	0.00876635	8e-05	-7.46364	2.0258	-2.19174	DQ266047.1		ADAMTS16
11724763_s_at	0.00889057	8.14e-05	-7.4462	2.00895	-3.29816	BC024746.1		DEPTOR
11716408_a_at	0.0089054	8.17e-05	-7.44205	2.00494	-3.6023	NM_001127500.1		MET
11724077_x_at	0.00893192	8.21e-05	-7.43651	1.99959	-2.08769	BC034942.2		DDX3Y
11739783_a_at	0.00896718	8.26e-05	7.42944	1.99274	1.92046	CA430296		CDON
11754853_s_at	0.00896718	8.28e-05	-7.42761	1.99096	-4.31934	AK126719.1		PDZK1 /// PDZK1P1
11757788_s_at	0.00898191	8.31e-05	-7.42352	1.987	-2.81631	AI653068		DDR2
11755100_a_at	0.00901642	8.36e-05	-7.41709	1.98077	-2.21401	AB209571.1		COL16A1
11719404_a_at	0.00903217	8.41e-05	-7.41073	1.97459	-1.97885	BP397003		HIPK2
11752597_a_at	0.00903217	8.41e-05	-7.41059	1.97445	-3.36231	BC040138.2		SLC12A1
11721700_a_at	0.00903316	8.43e-05	-7.40816	1.97209	-2.7364	NM_032918.1		RERG
11725590_a_at	0.00905021	8.46e-05	-7.40384	1.9679	-1.45435	NM_198041.1		NUDT6
11740418_at	0.0090789	8.51e-05	-7.39789	1.96212	-1.33273	U17034.1		PLA2R1
11735912_a_at	0.0090789	8.54e-05	-7.3941	1.95843	-1.56922	NM_178585.2		WDFY3
11726250_at	0.0090789	8.55e-05	-7.39323	1.95758	-2.04938	BT007048.1		AGR2
11744031_at	0.0090789	8.57e-05	-7.39129	1.9557	-3.06626	AI565078		MMP7
11742820_s_at	0.00913854	8.64e-05	-7.38205	1.94671	-2.74637	AF202167.1		OGN
11725473_a_at	0.00923731	8.75e-05	-7.36836	1.93336	-2.36053	AF347029.1		PAQR8
11750436_s_at	0.00925564	8.79e-05	-7.364	1.9291	-1.48268	U90304.1		IRX5
11748529_x_at	0.00926626	8.82e-05	-7.36052	1.92571	-1.55384	U28979.1		CASP4
11744433_x_at	0.00932743	8.89e-05	-7.35129	1.91669	-2.47338	M24895.1		AMY2B
11744236_a_at	0.0093821	8.97e-05	-7.34286	1.90844	-1.28595	AW150758		DDX60
11747559_a_at	0.00939905	9e-05	-7.33871	1.90438	-1.93732	AK294761.1		PDZRN3
11725472_a_at	0.00942992	9.05e-05	-7.33301	1.8988	-2.06055	BC030664.2		PAQR8
11723755_x_at	0.00951675	9.15e-05	-7.3211	1.88712	-4.71398	NM_003206.3		TCF21
11721288_a_at	0.00953204	9.19e-05	-7.31718	1.88328	-2.18588	NM_016373.1		WWOX
11758438_s_at	0.00956432	9.24e-05	-7.3114	1.8776	-1.34345	DB377592		CD36
11746322_x_at	0.00957714	9.27e-05	-7.30778	1.87405	-1.9166	AK301018.1		ADH1B
11727147_at	0.00958387	9.29e-05	-7.30484	1.87115	-1.87549	BC065023.1		ZNF564
11757990_s_at	0.00970313	9.44e-05	-7.28839	1.85497	-2.85689	AV682654		CFH /// CFHR1
11720559_a_at	0.00970313	9.45e-05	-7.28742	1.85402	-2.91181	NM_002021.1		FMO1
11719915_x_at	0.00970782	9.47e-05	-7.28473	1.85137	-1.2759	AY359067.1		AIF1L
11754096_x_at	0.00992665	9.71e-05	-7.25914	1.82611	-1.79983	CR536484.1		TAGLN
11735116_a_at	0.00994707	9.75e-05	-7.25481	1.82184	-1.8054	BC130420.1		MET
11736718_a_at	0.00996906	9.8e-05	-7.24904	1.81613	-2.46303	NM_001040624.1		NCALD
11723627_at	0.00996906	9.82e-05	-7.24651	1.81363	-2.46113	NM_152321.2		ERP27
11718900_a_at	0.00996906	9.83e-05	-7.24547	1.81259	-3.00796	BC136295.1		TGFBR3
11725684_a_at	0.00996906	9.86e-05	-7.24225	1.8094	-3.07161	AK289784.1		PTPRO
11758028_s_at	0.00996906	9.87e-05	-7.24173	1.80889	-3.05463	BQ184392		FOXQ1
11717062_at	0.0100631	9.98e-05	-7.22977	1.79704	-1.50428	NM_005498.4		AP1M2
11753777_a_at	0.0100733	0.0001	-7.22657	1.79387	-2.22328	AB193527.1		KCNMB2
11755271_x_at	0.0100837	0.0001	-7.22337	1.79069	-1.45299	BX648764.1		ZNF626
11732321_a_at	0.0102313	0.000102	-7.20608	1.77351	-1.90006	BC002795.2		PLAT
11718682_a_at	0.0103118	0.000103	-7.19374	1.76123	-1.3298	NM_001134.1		AFP
11745987_a_at	0.0103118	0.000103	-7.19368	1.76117	-1.98937	AK315944.1		GUCY1B3
11721438_s_at	0.0103442	0.000104	-7.18831	1.75582	-2.73536	NM_001042500.1		DEFA1 /// DEFA1B /// DEFA3
11735385_s_at	0.0103732	0.000104	-7.18331	1.75083	-3.41131	NM_001079520.1		DACT1
11717961_at	0.0104693	0.000106	-7.17163	1.73918	-1.6035	NM_001001683.2		MED11
11727151_a_at	0.0104738	0.000106	-7.16909	1.73664	-2.58379	AF399844.1		PRICKLE1
11743251_s_at	0.0105605	0.000107	-7.15743	1.72499	-2.92968	BX357054		MMP2
11753981_a_at	0.0105605	0.000107	-7.15638	1.72394	-1.64967	BC101660.1		VEPH1
11719453_a_at	0.0105733	0.000108	-7.15032	1.71788	-1.66063	NM_024649.4		BBS1
11721498_a_at	0.0105733	0.000108	-7.1503	1.71785	-2.18948	NM_001008566.1		TPST2
11763460_at	0.0105733	0.000108	-7.14893	1.71649	-1.50131	DA818475		GPRIN3
11739396_a_at	0.0106163	0.000109	-7.13971	1.70725	-2.47042	NM_001128174.1		UGT8
11751031_a_at	0.0106163	0.000109	7.13793	1.70546	1.26899	AK298245.1		CSK
11724919_a_at	0.0106163	0.000109	-7.13699	1.70452	-1.99496	NM_014234.3		HSD17B8
11724970_at	0.0106163	0.000109	-7.13464	1.70217	-2.71847	NM_002019.4		FLT1
11743944_x_at	0.0106163	0.000109	-7.1345	1.70203	-1.56844	AV699122		ACSM2B
11722788_a_at	0.0107184	0.000111	-7.12185	1.68933	-2.77278	NM_000118.2		ENG
11733306_a_at	0.0107184	0.000111	-7.12054	1.68801	-1.32347	BF344594		TFAP2B
11724283_a_at	0.0107264	0.000111	-7.11775	1.68521	-3.25714	NM_005139.2		ANXA3
11724847_a_at	0.0107585	0.000112	-7.11265	1.68008	-2.17043	NM_020973.3		GBA3
11730489_at	0.0107645	0.000112	-7.11006	1.67748	-1.40545	AY599248.1		DOK6
11729051_a_at	0.0108213	0.000113	-7.10262	1.66999	-2.37458	NM_177444.1		PPFIBP1
11723697_s_at	0.0108397	0.000114	-7.09586	1.66318	-3.07083	BC001670.1		FLI1
11719489_a_at	0.0108397	0.000114	-7.09565	1.66297	-2.85541	AU118882		EDNRA
11730993_a_at	0.0108397	0.000114	-7.09488	1.66219	-2.46547	AF376803.1		NLGN4X
11730882_a_at	0.0108622	0.000114	-7.09076	1.65804	-1.26782	NM_006393.2		NEBL
11754496_x_at	0.0109324	0.000115	-7.08173	1.64894	-2.80541	AK097039.1		FMO1
11728534_a_at	0.0109324	0.000115	-7.08017	1.64735	-1.25386	NM_032641.2		SPSB2
11760502_at	0.0111929	0.000118	-7.05399	1.62088	-2.57165	AK300262.1		WSB1
11720230_at	0.0112694	0.000119	-7.04504	1.61182	-3.49313	NM_015641.2		TES
11726393_at	0.0113349	0.00012	-7.03715	1.60382	-1.92791	BU742508		FGD4
11742981_a_at	0.0114279	0.000121	-7.02682	1.59334	-2.22659	BC007021.1		FABP3
11749408_a_at	0.011466	0.000122	-7.02072	1.58714	-1.603	BC017879.1		ZFR
11743123_a_at	0.011466	0.000122	-7.01938	1.58577	-1.85277	BQ416770		TLN1
11741090_a_at	0.011466	0.000123	-7.0164	1.58274	-3.22598	NM_001438.2		ESRRG
11756778_x_at	0.011466	0.000123	-7.0143	1.58061	-1.51442	AL713644.1		NEFL
11733596_x_at	0.011466	0.000123	-7.01373	1.58003	-3.11754	NM_153022.2		TMEM52B
11755992_x_at	0.0115452	0.000124	-7.00477	1.5709	-1.76566	AK223219.1		ICAM2
11754273_a_at	0.011598	0.000125	-6.9973	1.56329	-1.7795	BE856667		SH3RF1
11726672_a_at	0.011598	0.000125	-6.99628	1.56225	-1.51985	NM_032592.3		ACCS
11730106_a_at	0.0116222	0.000126	-6.99224	1.55813	-3.00905	NM_015192.2		PLCB1
11725597_a_at	0.0117172	0.000127	-6.9792	1.54482	-2.11163	AF186255.1		SULT1C2
11763594_a_at	0.0117172	0.000127	-6.97878	1.54439	-2.36258	AK023723.1		HS3ST3B1
11754542_x_at	0.0117172	0.000128	-6.97636	1.54192	-1.35513	DB308666		ZNF594
11725585_at	0.0117172	0.000128	-6.97634	1.5419	-1.8722	NM_015886.3		PI15
11715942_a_at	0.0118485	0.000129	-6.96313	1.52838	-2.42892	NM_198098.1		AQP1
11755671_a_at	0.0118599	0.00013	-6.96026	1.52545	-2.47519	AK131365.1		SYTL2
11719806_a_at	0.011884	0.00013	-6.95518	1.52024	-2.76788	NM_017680.3		ASPN
11754604_x_at	0.011884	0.000131	-6.95295	1.51796	-4.68833	AK075463.1		SPP1
11742821_s_at	0.011884	0.000131	-6.95159	1.51656	-2.74046	BI491119		OGN
11747693_a_at	0.011884	0.000131	-6.94653	1.51138	-2.42547	AK291761.1		MME
11724302_a_at	0.011884	0.000132	-6.94339	1.50815	-1.40933	AI916242		EEA1
11721657_at	0.011884	0.000132	-6.94265	1.5074	-1.55855	CA426763		LMO4
11757309_a_at	0.011884	0.000132	6.94208	1.50681	4.97376	CA412037		COL2A1
11733358_a_at	0.011884	0.000132	-6.94174	1.50646	-2.27912	NM_001003683.1		PDE1A
11751331_a_at	0.011884	0.000132	-6.94094	1.50564	-1.50033	AK297822.1		DEPTOR
11718811_s_at	0.011884	0.000132	-6.93958	1.50425	-2.56721	NM_006255.3		PRKCH
11715411_a_at	0.0119295	0.000133	-6.93387	1.49838	-3.91594	NM_001430.3		EPAS1
11758071_s_at	0.0119324	0.000133	-6.93179	1.49624	-2.16527	BQ002566		SULF1
11726233_a_at	0.0121028	0.000136	-6.91451	1.47848	-1.17925	NM_001130090.1		DRC3
11755087_a_at	0.0121028	0.000136	-6.91378	1.47772	-1.42396	BC127739.1		C4orf47
11727113_at	0.0122332	0.000138	-6.89813	1.46159	-1.69276	NM_001963.3		EGF
11734676_at	0.0122332	0.000138	-6.89788	1.46134	-1.39693	NM_030569.4		ITIH5
11751000_a_at	0.0122332	0.000138	-6.8975	1.46094	-1.79272	AK304096.1		UBXN4
11743815_a_at	0.0123047	0.000139	-6.88981	1.45301	-1.2506	BE464297		S1PR1
11730391_at	0.0123087	0.000139	-6.88768	1.4508	-1.43397	NM_006080.2		SEMA3A
11727284_at	0.0123384	0.00014	-6.88324	1.44622	-2.45712	NM_015267.2		CUX2
11758394_s_at	0.0123384	0.00014	-6.88165	1.44458	-1.49129	DB382517		PARM1
11733390_a_at	0.0123424	0.00014	-6.87953	1.44238	-1.94023	U16957.1		AGTR2
11722740_a_at	0.0124033	0.000141	-6.87233	1.43494	-2.02331	NM_001082971.1		DDC
11732372_a_at	0.0124033	0.000142	-6.871	1.43356	-3.49753	BC035968.1		CLIC5
11728900_a_at	0.0125634	0.000144	-6.85632	1.41836	-1.84569	NM_013427.2		ARHGAP6
11750030_a_at	0.0126597	0.000145	-6.84688	1.40857	-1.35496	AK298306.1		SULT1C2
11741499_x_at	0.0127342	0.000146	-6.83897	1.40035	-2.50286	AK300940.1		HPGD
11763359_at	0.0127342	0.000146	-6.83746	1.39878	-3.26243	AA227778		DOC2B
11731129_x_at	0.012928	0.000149	-6.82012	1.38074	-1.93284	NM_178190.1		ATPIF1
11762393_a_at	0.012928	0.000149	-6.81881	1.37938	-2.54886	BC111017.1		VEPH1
11762400_s_at	0.0130598	0.000151	-6.80575	1.36577	-1.73834	BC028385.2		PPIL2
11720901_a_at	0.0130598	0.000151	-6.80516	1.36516	-2.41769	NM_017577.4		GRAMD1C
11723829_s_at	0.0132552	0.000154	-6.78811	1.34735	-3.69796	NM_018043.5		ANO1
11727150_a_at	0.0132552	0.000154	-6.78686	1.34604	-2.89883	NM_153026.2		PRICKLE1
11731072_x_at	0.0134411	0.000156	-6.77126	1.32971	-2.09205	BC126239.1		ZNF587
11732526_s_at	0.0134564	0.000157	-6.76489	1.32304	-1.54335	NM_018371.4		CSGALNACT1
11728906_s_at	0.0134564	0.000158	-6.7644	1.32254	-2.59486	NM_015265.2		SATB2
11716244_s_at	0.0134564	0.000158	-6.7637	1.3218	-2.82548	AI936829		WASF2
11757961_s_at	0.0134564	0.000158	-6.76323	1.3213	-2.72605	AI263871		MAGI2
11731649_x_at	0.0135927	0.00016	-6.75149	1.30899	-2.06489	AY358331.1		NTM
11726897_s_at	0.0136549	0.000161	-6.74525	1.30243	-1.93362	AK299651.1		ADGRL3
11755070_a_at	0.0137151	0.000162	-6.73918	1.29606	-1.17925	BC041697.1		CARD8
11726485_at	0.0138809	0.000164	-6.7236	1.27966	-2.98545	NM_024913.4		CPED1
11725229_s_at	0.0138809	0.000164	-6.72277	1.27879	-2.00194	NM_015473.2		HEATR5A
11731973_at	0.0138809	0.000164	-6.72218	1.27816	-2.82679	NM_001039.3		SCNN1G
11756706_a_at	0.0139655	0.000166	-6.71447	1.27004	-1.84696	AK314798.1		DPP4
11715490_s_at	0.0140234	0.000167	-6.70858	1.26382	-3.47841	NM_000699.2		AMY1A /// AMY1B /// AMY1C /// AMY2A /// AMY2B /// AMYP1
11726283_s_at	0.0140234	0.000167	-6.70702	1.26218	-1.73125	BC027615.2		ENPP5
11739508_a_at	0.0140293	0.000168	-6.70362	1.25859	-1.51351	AK024885.1		NAA30
11756334_x_at	0.0140293	0.000168	-6.70324	1.25819	-3.39115	CR600226.1		ANXA3
11744481_s_at	0.0141966	0.00017	-6.68987	1.24406	-2.70956	BC036773.1		OPN3
11722731_a_at	0.0143	0.000172	-6.67967	1.23327	-1.51556	BC028599.2		APPL1
11727790_x_at	0.0143	0.000172	-6.67938	1.23296	-5.10187	BC017387.1		SPP1
11737871_a_at	0.0144194	0.000173	-6.66954	1.22253	-1.99636	AB017269.1		TMEFF2
11739407_a_at	0.01453	0.000175	-6.66036	1.2128	-1.52737	AW014128		KMT2C
11722802_at	0.0145532	0.000176	-6.6558	1.20795	-4.16513	NM_002069.5		GNAI1
11756270_x_at	0.0145532	0.000176	-6.65436	1.20643	-2.35213	BC041163.1		PKP4
11732433_s_at	0.0145532	0.000176	-6.65385	1.20589	-1.68811	BU623972		GK
11726355_at	0.0146983	0.000178	-6.64247	1.19379	-1.13935	BQ575899		ENPP1
11723810_at	0.014725	0.000179	-6.63669	1.18764	-1.48052	AW084647		STX17
11729604_s_at	0.014725	0.000179	-6.63615	1.18707	-4.07236	L47125.1		GPC3
11736797_s_at	0.014725	0.00018	-6.63519	1.18604	-2.29946	BC005850.1		RUNX1T1
11717301_at	0.014725	0.00018	-6.63416	1.18495	-4.63829	NM_002353.2		TACSTD2
11731734_a_at	0.0148593	0.000182	-6.62364	1.17373	-1.70979	NM_194317.2		LYPD6
11726916_at	0.0149193	0.000183	-6.61807	1.1678	-3.17006	NM_180991.4		SLCO4C1
11747889_x_at	0.0149208	0.000183	-6.61636	1.16597	-1.91001	AK292312.1		SH3YL1
11756954_s_at	0.0150087	0.000185	-6.60826	1.15733	-3.91442	BC037975.1		ZEB2
11731607_a_at	0.0150087	0.000185	-6.60739	1.1564	-1.95606	AF276507.1		SCIN
11733229_a_at	0.015169	0.000187	-6.59541	1.14359	-2.94728	BI820698		PTPRB
11759440_at	0.0152288	0.000188	-6.58997	1.13777	-3.91628	NM_014905.3		GLS
11754846_a_at	0.015379	0.00019	-6.5788	1.12581	-1.1706	AI288016		MLLT10
11716519_s_at	0.0153936	0.000191	-6.57629	1.12311	-1.49345	NM_020195.2		SDR39U1
11744796_a_at	0.0156135	0.000194	-6.56088	1.10658	-1.71822	AF188298.1		DAB2
11730408_a_at	0.0156624	0.000195	-6.55535	1.10064	-1.62141	NM_033520.1		C19orf33
11755799_a_at	0.0156624	0.000195	-6.55468	1.09992	-1.1763	AK225560.1		TIE1
11761559_a_at	0.015731	0.000196	-6.54885	1.09365	-1.60301	AK294738.1		TRMT13
11731657_s_at	0.0157984	0.000197	-6.54313	1.08749	-4.86197	NM_001079874.1		VAV3
11744507_a_at	0.015836	0.000198	-6.53849	1.0825	-1.18171	AF208070.1		KLHL3
11756888_a_at	0.015836	0.000198	-6.53768	1.08163	-2.06235	AL137740.1		TFCP2L1
11726255_x_at	0.0159267	0.0002	-6.53058	1.07398	-2.17719	NM_004355.2		CD74
11718943_a_at	0.0159903	0.000201	6.5245	1.06742	2.28867	NM_198433.1		AURKA
11724413_s_at	0.0159903	0.000201	-6.5236	1.06645	-2.18213	BQ024839		PPARA
11743321_at	0.0160514	0.000202	-6.51835	1.06078	-2.82074	BG570299		CTSO
11758474_s_at	0.0161039	0.000203	-6.51364	1.05569	-1.3091	AI985511		COLCA1
11719103_at	0.0164489	0.000208	-6.4916	1.03186	-2.02012	CB250550		CPNE3
11743589_at	0.0165417	0.00021	-6.48464	1.02432	-1.64871	CA442391		SNX29
11748865_a_at	0.0167539	0.000213	-6.47081	1.00932	-2.67194	AY358781.1		TMEM139
11721837_a_at	0.0167736	0.000213	-6.46815	1.00642	-4.01311	CA432076		MYLK
11746506_a_at	0.016988	0.000216	-6.45441	0.991482	-4.84901	AK295491.1		SPP1
11755618_a_at	0.0172124	0.00022	-6.44027	0.976095	-1.91211	BX649081.1		ALDH4A1
11719981_a_at	0.0173123	0.000221	-6.43321	0.968388	-2.31483	NM_001008712.1		RBPMS
11748762_x_at	0.0174886	0.000224	-6.42198	0.956133	-1.38012	AK296900.1		KLF5
11759021_at	0.0175246	0.000225	-6.41849	0.952327	-1.14855	AF237782.1		LNX1
11757999_s_at	0.0175284	0.000225	-6.41677	0.950448	-1.99751	AI521877		RAB38
11732002_a_at	0.0177802	0.000229	-6.40163	0.933882	-2.11463	NM_198285.2		WDR86
11736102_at	0.0180039	0.000232	-6.38799	0.918936	-2.5737	NM_005907.2		MAN1A1
11748513_x_at	0.0180039	0.000232	-6.38669	0.91751	-2.39125	AK296642.1		HPGD
11742867_at	0.0180945	0.000234	-6.38041	0.910619	-1.79549	CA313727		CDH6
11723041_s_at	0.018147	0.000235	-6.37616	0.90595	-1.08192	NM_001443.1		FABP1 /// PRDM10
11734552_a_at	0.0184446	0.000239	-6.35918	0.887289	-2.34082	NM_002996.3		CX3CL1
11722995_at	0.0187229	0.000243	-6.34347	0.869983	-1.93029	D00137.1		ADH1B
11731362_a_at	0.0188737	0.000245	-6.33438	0.859954	-1.3737	NM_020787.2		ZNF624
11744178_a_at	0.0192468	0.000251	-6.31318	0.836528	-1.4506	CR592313.1		C19orf66
11722012_a_at	0.0192468	0.000251	-6.31289	0.836206	-1.17119	NM_018326.2		GIMAP4
11724867_a_at	0.0193592	0.000253	-6.3048	0.827244	-1.17659	NM_012296.2		GAB2
11731229_at	0.0193592	0.000253	-6.30446	0.826863	-3.41633	NM_006982.2		ALX1
11757479_a_at	0.0195731	0.000256	-6.29262	0.81374	-1.28796	AW968185		TMEM141
11763369_at	0.0197125	0.000259	-6.28446	0.80469	-1.33284	Z40432		CHORDC1
11761065_a_at	0.019879	0.000261	-6.27508	0.794265	-1.22373	AK298763.1		C11orf73
11727361_a_at	0.0200238	0.000263	-6.2668	0.785053	-4.5398	NM_053032.2		MYLK
11718515_a_at	0.0201687	0.000266	-6.25857	0.77589	-1.48346	NM_021199.2		SQRDL
11763489_a_at	0.0201828	0.000266	-6.25647	0.773555	-1.09791	AK126591.1		NSD1
11736709_a_at	0.0202901	0.000268	-6.25005	0.766391	-1.98251	NM_001112719.1		LIMCH1
11721618_a_at	0.0202988	0.000269	-6.24821	0.764341	-1.46472	NM_207644.2		LRRC75B
11751488_a_at	0.0204199	0.000271	-6.24119	0.756512	-1.77852	BC017957.1		WWC2
11721090_at	0.0204288	0.000271	-6.23925	0.754346	-4.61204	NM_003246.2		THBS1
11761538_x_at	0.0204288	0.000272	6.23792	0.752863	1.27484	AK303125.1		TSTA3
11757638_s_at	0.0205706	0.000274	-6.22888	0.742764	-4.00309	AW005477		CD93
11756669_x_at	0.0205706	0.000274	-6.22859	0.742431	-2.15558	CR597177.1		HPN
11758387_s_at	0.0206689	0.000276	-6.2227	0.735846	-1.07923	DB365156		ZNF613
11722052_at	0.0208257	0.000279	-6.21421	0.726342	-1.73945	NM_015993.1		PLLP
11730677_a_at	0.0208334	0.00028	-6.21099	0.72274	-1.97819	NM_020724.1		RNF150
11736968_at	0.0208334	0.00028	-6.21058	0.722276	-2.10923	NM_001085429.1		TMEM213
11716641_x_at	0.0208334	0.00028	-6.20952	0.721095	-1.43381	NM_002801.2		PSMB10
11715589_at	0.0208334	0.00028	-6.20822	0.719631	-1.4919	AK299878.1		DYNC1H1
11758609_s_at	0.0209485	0.000282	-6.20167	0.712287	-2.27168	AW051008		KCNJ10
11719344_a_at	0.0210594	0.000284	6.19533	0.705182	4.52358	NM_001040619.1		ATF3
11715436_at	0.0211408	0.000286	-6.19033	0.699567	-1.3301	CR594958.1		TIMP3
11717928_a_at	0.0212583	0.000288	-6.18377	0.692194	-1.75864	NM_016730.1		FOLR1
11742115_a_at	0.021285	0.000289	-6.18121	0.689313	-1.64385	NM_080661.2		GLYATL1 /// LOC100287413
11722777_a_at	0.0213625	0.00029	-6.17597	0.683425	-1.54172	NM_001130863.1		ENPP2
11750841_a_at	0.0213625	0.000291	-6.17504	0.682378	-1.27764	BC111059.1		PPP1R21
11732454_at	0.0214315	0.000292	-6.16966	0.676316	-1.09543	NM_170736.1		KCNJ15
11740419_a_at	0.0214315	0.000292	-6.16907	0.675654	-2.12218	NM_182969.1		XRRA1
11716376_at	0.0214315	0.000293	-6.1679	0.674333	-1.49227	NM_000624.4		SERPINA5
11722352_s_at	0.0215988	0.000296	-6.15706	0.662117	-4.05259	CR536518.1		ACTA2
11759140_at	0.0215988	0.000296	-6.15703	0.662086	-2.40863	AL831998.1		ITGB6 /// LOC100505984
11755724_a_at	0.0215988	0.000296	6.15654	0.661533	2.79295	AK056948.1		MLF1
11758354_s_at	0.0216615	0.000298	-6.15202	0.656439	-2.44209	AV751360		RNPC3
11745669_a_at	0.0216615	0.000298	-6.15111	0.655404	-1.99614	BC143914.1		KANSL1L
11727754_a_at	0.0217319	0.0003	-6.14673	0.650463	-1.30113	NM_024420.2		PLA2G4A
11726247_s_at	0.021964	0.000303	6.13551	0.637788	1.90265	NM_001618.3		PARP1
11759932_at	0.0222677	0.000308	-6.12143	0.621854	-1.15798	BC065732.1		CLK4
11726598_a_at	0.0224367	0.000311	-6.11308	0.612394	-2.35639	NM_207299.1		PLPPR1
11757534_s_at	0.0225187	0.000312	-6.10835	0.607035	-3.86819	AW014967		FAM198B
11722426_a_at	0.0225574	0.000313	-6.10542	0.603704	-2.28712	BC033820.1		FGL2
11717875_a_at	0.0225961	0.000314	-6.10249	0.600379	-1.24922	CA445088		PPFIA1
11733492_s_at	0.0226511	0.000318	-6.09274	0.589307	-2.45097	NM_001130058.1		SLC44A5
11740757_s_at	0.0226511	0.000318	-6.09235	0.588869	-2.52004	U80456.1		SIM2
11759123_at	0.0226511	0.000318	-6.09186	0.588312	-3.01022	BX103325		TMEM150C
11758100_s_at	0.0226511	0.000318	-6.09035	0.586592	-2.3992	AA622929		C1S
11723163_s_at	0.0226511	0.000319	-6.08979	0.585958	-2.6748	NM_000901.3		NR3C2
11743696_at	0.0226511	0.000319	-6.08934	0.585441	-1.1565	CA412481		CLEC14A
11730447_at	0.0226511	0.000319	6.08887	0.584915	2.19172	NM_004884.3		IGDCC3
11747981_a_at	0.0226511	0.000319	-6.08833	0.584298	-1.654	AK300743.1		APCDD1
11731503_at	0.0226511	0.000319	-6.08823	0.584181	-3.13246	BC151239.1		TBC1D4
11723784_a_at	0.0230007	0.000325	-6.07279	0.566612	-1.94611	NM_014988.2		LIMCH1
11715855_a_at	0.0230511	0.000326	-6.06946	0.562813	-2.32977	NM_199418.2		PRCP
11750536_x_at	0.0230926	0.000327	-6.06648	0.559424	-1.8815	U60259.1		MUC1
11727146_at	0.023194	0.000329	-6.06114	0.553329	-2.25948	BC000181.2		GPR160
11725176_s_at	0.0232376	0.00033	-6.0581	0.549863	-3.12058	NM_009585.3		AGTR1
11747926_s_at	0.0233449	0.000332	-6.05256	0.543535	-3.00926	AK296228.1		IFI16
11735323_at	0.0233955	0.000333	-6.04926	0.539771	-2.1008	NM_152355.2		ZNF441
11719313_a_at	0.0238012	0.000339	-6.03219	0.520243	-1.70015	DB313662		FAM111A
11720266_a_at	0.0238348	0.00034	-6.02959	0.517271	-2.50408	NM_033115.2		TBCK
11716390_a_at	0.0238433	0.000341	-6.02797	0.51541	-1.84227	NM_012104.3		BACE1
11736260_a_at	0.0241151	0.000346	-6.01501	0.500555	-1.72935	BM683074		SSPN
11730382_a_at	0.0241151	0.000346	-6.0128	0.498027	-2.2161	BI754712		SNX18
11724232_s_at	0.0241151	0.000347	-6.01214	0.497264	-4.69006	NM_003888.2		ALDH1A2
11733441_s_at	0.0241151	0.000347	-6.01113	0.496108	-1.42449	NM_170693.1		SGK2
11758231_x_at	0.0241151	0.000347	-6.01054	0.495431	-1.82674	BU598365		HLA-DPA1
11728274_a_at	0.0241151	0.000348	-6.00985	0.494638	-1.59318	AK290640.1		PMP22
11748755_a_at	0.0241253	0.000348	-6.00818	0.49272	-1.42352	AK300247.1		MEIS2
11747053_a_at	0.024214	0.00035	-6.00355	0.487401	-1.17049	AK298308.1		BHMT
11757941_s_at	0.0242647	0.000351	-6.00036	0.483738	-2.4429	AI474336		THBS2
11717567_a_at	0.0245366	0.000356	-5.98891	0.470575	-1.16918	BC007659.2		NQO1
11729402_at	0.0247532	0.00036	-5.97871	0.458825	-1.06025	NM_152354.3		ZNF285
11721491_a_at	0.0247532	0.00036	-5.9774	0.457317	-1.56251	NM_000507.3		FBP1
11719753_a_at	0.0247532	0.00036	-5.97709	0.456963	-3.69762	NM_182920.1		ADAMTS9
11731817_s_at	0.0248043	0.000362	-5.97372	0.453072	-1.71791	NM_022449.2		RAB17
11729898_at	0.0248043	0.000362	-5.97269	0.451884	-1.3674	NM_022090.3		ZBED8
11728944_a_at	0.0248292	0.000363	-5.97051	0.449374	-1.29877	NM_007161.2		LST1
11748497_s_at	0.024947	0.000365	-5.96461	0.442572	-2.69032	M81637.1		GCA
11743874_a_at	0.024947	0.000366	-5.96369	0.441502	-1.35067	AI734028		SOX17
11723440_a_at	0.0250932	0.000368	-5.95712	0.433924	-1.78851	AK290306.1		EPHA4
11726678_a_at	0.0255007	0.000375	-5.94125	0.415564	-2.11127	BC033212.1		AFAP1L2
11716441_at	0.0256671	0.000378	-5.9341	0.407289	-2.2059	BC016672.1		USO1
11733985_at	0.0258593	0.000381	-5.9261	0.398016	-1.16099	NM_145913.3		SLC5A8
11722862_x_at	0.026109	0.000385	-5.91616	0.386486	-3.08167	NM_015271.3		TRIM2
11746906_s_at	0.026214	0.000388	-5.91086	0.380336	-1.35363	BC045539.1		CARD8
11744797_s_at	0.026214	0.000388	-5.91005	0.379393	-2.9427	AF188298.1		DAB2
11722460_at	0.026359	0.000391	-5.90384	0.372168	-1.41864	NM_016580.2		PCDH12
11723194_x_at	0.0264703	0.000393	-5.8988	0.36631	-2.12915	AB062112.2		HLA-DRB1 /// HLA-DRB3 /// HLA-DRB4 /// HLA-DRB5 /// LOC105369230
11721959_at	0.0266319	0.000396	-5.89208	0.358485	-1.6584	BC127924.1		YPEL2
11731648_a_at	0.0267755	0.000398	-5.886	0.35141	-2.17263	AY358331.1		NTM
11716697_at	0.0268	0.000399	-5.88395	0.349022	-1.77016	BC003672.1		FABP4
11719671_a_at	0.0269322	0.000402	-5.8783	0.342427	-3.10123	NM_005822.2		RCAN2
11733467_a_at	0.0270139	0.000404	-5.87435	0.33782	-2.44528	NM_181361.1		KCNMB2
11719488_at	0.0270753	0.000405	-5.87109	0.334015	-3.91733	NM_001957.2		EDNRA
11737045_a_at	0.0270772	0.000406	-5.86866	0.331189	-2.68059	BC140823.1		PLA2R1
11726384_at	0.0270772	0.000406	-5.86859	0.331102	-2.26385	NM_023037.2		FRY
11732680_x_at	0.0271259	0.000407	-5.86576	0.327798	-0.969112	BC125222.1		ZNF471
11723474_a_at	0.0271589	0.000409	-5.86186	0.323239	-1.36189	NM_138794.3		LYPLAL1
11722908_a_at	0.0271589	0.00041	-5.86025	0.321361	-3.15366	NM_033495.2		KLHL13
11741131_a_at	0.0271589	0.00041	-5.85945	0.320427	-2.73085	NM_181332.1		NLGN4X
11717305_a_at	0.0271589	0.000411	-5.85866	0.319502	-2.45389	BC004471.2		ADIRF
11726628_a_at	0.0271589	0.000411	-5.85863	0.319468	-1.26907	NM_022367.2		SEMA4A
11747232_a_at	0.0281064	0.000426	-5.82668	0.282042	-1.13145	BC045552.1		FGD4
11736101_at	0.0281841	0.000427	-5.82301	0.277736	-1.86998	CA313691		MAN1A1
11747167_x_at	0.0282247	0.000429	-5.82053	0.274823	-2.0134	AK299409.1		ADH1B
11744090_at	0.0283231	0.000431	-5.81509	0.26844	-1.76038	BM975019		ZNF397
11737583_s_at	0.0283231	0.000431	-5.81471	0.267993	-1.85902	NM_001128209.1		SGCD
11732453_s_at	0.0283231	0.000432	-5.81267	0.265592	-2.08253	NM_000187.2		HGD
11744443_x_at	0.0283231	0.000432	-5.81266	0.265578	-1.49522	AF245436.1		CCDC82
11719634_a_at	0.0287642	0.000441	5.79578	0.245719	3.56343	NM_004235.4		KLF4
11752349_a_at	0.0287642	0.000441	-5.79551	0.245397	-1.68643	BC139745.1		TRAPPC11
11729396_a_at	0.0287642	0.000441	-5.79531	0.245168	-1.86343	Z25431.1		NEK1
11734201_s_at	0.0288745	0.000443	-5.79072	0.239761	-1.00618	BC037549.1		GK
11725054_a_at	0.028925	0.000445	-5.78616	0.234379	-2.16632	AF523359.1		HNMT
11727136_a_at	0.028925	0.000445	-5.78615	0.234368	-1.2224	BF002490		PUS7L
11752298_a_at	0.028925	0.000446	-5.78478	0.23275	-1.76245	AK297523.1		KLHL13
11741223_s_at	0.028925	0.000446	-5.78448	0.232396	-3.98352	NM_001128424.1		FAM198B
11734097_a_at	0.0289385	0.000448	-5.7818	0.229232	-1.80919	AK294599.1		C14orf37
11758202_s_at	0.0289385	0.000448	-5.78173	0.22915	-2.0961	BU537820		ATPIF1
11726178_a_at	0.0289558	0.000448	-5.78003	0.227147	-2.3614	NM_017508.2		SOX6
11718064_a_at	0.0291726	0.000453	-5.77145	0.217019	-3.74299	NM_019554.2		S100A4
11715467_s_at	0.0291726	0.000453	-5.77025	0.215596	-2.17716	NM_001175.4		ARHGDIB
11741519_s_at	0.0291726	0.000454	-5.76991	0.215196	-1.73823	NM_001040021.1		CD14
11748394_a_at	0.0292627	0.000456	-5.76601	0.210588	-1.032	AK296198.1		FMO1
11740942_at	0.0292806	0.000456	-5.76431	0.208578	-1.00002	NM_171999.2		SALL3
11753678_x_at	0.0293599	0.000458	-5.76075	0.204372	-1.3099	AY327583.1		MUC1
11740474_a_at	0.0294153	0.00046	-5.75793	0.201032	-2.06589	AK290982.1		PTPRO
11722300_a_at	0.0294738	0.000462	-5.7539	0.196263	-3.29461	NM_005238.3		ETS1
11740266_at	0.0294738	0.000462	-5.75387	0.196222	-1.31659	AI733607		JRKL
11720452_at	0.0294841	0.000463	-5.75241	0.194498	-2.40929	NM_172069.3		PLEKHH2
11722448_at	0.0296407	0.000466	-5.74656	0.187576	-1.8045	AF160967.1		KCNMB4
11734664_x_at	0.0296867	0.000467	-5.74402	0.18456	-2.67764	AK303176.1		DDX3Y
11727876_at	0.0296867	0.000468	-5.74191	0.182059	-0.953783	NM_000397.3		CYBB
11717773_a_at	0.0296867	0.000468	-5.74177	0.181891	-2.28441	NM_003250.4		THRA
11721661_a_at	0.0299718	0.000474	-5.73138	0.169571	-1.68157	BC041157.1		TBXAS1
11749889_a_at	0.0299718	0.000474	5.73103	0.169151	1.5904	AK303783.1		SYAP1
11760202_at	0.0300201	0.000475	-5.72847	0.166112	-2.51327	BU679023		IGFBP7
11724579_a_at	0.0302342	0.000479	-5.72105	0.157299	-2.86316	NM_000425.3		L1CAM
11727874_a_at	0.0302893	0.000481	-5.71831	0.154044	-1.49944	NM_024071.2		ZFYVE21
11726444_a_at	0.0303464	0.000482	-5.71552	0.150725	-1.06038	NM_001010971.2		SAMD13
11720154_at	0.0303769	0.000483	-5.71351	0.148331	-2.60769	BC040361.1		NRIP1
11731663_a_at	0.0303889	0.000484	-5.71204	0.146579	-2.98471	NM_019590.3		KIAA1217
11744265_a_at	0.0304711	0.000486	-5.70853	0.142402	-1.50588	AL572818		LAMB2
11759096_at	0.0305397	0.000488	-5.70542	0.138706	-2.84438	BF477658		GNAQ
11730963_a_at	0.0307862	0.000493	-5.69539	0.12676	-1.61732	NM_017661.2		LOC145783 /// ZNF280D
11729956_a_at	0.0307862	0.000494	-5.69463	0.125844	-5.05636	NM_000893.2		KNG1
11735085_at	0.0307862	0.000494	-5.69449	0.125681	-1.63318	NM_207361.4		FREM2
11731891_s_at	0.0307862	0.000494	-5.69387	0.124939	-1.17243	NM_033160.5		ZNF658 /// ZNF658B
11727317_at	0.0308267	0.000496	5.6916	0.122233	2.92339	NM_012282.2		KCNE5
11741446_s_at	0.0308931	0.000497	-5.68834	0.118341	-1.52121	NM_001100816.1		MED7
11731933_a_at	0.0308931	0.000498	-5.68748	0.117324	-1.13785	NM_001114175.1		GABRA2
11757425_s_at	0.0309421	0.0005	-5.68395	0.113109	-3.60589	CA436590		VCAM1
11717015_a_at	0.0309421	0.0005	-5.68388	0.113021	-1.7283	BC001055.2		CLDN7
11730291_a_at	0.0310041	0.000502	-5.68101	0.109601	-1.82434	U17032.1		ARHGAP5
11757947_s_at	0.0310826	0.000503	-5.67769	0.105627	-2.04975	AI742886		PSMD5
11716906_a_at	0.0311757	0.000506	-5.67396	0.101168	-4.57452	NM_004360.3		CDH1
11722756_at	0.0314284	0.000511	-5.66485	0.09028	-1.36214	NM_183240.2		TMEM37
11723830_x_at	0.0314284	0.000511	-5.66467	0.090057	-2.19147	NM_018043.5		ANO1
11722949_at	0.0314656	0.000513	-5.66109	0.085774	-1.36776	NM_173622.3		CDRT4 /// TVP23C-CDRT4
11751260_a_at	0.0314656	0.000513	-5.66091	0.085561	-1.99665	AK293090.1		SFRP1
11754223_at	0.0314656	0.000514	-5.65929	0.083617	-2.55188	BG211066		ZMYM6NB
11740580_at	0.0314656	0.000514	-5.65926	0.083589	-2.01921	NM_001127505.1		ASAH1
11758520_s_at	0.0315211	0.000516	-5.65603	0.079722	-3.52094	BF002625		GUCY1A3
11718050_a_at	0.0315211	0.000516	-5.65554	0.079134	-2.15781	BC000518.2		BASP1
11758176_s_at	0.0315826	0.000518	-5.65275	0.075786	-2.75684	AA749074		ATP10D
11719428_a_at	0.0315958	0.000519	-5.6513	0.07405	-1.90332	AI580162		BTBD7
11716796_s_at	0.0317642	0.000522	-5.64555	0.067162	-2.91039	NM_005531.2		IFI16
11757721_s_at	0.0317988	0.000524	5.64269	0.063724	2.90607	BM129310		CSRNP1
11725105_a_at	0.0317988	0.000524	-5.6417	0.062535	-1.33022	NM_021785.3		RAI2
11723397_a_at	0.0317988	0.000525	-5.64137	0.06214	-1.61988	NM_152520.4		ZNF385B
11744349_s_at	0.0318735	0.000527	-5.63824	0.058383	-2.07244	AK092374.1		DDR2
11756074_a_at	0.0319109	0.000528	-5.63614	0.055863	-2.91038	DQ399600.1		MMP7
11753458_a_at	0.0319301	0.000529	-5.63454	0.053945	-1.19115	AY330489.1		AMACR
11743656_a_at	0.0321843	0.000535	-5.6246	0.042004	-2.52894	BX335988		HPGD
11726486_a_at	0.0321843	0.000535	-5.62363	0.040835	-1.74456	DB319885		CPED1
11746200_s_at	0.0321843	0.000535	-5.62349	0.040667	-1.49162	AK097126.1		EHD2
11723756_at	0.0321843	0.000536	-5.62333	0.040475	-2.41605	AK309638.1		ZFR
11740077_a_at	0.0323821	0.00054	-5.61593	0.031574	-1.40582	NM_001142702.1		DLG2
11719499_at	0.0323821	0.00054	-5.61585	0.031475	-2.07527	NM_000898.4		MAOB
11723048_at	0.0324123	0.000541	-5.61398	0.029218	-1.91192	NM_001337.3		CX3CR1
11729079_s_at	0.0324634	0.000543	-5.61142	0.026142	-3.97779	NM_206594.1		ESRRG
11732906_a_at	0.0324634	0.000544	-5.61049	0.025018	-2.01359	M74921.1		EDNRB
11739734_a_at	0.0325199	0.000545	-5.60791	0.021918	-1.54498	AW976121		CPEB4
11754754_s_at	0.0327351	0.000549	-5.60111	0.013712	-1.89604	AK131403.1		ADAMTS18
11727152_s_at	0.0329462	0.000554	-5.59445	0.005683	-2.48437	AF399844.1		PRICKLE1
11750435_a_at	0.0329939	0.000555	-5.59214	0.002895	-1.74245	U90304.1		IRX5
11722355_s_at	0.033036	0.000556	-5.58998	0.000287	-2.92575	NM_001343.2		DAB2
11718651_at	0.0331716	0.00056	-5.58425	-0.00663	-1.55567	NM_175861.2		TMTC1
11728799_at	0.0331716	0.000561	-5.58329	-0.007789	-2.41601	NM_032549.2		IMMP2L
11720262_a_at	0.0331716	0.000561	-5.58328	-0.007807	-2.21014	AK291318.1		MITF
11749120_a_at	0.0333244	0.000564	-5.57824	-0.0139	-1.00494	BC111690.1		SCUBE2
11764146_s_at	0.033363	0.000565	-5.57619	-0.016375	-1.55182	AI261936		MOSPD2
11749229_a_at	0.0334776	0.000568	-5.57217	-0.021239	-1.26533	AF083110.1		SIRT5
11728302_at	0.0335462	0.00057	-5.56855	-0.025615	-1.17339	NM_003236.2		TGFA
11754640_a_at	0.0335462	0.000572	-5.56618	-0.028486	-3.13467	AK096089.1		EPHX2
11728276_s_at	0.0335462	0.000572	-5.5658	-0.028951	-1.67536	AF306567.1		PLA2G12A
11730580_s_at	0.0335462	0.000572	-5.56568	-0.029093	-1.534	NM_020760.1		HECW2
11747301_a_at	0.0335462	0.000573	-5.56522	-0.029649	-1.2096	AK304205.1		SP100
11736853_at	0.0335883	0.000574	-5.5631	-0.032215	-2.14833	AW614627		LRRC19
11719596_at	0.0338812	0.00058	-5.55454	-0.042594	-1.90527	NM_014600.2		EHD3
11740686_x_at	0.0342761	0.000587	-5.54347	-0.056028	-1.04021	BC071604.1		NAPEPLD
11734317_a_at	0.0344311	0.000591	-5.53753	-0.06324	-1.15347	NM_001142503.1		STARD8
11759200_at	0.0344311	0.000591	-5.53751	-0.06326	-2.32982	AW873546		CNTN1
11720807_x_at	0.03483	0.000599	-5.52621	-0.076996	-3.44714	BC005248.1		EIF1AY
11728071_a_at	0.03483	0.000599	5.52551	-0.077855	1.77397	NM_017760.5		NCAPG2
11749109_x_at	0.0352621	0.000608	-5.51384	-0.092065	-1.06163	AK300380.1		ADGRF5
11728700_a_at	0.0353127	0.00061	-5.50972	-0.097084	-3.04497	BC052985.2		BMPR2
11731755_a_at	0.0353127	0.000611	-5.50907	-0.097878	-3.32113	AY386362.1		SYTL2
11716185_a_at	0.0353127	0.000611	-5.5088	-0.098208	-1.08341	AK300362.1		ALCAM
11732464_a_at	0.0353127	0.000611	-5.50855	-0.098508	-1.31982	AB070218.1		WNT11
11736682_at	0.0353173	0.000613	-5.50647	-0.10104	-1.51453	BC101674.1		LHX1
11721061_a_at	0.0353173	0.000613	-5.50642	-0.101104	-1.56309	AK302510.1		IQGAP2
11723245_a_at	0.0353547	0.000615	-5.50327	-0.104946	-3.20471	AF017987.1		SFRP1
11756222_a_at	0.0353547	0.000615	-5.50308	-0.10518	-1.19104	AI190683		NR1H4
11731658_at	0.0353547	0.000616	-5.5025	-0.105892	-1.3458	NM_152402.2		TRAM1L1
11731635_a_at	0.0353617	0.000616	-5.50132	-0.107324	-1.25845	AK022142.1		GAB1
11722244_at	0.0353714	0.000617	-5.50008	-0.108835	-1.93503	NM_020665.3		TMEM27
11733307_at	0.0354166	0.000619	-5.49798	-0.111399	-1.97809	NM_003221.3		TFAP2B
11750722_a_at	0.0356332	0.000623	-5.49173	-0.119033	-1.73915	AK297447.1		GPHN
11724317_a_at	0.0356506	0.000624	-5.4903	-0.120782	-1.80009	NM_033136.2		FGF1
11729846_a_at	0.0356506	0.000625	-5.48932	-0.121978	-1.0672	NM_004334.2		BST1
11724420_at	0.0356572	0.000626	-5.48817	-0.12339	-1.52686	NM_198581.2		ZC3H6
11757896_s_at	0.0356999	0.000627	-5.48615	-0.12586	-2.35237	R81538		RSRP1
11744391_a_at	0.0357305	0.000629	-5.48442	-0.127973	-1.52794	BU621947		PAPOLA
11732649_at	0.0357471	0.00063	-5.48303	-0.129672	-1.32415	NM_019596.3		C21orf62
11716676_a_at	0.0359231	0.000633	-5.47781	-0.136049	-2.38022	AK057410.1		ZNF106
11720611_a_at	0.036111	0.000638	-5.47143	-0.14386	-2.43445	NM_153757.2		NAP1L5
11727763_a_at	0.036111	0.000638	-5.47136	-0.143952	-1.61747	NM_021232.1		PRODH2
11755122_a_at	0.0364161	0.000645	-5.46223	-0.155139	-3.30153	AK095512.1		PALLD
11719670_a_at	0.0364161	0.000646	-5.46132	-0.156255	-1.88777	BC038509.1		RCAN2
11722533_x_at	0.0364161	0.000646	-5.46119	-0.156417	-2.61883	BQ010124		CALD1
11759827_at	0.0365597	0.000649	-5.45669	-0.161927	-2.33323	BC152561.1		ZNF154
11725496_a_at	0.0365597	0.000651	-5.45488	-0.164147	-1.99996	NM_032717.3		GPAT3
11723538_x_at	0.0365597	0.000651	-5.45488	-0.164157	-2.10914	BQ068805		KNOP1
11761378_at	0.037185	0.000663	-5.43892	-0.183751	-1.03965	BC057243.1		NAALADL2
11754320_a_at	0.037185	0.000663	5.43816	-0.184683	2.51893	AK122939.1		SMC4
11754317_a_at	0.037185	0.000664	-5.43743	-0.18559	-2.07294	CR602990.1		ANXA4
11733615_at	0.0372183	0.000665	-5.43569	-0.187724	-1.48579	NM_024966.2		SEMA6D
11734000_a_at	0.0373868	0.000669	-5.43086	-0.19367	-2.05988	BG494007		THRB
11720244_at	0.0374159	0.00067	-5.42923	-0.195678	-1.1721	NM_002661.2		PLCG2
11743320_x_at	0.0375363	0.000673	-5.42551	-0.200247	-1.28887	BG253119		DST
11751015_a_at	0.0375372	0.000674	-5.42453	-0.201459	-2.67868	AK300479.1		GLYATL1 /// LOC100287413
11717032_at	0.0375477	0.000675	-5.42312	-0.203202	-1.92726	AK292869.1		KIAA0141
11720017_at	0.0375477	0.000676	-5.42237	-0.204125	-1.58374	BC118918.1		CGNL1
11737332_a_at	0.0375622	0.000677	-5.42078	-0.206082	-2.08647	NM_001007471.2		TRPM3
11744954_x_at	0.0375622	0.000678	-5.42012	-0.206896	-1.54131	BC034157.1		ANXA1
11731638_a_at	0.037607	0.000679	-5.41814	-0.209331	-1.78804	BX097679		GAB1
11730292_a_at	0.0376457	0.000681	-5.4163	-0.211595	-1.31933	BQ006042		ARHGAP5
11730969_at	0.037661	0.000682	-5.41493	-0.213287	-1.30855	NM_031435.2		THAP2
11720005_at	0.037661	0.000682	5.41403	-0.214402	5.01148	NM_002523.2		NPTX2
11745526_a_at	0.037661	0.000683	-5.41309	-0.215552	-1.7881	BC143566.1		C14orf105
11729135_a_at	0.037902	0.000688	5.4067	-0.223439	1.45688	BT019619.1		STK24
11727105_s_at	0.0380602	0.000692	-5.4022	-0.228996	-1.71952	BX538312.1		FGD5
11732240_a_at	0.0380627	0.000693	-5.40119	-0.230236	-2.24721	AK292793.1		SLITRK6
11754248_x_at	0.0380945	0.000695	-5.39786	-0.234361	-0.994463	AK023244.1		NAPEPLD
11757845_s_at	0.0380945	0.000696	-5.39778	-0.234453	-1.51026	AI042552		ENDOD1
11739557_a_at	0.0380945	0.000696	-5.39764	-0.234622	-1.70337	AK292660.1		VAMP5
11726244_a_at	0.0383104	0.0007	-5.39189	-0.241736	-1.15181	U04898.1		RORA
11728077_s_at	0.038365	0.000702	-5.38973	-0.2444	-1.82154	NM_006257.2		PRKCQ
11755348_x_at	0.0383885	0.000703	-5.38827	-0.24621	-1.23439	AK098217.1		CLCNKB
11722699_a_at	0.0384428	0.000705	-5.38613	-0.24886	-2.701	AK124902.1		KIAA1109
11757921_s_at	0.0387486	0.000712	-5.37845	-0.258362	-2.46838	AI248460		COL14A1
11750527_s_at	0.0389479	0.000717	-5.37231	-0.265965	-1.58304	AF522250.1		HLA-DQA1 /// HLA-DRA
11731626_a_at	0.0389479	0.000717	-5.37222	-0.266079	-0.925009	BC152306.1		CCDC186
11757790_s_at	0.0389549	0.000718	-5.37024	-0.268531	-2.14645	BM272130		PCDH17
11744229_a_at	0.0389549	0.000718	-5.3702	-0.268583	-2.79965	BX379987		RASL11B
11752838_s_at	0.0389715	0.00072	-5.36816	-0.271114	-1.33438	AF218586.1		CIDEB
11735111_a_at	0.0389715	0.000721	-5.36763	-0.271762	-2.36546	D38299.1		PTGER3
11753341_x_at	0.0389715	0.000721	-5.36705	-0.272493	-1.1912	AK293110.1		ICAM2
11720803_at	0.0391498	0.000725	-5.36224	-0.278447	-1.5569	NM_020672.1		S100A14
11740286_a_at	0.0392176	0.000727	-5.35985	-0.28142	-1.12855	NM_001076675.2		ZNF626
11733017_a_at	0.0392759	0.000729	-5.35766	-0.284132	-2.06478	BC030815.1		PIK3R1
11725230_a_at	0.0395604	0.000735	-5.35062	-0.292877	-1.73581	BC043398.1		CEP290
11722980_a_at	0.0395877	0.000737	-5.34871	-0.295257	-1.346	NM_019863.2		F8
11719695_a_at	0.0395877	0.000737	-5.34819	-0.295895	-2.66416	BM969551		LARP7
11727427_a_at	0.0396528	0.000739	-5.34588	-0.298768	-2.32594	NM_005622.3		ACSM3
11745509_a_at	0.0398375	0.000744	-5.34103	-0.304803	-1.44724	AK303054.1		IQGAP2
11745756_a_at	0.0398923	0.000745	5.33895	-0.30739	1.7217	AK303339.1		TMEM41B
11721766_at	0.0400097	0.000748	-5.33555	-0.311623	-1.94145	NM_005160.3		ADRBK2
11732455_at	0.040567	0.00076	-5.32287	-0.327416	-3.37815	AK292812.1		KCNJ15
11736846_a_at	0.040567	0.000761	-5.32203	-0.328464	-1.78702	AY082591.1		STARD13
11744261_a_at	0.0405705	0.000761	-5.32104	-0.32969	-1.96967	CR603391.1		SLC25A11
11752623_x_at	0.0408585	0.000768	-5.31416	-0.338273	-1.13732	DQ124708.1		PXK
11725306_s_at	0.0409034	0.000769	5.31232	-0.340564	1.19003	BC013383.2		CALU
11735153_a_at	0.0409039	0.00077	-5.31141	-0.341709	-2.32812	NM_000091.3		COL4A3
11725057_s_at	0.0409145	0.000771	-5.31028	-0.343113	-3.25831	NM_006403.3		NEDD9
11722232_a_at	0.0410307	0.000774	-5.30699	-0.34723	-1.41335	NM_006198.2		PCP4
11733560_a_at	0.0410424	0.000776	-5.30527	-0.349378	-0.932368	NM_152994.3		PPP1R21
11730866_a_at	0.0410424	0.000776	-5.30494	-0.349785	-2.07651	NM_198516.2		GALNT18
11726356_at	0.0412507	0.000781	-5.2995	-0.356576	-1.86161	NM_006208.2		ENPP1
11734288_x_at	0.0412507	0.000782	-5.29887	-0.357368	-1.38194	D84108.1		RBPMS
11725069_s_at	0.0413551	0.000784	-5.29584	-0.361153	-2.37687	NM_199320.2		JADE1
11739828_s_at	0.0413652	0.000786	-5.29414	-0.363284	-4.16012	AK091299.1		CYS1
11750922_x_at	0.0413652	0.000787	-5.2931	-0.364588	-2.0451	AK296177.1		AMT
11724353_a_at	0.0413652	0.000787	-5.29295	-0.364775	-1.21846	NM_033388.1		ATG16L2
11728627_a_at	0.0418033	0.000796	-5.28319	-0.376987	-1.49525	NM_053281.3		DACH2
11763605_a_at	0.0419759	0.000801	-5.27883	-0.382444	-2.05428	AK075540.1		WNT11
11726771_a_at	0.0421455	0.000805	-5.27455	-0.387807	-2.03073	NM_017523.2		XAF1
11733031_a_at	0.0421504	0.000806	-5.27357	-0.389045	-1.4933	NM_001099625.1		MTFR1L
11757600_x_at	0.0421528	0.000807	-5.27231	-0.390617	-2.05958	AW304269		HSPG2
11761560_x_at	0.0421528	0.000808	-5.27127	-0.391929	-1.63841	AK294738.1		TRMT13
11763449_a_at	0.0421528	0.000808	-5.27086	-0.392445	-2.62644	DB382350		ZBTB20
11758219_x_at	0.0424015	0.000814	5.26471	-0.40016	2.5552	BQ050789		RRM2
11748516_a_at	0.0424015	0.000815	-5.26415	-0.400862	-1.90107	BC104883.1		NAP1L5
11732326_x_at	0.0424903	0.000817	-5.26132	-0.404416	-3.51482	NM_022129.3		PBLD
11733234_at	0.0424903	0.000818	-5.26063	-0.405281	-1.40333	NM_000955.2		PTGER1
11745425_a_at	0.0425208	0.00082	-5.25904	-0.407275	-1.27041	AF170562.1		USP25
11750611_a_at	0.0425208	0.00082	-5.25826	-0.408248	-0.941396	AK300321.1		ERBB2
11734164_a_at	0.0425692	0.000823	-5.25555	-0.411655	-1.52593	NM_015595.3		ARHGEF26
11746140_a_at	0.0425692	0.000823	-5.25555	-0.411655	-1.52593	AF415176.1		ARHGEF26
11740756_at	0.0425859	0.000824	-5.25435	-0.413169	-1.8775	U80456.1		SIM2
11732677_at	0.0428739	0.000831	-5.24783	-0.421368	-1.03397	NM_138694.3		PKHD1
11722982_a_at	0.042907	0.000833	-5.24533	-0.42451	-1.19832	NM_000081.2		LYST
11730282_a_at	0.042907	0.000834	-5.24469	-0.425314	-1.81946	CA843835		RAD50
11756180_a_at	0.042907	0.000834	-5.24407	-0.426096	-1.74837	AL079451		PHKB
11719434_a_at	0.042907	0.000835	5.24369	-0.426571	2.35346	NM_001079675.1		ETV4
11722199_at	0.0430729	0.000839	-5.23959	-0.431731	-1.50269	AU136883		ADAM12
11722861_s_at	0.0432679	0.000844	-5.23494	-0.43758	-3.34842	NM_015271.3		TRIM2
11737221_a_at	0.0438288	0.000855	-5.22331	-0.452237	-1.29157	NM_001135000.1		FERMT2
11715788_a_at	0.0440067	0.00086	-5.21907	-0.457593	-3.3574	NM_014585.5		SLC40A1
11758002_s_at	0.0440252	0.000862	-5.21717	-0.459983	-1.05676	BE549786		SPHKAP
11749969_a_at	0.0440252	0.000862	-5.21699	-0.460217	-2.17435	AK295385.1		TSPAN5
11759828_s_at	0.044266	0.000867	-5.21158	-0.46705	-1.92174	AK293373.1		SP100
11737691_a_at	0.0443812	0.000871	-5.20825	-0.471248	-2.58712	NM_001134285.1		ESRRG
11731636_a_at	0.0443812	0.000872	-5.20769	-0.471959	-1.59489	NM_207123.2		GAB1
11754719_x_at	0.0444612	0.000874	-5.20533	-0.474941	-2.10251	AK056214.1		RAI2
11763583_a_at	0.044462	0.000875	-5.20446	-0.476043	-1.00593	AB209275.1		MAN1C1
11754773_a_at	0.0444964	0.000877	-5.20296	-0.477942	-2.24036	BC053873.1		WWC2
11730090_a_at	0.044782	0.000883	-5.19668	-0.485877	-2.19819	NM_172087.2		TNFSF12-TNFSF13 /// TNFSF13
11729099_a_at	0.044782	0.000884	-5.19592	-0.486842	-1.74202	NM_002182.2		IL1RAP
11757454_s_at	0.0448812	0.000887	-5.19323	-0.49025	-1.9774	BE856611		CREBL2
11763290_at	0.0450024	0.00089	-5.19013	-0.494168	-1.63229	AI015881		MRPS5
11727601_a_at	0.0453504	0.000898	-5.18241	-0.503945	-1.1734	NM_021197.2		WFDC1
11718302_at	0.0453504	0.000899	-5.18203	-0.504435	-1.70236	NM_000196.3		HSD11B2
11717345_a_at	0.0453706	0.0009	5.18081	-0.50598	3.78648	NM_006732.2		FOSB
11756450_s_at	0.0457614	0.000909	-5.17284	-0.516086	-2.88857	CR749324.1		SYNE2
11726904_a_at	0.0458122	0.000911	-5.17107	-0.518326	-1.28966	NM_015198.3		COBL
11758468_s_at	0.0459567	0.000915	-5.16762	-0.522716	-1.62716	AA873869		TSHZ2
11727636_at	0.0460102	0.000917	-5.16581	-0.52501	-0.972616	NM_024730.2		RERGL
11717934_at	0.0465461	0.000928	-5.15537	-0.538276	-1.36375	NM_005740.2		DNAL4
11731592_at	0.0466745	0.000932	-5.15225	-0.542245	-1.81471	CA311103		STAM2
11743850_at	0.0467493	0.000934	-5.15008	-0.545	-5.34014	BU739951		PDGFRA
11717274_s_at	0.0467624	0.000936	-5.1484	-0.547135	-2.26488	BQ007762		COL5A1
11734324_at	0.0467624	0.000936	-5.14817	-0.547428	-1.19919	NM_178422.4		PAQR7
11728092_at	0.0469569	0.000942	-5.14317	-0.553793	-1.34716	NM_017805.2		RASIP1
11739880_a_at	0.0469569	0.000942	-5.14307	-0.553925	-2.17795	AK096318.1		GLIS3
11729647_s_at	0.0471844	0.000948	-5.13824	-0.560078	-1.54128	NM_007036.4		ESM1
11722849_a_at	0.0472523	0.00095	-5.13572	-0.563279	-1.63272	BC025714.1		PPP3CA
11749922_x_at	0.0472523	0.000951	-5.13538	-0.563714	-1.92623	BC065829.1		TAGLN
11739824_at	0.0476939	0.000961	5.12687	-0.57457	2.58821	BC036062.1		PCDHB16
11719552_a_at	0.047747	0.000963	-5.12512	-0.576799	-1.76908	BG401613		RHOBTB1
11724538_a_at	0.0478273	0.000965	-5.12291	-0.579625	-0.892399	BC021281.2		ABCG2
11726581_a_at	0.0479476	0.000969	-5.11996	-0.583379	-3.62388	BC047620.1		GUCY1B3
11746699_x_at	0.0479476	0.00097	-5.11895	-0.584674	-2.05626	BC092415.1		TAGLN
11720431_s_at	0.0479476	0.000971	-5.11835	-0.585436	-3.51362	NM_001855.3		COL15A1
11763843_a_at	0.0483429	0.00098	-5.11076	-0.595136	-2.33852	AL834243.1		UACA
11733729_s_at	0.0484904	0.000984	-5.10743	-0.599396	-1.05482	NM_005606.5		LGMN
11757736_s_at	0.0485177	0.000986	-5.1057	-0.601608	-3.17083	W72005		APCDD1
11747433_a_at	0.0485177	0.000986	-5.10532	-0.602088	-1.65293	AK291833.1		C11orf54
11729704_a_at	0.049084	0.000999	-5.0945	-0.615934	-1.53473	BM505293		ZNF561
11731680_a_at	0.049084	0.001	-5.09413	-0.616408	-1.60846	AK057189.1		NOX4
11725327_a_at	0.0491935	0.001	-5.09131	-0.620026	-2.49345	CD172116		CAMK2D
11754138_s_at	0.0491935	0.001	-5.09067	-0.620845	-1.87821	BT006661.1		PSPH
11732004_a_at	0.0494165	0.00101	-5.08613	-0.626654	-1.32035	NM_001012969.2		ADAL
11728055_at	0.0495248	0.00101	-5.08352	-0.630003	-2.99194	NM_000163.2		GHR
11754095_a_at	0.0497783	0.00102	-5.07852	-0.636422	-1.8782	CR536484.1		TAGLN
11744969_a_at	0.0498439	0.00102	-5.07662	-0.638851	-2.52493	BC042057.1		PAPLN
11720302_a_at	0.0499395	0.00102	-5.07424	-0.641908	-0.88162	NM_001045556.2		SLA
11755637_x_at	0.0499946	0.00103	-5.07253	-0.644109	-1.5383	BC065561.1		ARHGEF10L
11726254_s_at	0.0503331	0.00104	-5.06546	-0.653189	-1.92894	NM_004355.2		CD74
11737874_a_at	0.0503331	0.00104	-5.06493	-0.653866	-1.94831	NM_015170.2		SULF1
11746264_a_at	0.0503331	0.00104	-5.06457	-0.654328	-2.95326	AB000888.1		PLPP1
11744608_a_at	0.0504569	0.00104	-5.06175	-0.657951	-1.16635	BC014260.2		PARP3
11720573_at	0.0504897	0.00104	-5.06041	-0.65967	-2.37708	NM_005603.3		ATP8B1
11729260_a_at	0.0506516	0.00105	-5.05699	-0.664074	-1.83583	CK824491		ZNF644
11755587_a_at	0.0508712	0.00105	-5.05264	-0.669662	-1.6427	X82200.1		TRIM22
11744374_x_at	0.0508816	0.00105	-5.05167	-0.67091	-1.17253	BC001023.2		HLA-DRB1 /// HLA-DRB3 /// HLA-DRB5 /// LOC105369230
11731843_a_at	0.050949	0.00106	-5.04927	-0.674005	-2.26221	AF112221.1		RUFY3
11755517_s_at	0.050949	0.00106	-5.04899	-0.674361	-1.58383	CB133880		ATRX
11720882_at	0.0510308	0.00106	-5.04688	-0.67708	-1.51213	NM_016074.3		BOLA1
11742710_a_at	0.0517601	0.00108	-5.03397	-0.693721	-2.10847	J03223.1		SRGN
11719333_a_at	0.0517601	0.00108	-5.03335	-0.694514	-1.86856	NM_033317.3		DMKN
11722531_a_at	0.0517601	0.00108	-5.03289	-0.695104	-2.08369	BQ010124		CALD1
11727283_at	0.0518914	0.00108	-5.03003	-0.698795	-2.20025	NM_001393.2		ECM2
11716411_x_at	0.0520468	0.00109	-5.0268	-0.702968	-6.39438	NM_001008.3		RPS4Y1
11754337_s_at	0.0521945	0.00109	-5.02322	-0.707586	-2.80368	AL563781		NDRG1
11720520_s_at	0.0521945	0.00109	-5.0229	-0.707997	-1.54461	NM_014644.4		LOC100996724 /// PDE4DIP
11756963_a_at	0.0525523	0.0011	-5.01654	-0.716213	-1.00765	AK309123.1		SOS2
11729449_s_at	0.0527466	0.0011	-5.01275	-0.721118	-1.23981	NM_001099274.1		TINF2
11745915_x_at	0.0534931	0.00112	-4.99995	-0.737668	-1.17527	AK123221.1		GOLGA8A /// GOLGA8B
11730776_s_at	0.0534931	0.00112	-4.99973	-0.737955	-2.39319	BG530481		CEP68
11746002_a_at	0.0535261	0.00112	-4.99844	-0.739621	-2.18147	AL050391.1		CASP4
11750943_a_at	0.0536759	0.00113	-4.99539	-0.74358	-1.71778	AK294183.1		CDH9
11728400_at	0.0537248	0.00113	-4.99386	-0.745554	-2.17782	AF054589.1		MDFIC
11734677_x_at	0.0538165	0.00113	-4.9917	-0.748363	-1.29385	NM_030569.4		ITIH5
11759494_at	0.0538993	0.00114	-4.98967	-0.750994	-4.0006	BX373781		ITGA9
11754350_a_at	0.0539091	0.00114	-4.98874	-0.752197	-1.46434	CR612576.1		GPANK1
11735490_a_at	0.0542858	0.00115	-4.9823	-0.760541	-0.818939	BC045762.1		EMX1
11737948_a_at	0.0543261	0.00115	-4.98092	-0.762334	-1.07043	BC113738.1		C5
11726396_x_at	0.0543298	0.00115	-4.98009	-0.763412	-1.62426	NM_000216.2		ANOS1
11733535_a_at	0.0544253	0.00115	-4.97723	-0.767129	-0.834932	NM_001105663.1		NUDT7
11753823_a_at	0.0544253	0.00115	-4.97705	-0.767352	-2.31143	BT007378.1		S100A8
11719522_at	0.0544253	0.00115	-4.97634	-0.768283	-2.16821	U52840.1		SEMA5A
11738121_a_at	0.0547392	0.00116	-4.9709	-0.775344	-0.891332	BC060791.1		SNX18
11747298_a_at	0.0550491	0.00117	-4.96555	-0.782293	-2.23079	AK290804.1		S100A16
11738081_a_at	0.0551682	0.00117	-4.96303	-0.785572	-1.0217	NM_004234.4		ZNF235
11745127_x_at	0.0552009	0.00118	4.96178	-0.787199	2.15959	BC107798.1		TNNT1
11718951_a_at	0.0553865	0.00118	-4.95829	-0.791734	-1.59574	BC095485.1		MPP5
11723630_a_at	0.0554909	0.00118	-4.956	-0.794718	-1.86668	NM_153605.2		CRYBG3
11732790_a_at	0.055601	0.00119	-4.95363	-0.797804	-2.96403	NM_022114.2		PRDM16
11734657_s_at	0.0556753	0.00119	4.95178	-0.800208	1.3836	BC039196.1		SLC2A14 /// SLC2A3
11719521_at	0.0556879	0.00119	-4.95062	-0.801721	-3.01599	NM_003966.2		SEMA5A
11732827_a_at	0.0556879	0.00119	-4.95007	-0.802439	-1.51813	NM_001031709.1		RNLS
11726009_a_at	0.0557689	0.0012	-4.94789	-0.805269	-1.14201	BC021973.2		CBR4
11729509_at	0.0557689	0.0012	-4.94736	-0.805959	-1.04541	BC018370.1		FLRT1
11754442_x_at	0.0558464	0.0012	-4.94548	-0.808415	-3.15567	BQ000849		ELN
11728946_x_at	0.0558529	0.0012	-4.94462	-0.809531	-1.33764	BC002557.2		GATA2
11726272_a_at	0.0564811	0.00122	-4.9342	-0.823121	-2.73249	NM_001677.3		ATP1B1
11744953_a_at	0.0564811	0.00122	-4.93375	-0.823699	-1.50183	BC034157.1		ANXA1
11740133_a_at	0.0564811	0.00122	-4.93331	-0.824282	-2.08967	D90453.1		CALD1
11728657_at	0.0571368	0.00123	-4.92324	-0.837426	-1.16739	BX416238		IGFBP5
11749145_a_at	0.0571383	0.00123	-4.92216	-0.838834	-2.46818	AK302637.1		RUFY3
11757663_x_at	0.0571383	0.00124	-4.92158	-0.839588	-1.232	AA039719		APOA1
11745740_x_at	0.0571383	0.00124	-4.92095	-0.840415	-1.31092	AF330205.1		SCOC
11723929_a_at	0.0571973	0.00124	-4.91936	-0.842487	-2.25095	NM_018245.2		OGDHL
11758288_s_at	0.0572306	0.00124	-4.91814	-0.844083	-1.2217	AW086068		TRMT1L
11756507_x_at	0.057269	0.00124	-4.91685	-0.845773	-1.05222	AI539542		FAM188B /// INMT-FAM188B
11732000_a_at	0.057379	0.00125	-4.91455	-0.848775	-1.71513	NM_016953.3		PDE11A
11763046_at	0.0575258	0.00125	-4.91175	-0.852447	-1.51399	AY032661.1		---
11738778_a_at	0.057527	0.00125	4.91098	-0.853449	0.963671	NM_153770.1		CABYR
11724452_a_at	0.0577611	0.00126	-4.90696	-0.858706	-1.11455	NM_032051.1		PATZ1
11754330_a_at	0.0579254	0.00126	-4.90388	-0.862735	-1.08433	AL576336		IRF2
11726041_x_at	0.0579254	0.00126	-4.90318	-0.863654	-1.25921	CN417883		STK17B
11720642_a_at	0.0581575	0.00127	-4.89922	-0.868843	-1.05747	NM_002225.3		IVD
11758627_s_at	0.058335	0.00128	-4.89603	-0.873026	-1.51345	AI568930		ASS1
11748806_x_at	0.0583558	0.00128	-4.89464	-0.874841	-1.1739	AK295157.1		ACTR2
11755589_a_at	0.0583558	0.00128	-4.89425	-0.875352	-2.25424	AK000345.1		DHRS2
11746563_x_at	0.0585416	0.00128	-4.89095	-0.879672	-1.4925	BC041086.1		FAM65A
11723815_at	0.0585768	0.00129	-4.88973	-0.881277	-1.45303	BC093767.1		ARHGAP29
11715763_a_at	0.0586088	0.00129	-4.88855	-0.882823	-4.78312	NM_001018111.2		PODXL
11735056_x_at	0.0586445	0.00129	-4.88732	-0.884436	-0.839303	NM_152458.5		ZNF785
11744315_at	0.0587344	0.00129	-4.88535	-0.887019	-2.08621	AA747315		SGK223
11748424_x_at	0.0589068	0.0013	-4.88226	-0.891073	-3.02591	AK302172.1		DDX3Y
11728453_a_at	0.0592583	0.00131	4.87675	-0.898307	1.73039	NM_001130048.1		DOCK9
11725839_at	0.059498	0.00131	-4.87192	-0.904657	-3.65897	NM_198392.2		TCF21
11716184_s_at	0.059498	0.00132	-4.87123	-0.905564	-2.37619	L38608.1		ALCAM
11730494_x_at	0.059498	0.00132	4.87058	-0.906416	2.96062	NM_001017424.2		KCNK2
11763216_x_at	0.059498	0.00132	-4.87038	-0.906682	-1.64112	AY789703.1		DMKN
11756651_a_at	0.059498	0.00132	-4.86984	-0.907384	-1.31524	AK310097.1		TAF12
11742833_a_at	0.059663	0.00132	-4.86689	-0.911262	-2.27443	BC136792.1		FAM149A
11720326_a_at	0.0599176	0.00133	-4.86275	-0.916708	-2.03382	U24163.1		FRZB
11760952_x_at	0.059957	0.00133	-4.86149	-0.91836	-1.0648	AK303552.1		HNRNPD
11721248_s_at	0.0601412	0.00134	-4.85831	-0.922551	-3.26234	NM_053064.3		GNG2
11734155_s_at	0.0603568	0.00134	-4.85467	-0.927342	-0.927863	NM_024969.2		CSRNP3
11741396_s_at	0.0603568	0.00134	-4.85399	-0.928237	-1.18613	M24903.1		GGT1 /// GGT2 /// GGT3P /// GGTLC1 /// GGTLC2 /// GGTLC3 /// GGTLC5P /// LOC102724197 /// LOC102724823
11722116_a_at	0.0605177	0.00135	-4.85113	-0.931997	-2.47386	NM_000965.3		RARB
11728570_at	0.0605744	0.00135	-4.84966	-0.93394	-1.76048	NM_012082.3		ZFPM2
11724397_s_at	0.0608913	0.00136	-4.84476	-0.940391	-1.92302	NM_000950.2		PRRG1
11737983_a_at	0.0608921	0.00136	-4.84403	-0.941359	-1.33975	NM_032687.3		CYHR1
11755175_a_at	0.0610608	0.00137	-4.8406	-0.945875	-2.15125	AI374664		HSPA12A
11729920_at	0.0610608	0.00137	-4.84037	-0.946178	-1.08181	NM_025057.2		BBOF1
11715746_a_at	0.0611948	0.00137	4.8379	-0.949438	2.3316	NM_182744.2		MINOS1-NBL1 /// NBL1
11721441_x_at	0.0612559	0.00137	-4.83638	-0.95144	-1.99426	NM_020317.3		RSRP1
11755109_a_at	0.0613209	0.00138	-4.83482	-0.953508	-2.49973	CX868116		CYFIP2
11737634_a_at	0.0616687	0.00139	-4.82958	-0.960412	-1.0074	NM_006798.2		UGT2A1 /// UGT2A2
11738077_a_at	0.061813	0.00139	-4.827	-0.963823	-2.07534	BC109304.1		ATP6V0A4
11731145_a_at	0.0618353	0.00139	-4.826	-0.965151	-2.5821	NM_033071.2		SYNE1
11734024_x_at	0.061853	0.00139	-4.82505	-0.966398	-0.970367	NM_182568.3		CCDC144A /// CCDC144B /// CCDC144CP
11719465_a_at	0.061916	0.0014	-4.82305	-0.969043	-0.885931	NM_000491.3		C1QB
11736259_a_at	0.061916	0.0014	-4.8223	-0.97004	-1.74638	BC062299.1		SSPN
11731585_a_at	0.061916	0.0014	-4.82209	-0.970305	-2.49248	NM_145243.3		OMA1
11717703_a_at	0.061997	0.0014	-4.82034	-0.972626	-1.34549	NM_001130100.1		KIFC3
11751032_a_at	0.062016	0.0014	-4.81938	-0.973891	-0.899671	AK298395.1		SLC37A4
11760565_x_at	0.0621688	0.00141	-4.81671	-0.977423	-1.09826	BC015533.2		AKAP9
11734581_a_at	0.0626487	0.00142	-4.80988	-0.986462	-0.885826	NM_182511.3		CBLN2
11743250_a_at	0.0626799	0.00142	-4.80877	-0.987926	-1.07155	BX357054		MMP2
11720014_a_at	0.0628754	0.00143	-4.80552	-0.992223	-1.47276	NM_000051.3		ATM
11753715_a_at	0.0628754	0.00143	-4.80487	-0.993083	-2.96217	CR407640.1		MGST2
11754896_x_at	0.0630901	0.00144	-4.80145	-0.997611	-0.898084	AK093280.1		MYOM3
11749813_a_at	0.0632698	0.00144	4.79849	-1.00154	1.78617	AK303092.1		NEK2
11755226_s_at	0.0632878	0.00144	-4.79755	-1.00278	-1.21042	BC151205.1		KLHDC7A
11729918_at	0.0636035	0.00145	-4.79289	-1.00895	-1.42577	NM_199355.2		ADAMTS18
11732500_a_at	0.0638362	0.00146	-4.78872	-1.01449	-1.58197	AF375989.1		FAM3B
11757480_x_at	0.0638362	0.00146	-4.78859	-1.01466	-1.56303	AW960588		IFI27
11721384_at	0.0639087	0.00146	-4.78698	-1.01679	-1.49409	AK128275.1		ATG2B
11757114_at	0.0640587	0.00147	-4.78442	-1.02019	-1.54009	AA378382		SNORA12
11720408_at	0.0643787	0.00148	-4.77977	-1.02637	-1.16928	NM_014678.3		PPP6R2
11720333_a_at	0.0644531	0.00148	4.77789	-1.02886	1.35393	NM_021095.1		SLC5A6
11715752_at	0.0644531	0.00148	-4.77745	-1.02945	-2.04555	NM_004615.3		TSPAN7
11756732_a_at	0.064457	0.00148	-4.7767	-1.03044	-2.00142	AK307161.1		TSPAN12
11736233_s_at	0.0650106	0.0015	-4.76923	-1.04037	-1.3609	BC050411.1		PTER
11722351_at	0.0655282	0.00151	-4.76182	-1.05022	-1.51366	NM_032102.2		SRSF8
11720760_x_at	0.0655282	0.00151	-4.76156	-1.05057	-1.39933	AK001625.1		IVNS1ABP
11716793_a_at	0.0655526	0.00151	4.76057	-1.05189	2.1334	NM_004701.2		CCNB2
11728352_x_at	0.0657045	0.00152	-4.75804	-1.05525	-2.44709	NM_016938.3		EFEMP2
11747913_x_at	0.0657203	0.00152	4.75716	-1.05643	1.00579	BC037901.2		UBXN2A
11759300_s_at	0.0658286	0.00152	-4.75516	-1.05909	-1.70958	BU633709		AKAP10
11741875_x_at	0.0659866	0.00153	-4.75257	-1.06253	-0.864023	NM_022476.2		AKTIP
11736522_a_at	0.0665933	0.00154	4.74379	-1.07424	2.54808	NM_001126133.1		TNNT1
11741856_s_at	0.0665933	0.00154	-4.74344	-1.0747	-1.23087	BC137089.1		ZNF658 /// ZNF658B
11748957_x_at	0.0665933	0.00155	4.74284	-1.0755	1.12433	AK297463.1		CORO1C
11725270_at	0.0665933	0.00155	-4.7424	-1.07608	-1.11067	U44128.1		SLC12A3
11718949_a_at	0.0665933	0.00155	-4.74189	-1.07676	-4.25997	NM_022474.2		MPP5
11729559_at	0.0666226	0.00155	-4.74086	-1.07814	-1.29718	NM_005250.2		FOXL1
11721245_s_at	0.0668176	0.00156	-4.73786	-1.08214	-2.50092	NM_001711.3		BGN
11752479_a_at	0.0668466	0.00156	-4.73454	-1.08658	-4.38088	AK300168.1		GPC3
11727865_a_at	0.0668466	0.00156	-4.73398	-1.08732	-0.999438	AK291427.1		SLC25A27
11750812_a_at	0.0668466	0.00156	-4.73384	-1.08751	-0.907153	AK300153.1		FLI1
11728362_s_at	0.0668466	0.00156	-4.73363	-1.08779	-1.13382	NM_017658.3		KLHL28
11745281_at	0.0668466	0.00156	-4.73333	-1.08818	-1.36881	BC019340.1		LOC100287896
11728774_at	0.0668466	0.00157	-4.73291	-1.08875	-1.61737	NM_032576.4		TXLNGY
11736417_a_at	0.0668466	0.00157	-4.73249	-1.08931	-0.880437	BC033726.2		CCDC82
11749841_x_at	0.0668466	0.00157	-4.73205	-1.08989	-3.05814	AK303638.1		DDX3Y
11735086_x_at	0.0669988	0.00157	-4.72952	-1.09328	-1.92382	AF034611.1		CUBN
11728653_at	0.0669988	0.00157	-4.7289	-1.09411	-3.26762	BQ948928		IGFBP5
11740140_a_at	0.0671157	0.00158	-4.72684	-1.09685	-2.10711	NM_015376.2		RASGRP3
11744322_at	0.0674098	0.00159	4.72272	-1.10236	1.15777	BU742385		ABLIM2
11736416_s_at	0.0680465	0.0016	-4.71464	-1.11316	-1.38446	NM_024725.3		CCDC82
11733572_at	0.0681059	0.0016	4.71328	-1.11499	3.9902	NM_021240.2		DMRT3
11715585_a_at	0.0681907	0.00161	-4.71162	-1.1172	-2.78174	NM_000304.2		PMP22
11758087_s_at	0.0684238	0.00162	-4.70826	-1.1217	-1.81637	AW197670		DPYS
11723481_a_at	0.0685194	0.00162	-4.70605	-1.12466	-1.5892	BF692742		TIA1
11723462_a_at	0.0685194	0.00162	-4.70577	-1.12503	-1.65909	NM_001031835.2		PHKB
11726653_a_at	0.0685194	0.00162	-4.70473	-1.12643	-1.61726	NM_001142685.1		ARHGAP32
11730549_a_at	0.0685194	0.00162	-4.70447	-1.12677	-1.65931	NM_001079526.1		IKZF2
11730289_a_at	0.0687412	0.00163	-4.70126	-1.13108	-1.27651	BQ001780		ARHGAP5
11749400_a_at	0.0687413	0.00163	-4.70059	-1.13197	-1.62335	AK297422.1		TRAPPC4
11723885_at	0.0690146	0.00164	-4.6968	-1.13705	-1.91044	NM_152914.2		NATD1
11742299_a_at	0.0692758	0.00165	-4.69316	-1.14193	-1.99945	EF152351.1		ING4
11733018_s_at	0.0692816	0.00165	-4.69205	-1.14341	-1.76801	BC030815.1		PIK3R1
11724174_at	0.0692816	0.00165	-4.69058	-1.14538	-1.88916	NM_138424.1		KIF12
11758509_s_at	0.0692816	0.00165	-4.69045	-1.14556	-4.04838	AI768864		ENPEP
11761670_at	0.0692816	0.00165	-4.69042	-1.14559	-0.961021	BC027940.1		EPHA7
11726063_a_at	0.0694673	0.00166	-4.68746	-1.14957	-2.13044	NM_032411.2		C2orf40
11726417_x_at	0.0694673	0.00166	-4.68643	-1.15096	-0.812018	NM_001012751.1		ABI1
11725242_at	0.0694673	0.00166	-4.68633	-1.15109	-1.05005	NM_006228.3		PNOC
11735294_a_at	0.0696035	0.00167	-4.68413	-1.15404	-1.8178	NM_198578.3		LRRK2
11717409_at	0.0696128	0.00167	-4.68334	-1.1551	-0.984433	NM_005475.2		SH2B3
11740510_a_at	0.0696128	0.00167	-4.6827	-1.15596	-2.2351	NM_001135823.1		SSPN
11743391_a_at	0.0696996	0.00167	-4.68106	-1.15816	-1.07448	BG476669		VPS35
11755469_x_at	0.0701492	0.00168	4.67536	-1.16582	1.45261	AL582789		MCM7
11730274_at	0.0706066	0.0017	-4.66929	-1.17398	-1.31782	L76380.1		CALCRL
11756766_x_at	0.0706066	0.0017	-4.66861	-1.17489	-1.60537	CR595353.1		CD74
11729039_at	0.0706066	0.0017	-4.66828	-1.17532	-3.59965	NM_016356.3		DCDC2
11747905_a_at	0.0707894	0.00171	-4.66505	-1.17967	-1.06399	AK298542.1		NID2
11757800_s_at	0.0707894	0.00171	-4.66479	-1.18002	-2.52701	BU607992		NFIB
11725619_a_at	0.0707894	0.00171	4.66429	-1.1807	3.09559	NM_000817.2		GAD1
11733452_a_at	0.0708271	0.00171	-4.6625	-1.18311	-1.60922	NM_005853.5		IRX5
11759094_a_at	0.0708271	0.00171	-4.66199	-1.18379	-1.5029	CB049154		GNAQ
11718754_at	0.0708271	0.00171	-4.6619	-1.18391	-1.26509	NM_004055.4		CAPN5
11723068_at	0.0708616	0.00172	-4.66087	-1.1853	-1.80242	NM_001882.3		CRHBP
11729157_a_at	0.0709899	0.00172	-4.6588	-1.18808	-2.35118	BC062415.1		MFAP4
11727371_a_at	0.0710499	0.00172	4.65749	-1.18985	1.52905	NM_005382.2		NEFM
11747349_s_at	0.0711565	0.00173	4.65566	-1.19231	1.25815	BT006840.1		PSAT1
11725778_a_at	0.0716325	0.00174	-4.6498	-1.2002	-0.975626	NM_012231.4		PRDM2
11720469_a_at	0.0718464	0.00175	-4.64682	-1.20422	-2.41954	NM_001113207.1		TSTD1
11736246_a_at	0.0720074	0.00175	-4.64385	-1.20822	-1.89483	BQ000019		AMIGO2
11744184_a_at	0.0720074	0.00176	-4.64302	-1.20934	-2.40039	AI479863		SIPA1L2
11730168_s_at	0.0720074	0.00176	-4.64269	-1.20978	-1.70104	AB034747.1		LITAF
11725370_s_at	0.0720074	0.00176	-4.64247	-1.21008	-2.00786	BU733597		VEGFA
11717273_at	0.0725179	0.00177	-4.63631	-1.21839	-1.18295	BQ007762		COL5A1
11749656_a_at	0.0726491	0.00178	4.63426	-1.22116	1.5345	AK316437.1		ARHGAP11A
11753898_x_at	0.0726551	0.00178	-4.63355	-1.22212	-1.48268	DQ284438.1		HLA-DQA1
11723975_x_at	0.0728327	0.00178	-4.63056	-1.22615	-1.20312	NM_145641.1		APOL3
11734023_a_at	0.0728327	0.00178	-4.63035	-1.22643	-0.812371	NM_182568.3		CCDC144A /// CCDC144B
11717275_s_at	0.0728516	0.00179	-4.62913	-1.22808	-2.99438	BC008760.2		COL5A1
11725891_a_at	0.0728516	0.00179	-4.62886	-1.22844	-1.43771	NM_000666.1		ABHD14A-ACY1 /// ACY1
11746863_x_at	0.0731977	0.0018	-4.62453	-1.2343	-1.16815	BC032010.1		ARSJ
11732444_a_at	0.0732109	0.0018	-4.62374	-1.23536	-2.41615	NM_006867.2		RBPMS
11716453_s_at	0.0732856	0.0018	-4.62231	-1.2373	-1.73332	NM_001080779.1		MYO1C
11733091_a_at	0.0733424	0.00181	-4.62106	-1.23898	-3.54631	NM_004616.2		TSPAN8
11754738_a_at	0.0737493	0.00182	-4.61611	-1.24567	-1.13247	AK095024.1		PDE2A
11731826_at	0.0737493	0.00182	-4.61502	-1.24715	-0.981917	NM_001001661.1		ZNF425
11735295_a_at	0.0737493	0.00182	-4.61484	-1.2474	-1.06873	BC117180.1		LRRK2
11728608_x_at	0.0737493	0.00182	-4.6142	-1.24826	-1.56166	NM_001039487.1		NSUN5P1 /// NSUN5P2
11716541_a_at	0.0737581	0.00182	-4.61347	-1.24925	-1.2472	NM_002773.3		PRSS8
11743665_at	0.0745279	0.00184	-4.60476	-1.26104	-1.46803	CR620882.1		SPEN
11754129_s_at	0.0753958	0.00187	-4.59513	-1.27408	-0.856942	AY160217.1		ACSM2A /// ACSM2B
11737158_at	0.0754804	0.00187	-4.59348	-1.27632	-1.49936	NM_003048.3		SLC9A2
11719790_a_at	0.0754804	0.00187	-4.59267	-1.27742	-0.920204	NM_000258.2		MYL3
11757916_s_at	0.0754804	0.00187	-4.59236	-1.27784	-3.38693	BG623634		TBX3
11717978_at	0.0755945	0.00188	-4.59002	-1.28102	-1.74289	AK290349.1		C7
11732568_at	0.0755945	0.00188	-4.58959	-1.2816	-1.12146	L18865.1		MBP
11743497_at	0.0755945	0.00188	-4.58929	-1.28201	-2.7625	BX101090		BMP2
11743618_at	0.0758746	0.00189	-4.58579	-1.28675	-2.51416	CA442768		ITGA2
11724702_a_at	0.0758896	0.00189	-4.58484	-1.28804	-1.77915	AK290817.1		ELF5
11756975_s_at	0.0758896	0.00189	-4.58437	-1.28867	-3.37308	CR620143.1		TBX2
11763592_a_at	0.0759702	0.0019	-4.58292	-1.29064	-1.3989	BC041459.1		TARID
11726381_a_at	0.0760095	0.0019	4.58189	-1.29204	1.62459	NM_015012.1		TMEM41B
11734578_a_at	0.0761639	0.0019	-4.57969	-1.29503	-1.58713	NM_001014975.2		CFH
11716889_at	0.0762535	0.00191	-4.57815	-1.29712	-1.30117	AI262626		TMEM261
11731511_s_at	0.0762916	0.00191	-4.57714	-1.29849	-0.951047	NM_001918.2		DBT
11750211_a_at	0.0763411	0.00191	-4.57601	-1.30003	-0.792153	AK304124.1		CYYR1
11743087_at	0.0766632	0.00192	-4.57212	-1.30531	-0.880415	CR456805.1		PPBP
11716822_a_at	0.0767872	0.00193	-4.56964	-1.30868	-2.08174	BC001953.1		BDH2 /// SLC9B2
11718179_a_at	0.0767872	0.00193	-4.56962	-1.30871	-2.71128	AI928241		FERMT2
11743738_a_at	0.0770017	0.00194	-4.56684	-1.31249	-1.4489	CK818359		NR3C1
11724088_a_at	0.0771035	0.00194	-4.56519	-1.31473	-1.27625	NM_152736.4		ZSCAN26
11724642_at	0.07714	0.00194	-4.5642	-1.31607	-2.02537	NM_203411.1		TMEM88
11721897_a_at	0.0772676	0.00195	-4.56195	-1.31915	-1.09883	NM_024119.2		DHX58
11721744_a_at	0.0772676	0.00195	-4.56168	-1.3195	-3.34301	NM_007361.3		NID2
11742868_at	0.0772756	0.00195	-4.56098	-1.32045	-0.879563	AK291290.1		CDH6
11725547_a_at	0.0777476	0.00196	-4.55562	-1.32775	-1.35636	NM_002545.3		OPCML
11720514_at	0.0777476	0.00197	-4.55504	-1.32855	-1.11767	BC036923.1		LURAP1L
11736091_s_at	0.0777549	0.00197	-4.55389	-1.33011	-1.8581	CB305863		GCA
11717514_a_at	0.0777549	0.00197	-4.55373	-1.33033	-1.48443	NM_000700.1		ANXA1
11736112_a_at	0.0779283	0.00198	-4.55129	-1.33366	-1.93451	AK098594.1		ARHGAP18
11730310_at	0.0779283	0.00198	-4.55077	-1.33436	-1.64813	BI518071		TFCP2L1
11745501_s_at	0.0780325	0.00198	-4.54912	-1.3366	-0.920392	BC146912.1		ECSCR
11754325_a_at	0.0780514	0.00198	-4.54832	-1.3377	-1.68704	AI673812		GPATCH8
11724650_a_at	0.0781046	0.00199	-4.54718	-1.33925	-4.27773	NM_170677.2		MEIS2
11728943_at	0.078991	0.00201	-4.53776	-1.35209	-1.42631	NM_001033719.2		ZNF404
11732580_a_at	0.078991	0.00201	-4.53724	-1.3528	-2.37395	BC022472.2		ME3
11733304_x_at	0.079013	0.00201	4.53641	-1.35393	2.00319	NM_022470.2		ZMAT3
11746985_s_at	0.0790186	0.00202	-4.53548	-1.3552	-2.77177	AF216750.1		TBX3
11733578_a_at	0.0790186	0.00202	-4.53392	-1.35733	-0.880311	NM_003052.3		SLC34A1
11743470_a_at	0.0790186	0.00202	-4.53392	-1.35733	-1.08559	AK092394.1		WDFY3
11717909_at	0.0790186	0.00202	-4.53391	-1.35734	-1.15739	NM_002178.2		IGFBP6
11743846_s_at	0.0791252	0.00202	-4.53226	-1.35959	-2.83572	BU730835		CFH /// CFHR1
11749144_s_at	0.0793298	0.00203	-4.52966	-1.36314	-1.05198	AK293737.1		ETFDH
11739035_x_at	0.0793596	0.00203	-4.52865	-1.36453	-1.3879	BC014546.1		ACTR2
11718604_a_at	0.0793596	0.00204	-4.52815	-1.3652	-3.32276	DB728189		MTURN
11747501_a_at	0.0797094	0.00205	-4.52416	-1.37066	-2.53519	AK293055.1		SMAD1
11743469_a_at	0.0797951	0.00205	-4.52272	-1.37262	-2.17597	BQ021905		WDFY3
11725236_at	0.0799076	0.00205	4.5209	-1.37512	1.04457	NM_014830.1		ZBTB39
11722631_s_at	0.0799076	0.00206	-4.52043	-1.37576	-1.39518	BC013684.1		ICE2
11721460_s_at	0.080054	0.00206	-4.51841	-1.37851	-1.01159	NM_018009.4		TAPBPL
11742909_at	0.0802172	0.00207	-4.51624	-1.38148	-2.11156	BM979120		ANKRD50
11725793_s_at	0.0802738	0.00207	-4.51509	-1.38305	-3.10004	NM_000958.2		PTGER4
11743678_at	0.0803997	0.00208	-4.51312	-1.38575	-1.53532	AK001134.1		PCDH17
11758417_s_at	0.0803997	0.00208	-4.51215	-1.38708	-1.8646	AL566693		HLA-DPA1
11722860_a_at	0.0803997	0.00208	-4.51208	-1.38717	-3.02079	BG939858		TRIM2
11724411_a_at	0.0805914	0.00209	-4.50964	-1.3905	-1.77799	NM_005036.4		PPARA
11756193_a_at	0.0806488	0.00209	-4.5082	-1.39247	-1.8251	BU688589		TMEM42
11720112_at	0.0806488	0.00209	-4.50789	-1.3929	-1.32401	NM_006750.3		SNTB2
11716940_a_at	0.0806819	0.00209	-4.50698	-1.39415	-2.55146	CD243383		TRIB2
11730313_a_at	0.0811218	0.00211	-4.5022	-1.40069	-1.07344	NM_001017922.1		ERMAP
11723948_s_at	0.081125	0.00211	-4.50134	-1.40187	-4.28174	NM_000341.3		SLC3A1
11743951_a_at	0.081125	0.00211	-4.50054	-1.40296	-1.1389	AI383932		ZNF214
11735764_a_at	0.081125	0.00211	-4.50037	-1.40319	-1.6628	NM_001039724.2		NOSTRIN
11734337_at	0.0812554	0.00212	-4.49759	-1.40701	-1.18555	NM_001080427.1		THSD7B
11730493_a_at	0.0812554	0.00212	4.49752	-1.4071	3.53411	NM_001017424.2		KCNK2
11743533_x_at	0.0812554	0.00212	-4.49735	-1.40734	-1.55613	AI075999		RUFY3
11720717_a_at	0.0812973	0.00212	-4.4963	-1.40877	-3.1032	NM_004114.3		FGF13
11739255_x_at	0.0812973	0.00212	-4.4956	-1.40973	-2.93811	CR590690.1		FAM84B
11716186_s_at	0.0812973	0.00212	-4.49517	-1.41033	-4.23299	NM_001627.2		ALCAM
11742798_a_at	0.0815585	0.00213	-4.49211	-1.41451	-1.75632	NM_001829.2		CLCN3
11735778_a_at	0.0818056	0.00214	-4.48882	-1.41902	-2.61057	AF435011.1		SYNE2
11731798_a_at	0.0818056	0.00214	-4.48794	-1.42024	-1.8656	NM_006498.2		LGALS2
11754011_x_at	0.0818056	0.00215	-4.48769	-1.42057	-4.42809	DQ349138.1		GPC3
11747399_x_at	0.0818056	0.00215	-4.48667	-1.42198	-1.55714	AK300984.1		PLAT
11725293_at	0.0818056	0.00215	-4.4866	-1.42207	-1.7759	AF000986.2		USP9Y
11745442_x_at	0.0818056	0.00215	-4.48604	-1.42285	-1.3869	BC036253.1		ACTR2
11756431_s_at	0.0818056	0.00215	-4.48565	-1.42338	-3.62022	CR620402.1		TXNIP
11743532_at	0.081883	0.00216	-4.48433	-1.42518	-1.33655	AI075999		RUFY3
11729580_s_at	0.0823649	0.00217	-4.47924	-1.43217	-1.25698	U59288.1		CDH13
11756823_x_at	0.0825568	0.00218	4.47684	-1.43546	0.942422	CR617320.1		CENPL
11746464_a_at	0.0825568	0.00218	4.47628	-1.43623	0.971758	BC037777.2		YAF2
11727899_a_at	0.0827508	0.00218	-4.4739	-1.43951	-1.2074	AL117526.1		CLMN
11758574_s_at	0.0828319	0.00219	-4.47256	-1.44134	-1.33257	AI472851		THRB
11721355_a_at	0.0829372	0.00219	-4.471	-1.44349	-1.58797	NM_031477.4		YPEL3
11738844_a_at	0.0829987	0.0022	-4.46985	-1.44507	-1.56643	NM_001144059.1		NTM
11754631_x_at	0.0838949	0.00222	-4.46078	-1.45753	-2.26112	AK094785.1		PIK3R1
11743286_at	0.0838949	0.00222	-4.46046	-1.45798	-1.94834	AV728526		DTX4
11731907_s_at	0.0840146	0.00223	4.45839	-1.46082	1.71502	NM_018693.2		FBXO11
11725478_at	0.0840146	0.00223	-4.4582	-1.46108	-1.61456	NM_004561.2		OVOL1
11746746_a_at	0.0841996	0.00224	-4.45568	-1.46456	-2.70648	BC015533.2		AKAP9
11718180_s_at	0.0841996	0.00224	-4.45536	-1.465	-1.41062	BC017327.2		FERMT2
11764048_a_at	0.0852157	0.00227	-4.44561	-1.47842	-2.85433	BQ778385		AASDH
11753198_a_at	0.0853889	0.00227	-4.44348	-1.48135	-1.38817	AK300093.1		SMARCA2
11716343_a_at	0.0860102	0.00229	-4.43737	-1.48978	-1.18903	NM_002230.2		JUP
11726476_at	0.0861884	0.0023	-4.43521	-1.49275	-0.935106	AK126947.1		HS6ST3
11723785_s_at	0.0862954	0.0023	-4.43369	-1.49486	-2.75319	NM_014988.2		LIMCH1
11719980_a_at	0.0866819	0.00231	-4.4297	-1.50035	-3.33051	NM_052905.3		FMNL2
11749955_a_at	0.0867281	0.00232	4.42856	-1.50194	1.37233	AK297239.1		SEC61A1
11725867_s_at	0.0867281	0.00232	4.42814	-1.50251	2.99131	NM_001005463.1		EBF3
11726780_x_at	0.0870516	0.00233	-4.42457	-1.50745	-1.36652	NM_001145524.1		YPEL3
11752948_a_at	0.0870516	0.00233	-4.42378	-1.50853	-2.72483	AK302386.1		PRCP
11726677_a_at	0.0870516	0.00234	-4.42246	-1.51035	-0.807818	BC065513.1		PSMB9
11734583_a_at	0.0870516	0.00234	-4.42241	-1.51042	-1.7761	NM_024630.2		ZDHHC14
11718177_a_at	0.0870516	0.00234	-4.42202	-1.51097	-1.41427	AK126493.1		CMTM4
11731753_a_at	0.0870516	0.00234	-4.42164	-1.51148	-1.33024	AK289479.1		ZNF577
11754408_s_at	0.0870516	0.00234	-4.42128	-1.51198	-4.01258	AL832772.1		LDB2
11748851_a_at	0.0873256	0.00235	4.41832	-1.51608	0.900814	AK295471.1		UCK1
11755546_a_at	0.0873991	0.00235	-4.41711	-1.51775	-0.766422	AK096284.1		LFNG
11743847_x_at	0.0874835	0.00236	-4.4158	-1.51956	-2.46382	BU730835		CFH
11733088_at	0.0884023	0.00239	-4.40642	-1.53252	-2.64221	BI492527		MAF
11744624_at	0.0884023	0.00239	-4.40642	-1.53252	-1.22715	BQ574120		TRIQK
11744230_s_at	0.0884023	0.00239	-4.40614	-1.53291	-2.02373	BX379987		RASL11B
11725055_at	0.0893871	0.00242	-4.39716	-1.54535	-1.7894	NM_006895.2		HNMT
11759122_at	0.0898904	0.00243	-4.39233	-1.55204	-0.972538	AK023055.1		TMEM150C
11751798_a_at	0.0898962	0.00243	-4.39171	-1.55289	-0.852449	AK300112.1		CTSO
11754447_a_at	0.0899511	0.00244	-4.39	-1.55526	-1.24287	BM968829		RPS6KA5
11759346_a_at	0.0899511	0.00244	-4.38975	-1.55561	-2.57825	CR610618.1		MAML2
11736985_a_at	0.0899511	0.00244	-4.38899	-1.55666	-1.29054	NM_025152.2		NUBPL
11737993_s_at	0.0899511	0.00244	-4.38869	-1.55708	-2.52118	NM_001144770.1		DST
11726003_a_at	0.0899511	0.00244	-4.38837	-1.55753	-2.25824	EF413023.1		KRCC1
11747922_a_at	0.0899511	0.00245	-4.38785	-1.55825	-2.43224	AY960684.1		RBFOX2
11729280_a_at	0.0901145	0.00245	-4.38591	-1.56093	-1.18728	NM_139076.2		FAM175A
11753939_x_at	0.0903212	0.00246	-4.38361	-1.56413	-1.41169	AK298012.1		PSMB10
11759214_s_at	0.0903347	0.00246	-4.38293	-1.56506	-1.45443	NM_198557.2		RBM43
11726002_s_at	0.0906315	0.00247	-4.37988	-1.56929	-1.1482	NM_016618.1		KRCC1
11730415_s_at	0.0908971	0.00248	-4.3771	-1.57315	-1.12444	CB048118		CALCA
11757544_s_at	0.0909474	0.00248	-4.37612	-1.57451	-1.97484	AU159558		ICAM2
11716065_at	0.0909704	0.00249	-4.37524	-1.57574	-1.53616	NM_001467.4		SLC37A4
11718126_s_at	0.0909704	0.00249	-4.37481	-1.57634	-1.26564	BC014051.2		AIMP1
11746476_x_at	0.0913933	0.0025	-4.37074	-1.58199	-2.1905	AK298524.1		CALD1
11755619_s_at	0.0914875	0.00251	-4.3694	-1.58385	-1.72954	AK027102.1		D2HGDH
11723444_a_at	0.0920105	0.00252	-4.36407	-1.59126	-2.24012	NM_018058.4		CRTAC1
11730442_s_at	0.0920105	0.00252	-4.36397	-1.59139	-1.53221	NM_001080396.2		FAM155A
11759838_x_at	0.0921396	0.00253	-4.36235	-1.59364	-1.77418	BC018100.1		ZNF506
11757793_s_at	0.0921972	0.00253	-4.36132	-1.59508	-3.17182	BE672039		TFPI
11716760_x_at	0.0929925	0.00256	-4.35399	-1.60527	-1.78333	NM_001225.3		CASP4
11716322_s_at	0.0929925	0.00256	-4.35371	-1.60565	-1.59396	NM_145040.2		PRKCDBP
11750031_a_at	0.0930129	0.00256	-4.35299	-1.60666	-1.8702	AK301605.1		CRYL1
11745023_x_at	0.0936293	0.00258	-4.34745	-1.61437	-0.949306	AK315940.1		SLC25A27
11727563_at	0.0936571	0.00258	-4.34667	-1.61546	-1.81775	NM_015669.2		PCDHB5
11727574_at	0.0938349	0.00259	-4.34415	-1.61896	-1.74012	NM_031491.2		RBP5
11723981_s_at	0.0938349	0.00259	-4.34413	-1.61899	-2.42218	NM_001010000.1		ARHGAP28
11757577_x_at	0.0938351	0.00259	-4.34357	-1.61977	-1.00625	AI524208		TMEM134
11724052_s_at	0.0941655	0.0026	-4.34037	-1.62423	-1.02298	NM_004204.2		PIGQ
11761589_x_at	0.094207	0.00261	-4.33949	-1.62546	-1.21634	AK292707.1		HNRNPD
11758180_s_at	0.0943341	0.00261	-4.33792	-1.62765	-1.6045	AI077622		LOC100128551 /// ZDHHC14
11729021_a_at	0.0946453	0.00262	-4.33488	-1.63188	-1.93399	NM_175607.1		CNTN4
11720911_a_at	0.0950241	0.00264	-4.33126	-1.63693	-1.68735	NM_014289.2		CAPN6
11726007_s_at	0.0950241	0.00264	-4.33077	-1.63761	-1.70765	BC068442.1		DPY19L2 /// DPY19L2P1
11715414_x_at	0.0951367	0.00264	-4.32933	-1.63962	-5.45845	NM_000090.3		COL3A1
11754765_s_at	0.0951401	0.00264	4.32875	-1.64043	1.39854	AK055342.1		KPNA2 /// LOC146880
11724320_x_at	0.0952563	0.00265	-4.32729	-1.64247	-1.40949	AI630995		C11orf54
11743312_s_at	0.0952704	0.00265	-4.32663	-1.64339	-1.72192	BM976441		TMEM218
11762604_at	0.0954457	0.00266	-4.32469	-1.64609	-1.75702	BC067859.1		GTF2IRD2B
11724924_a_at	0.0954752	0.00266	-4.32391	-1.64718	-1.33267	BC144109.1		PPP1R9A
11728082_s_at	0.0954966	0.00266	-4.3232	-1.64818	-1.04558	NM_001128636.1		ELFN1
11746041_a_at	0.0958984	0.00268	4.31949	-1.65335	1.36606	AK098191.1		TRA2B
11745238_a_at	0.0959483	0.00268	-4.31855	-1.65466	-1.368	BC132716.1		TMEM218
11735789_a_at	0.0959889	0.00268	-4.31769	-1.65587	-1.42373	NM_001099626.1		MTFR1L
11716003_a_at	0.0960313	0.00269	-4.31681	-1.65709	-1.2201	BQ478219		FAF2
11755088_a_at	0.0961595	0.0027	-4.31445	-1.66039	-1.43899	AL137287.1		MYO9A
11743252_a_at	0.0961595	0.0027	-4.31426	-1.66066	-3.13693	CN369277		CALD1
11720016_at	0.0961595	0.0027	-4.31418	-1.66077	-1.91007	NM_032866.3		CGNL1
11758166_s_at	0.096708	0.00271	-4.30936	-1.66751	-2.58364	BM677669		ANOS1
11748460_a_at	0.0973553	0.00273	-4.3038	-1.67528	-2.48743	BC032848.1		RHOBTB1
11758048_s_at	0.097516	0.00274	-4.30202	-1.67776	-3.23315	AA702942		THRB
11731007_a_at	0.0978304	0.00275	-4.29906	-1.6819	-1.40798	BC051885.1		MIS18BP1
11763297_x_at	0.0983045	0.00277	-4.29489	-1.68774	-2.22947	BQ614335		TRMT13
11751914_s_at	0.0983585	0.00277	-4.29394	-1.68907	-1.27737	BX537368.1		ELF3
11757607_s_at	0.098975	0.00279	-4.28841	-1.69681	-1.47384	BE674046		SUSD4
11730395_x_at	0.098975	0.00279	-4.28813	-1.69721	-1.2502	NM_024762.3		ZNF552
11746942_a_at	0.098975	0.00279	-4.28764	-1.6979	-1.77334	AK295049.1		DYNC1LI2
11758061_s_at	0.0990595	0.0028	-4.28646	-1.69955	-1.1855	AI688494		LINC00472
11725073_s_at	0.0991869	0.0028	-4.28496	-1.70166	-1.95498	AK127326.1		JADE1
11755252_a_at	0.0996985	0.00282	-4.28056	-1.70781	-1.18276	AK091761.1		AMIGO2
11736122_a_at	0.0997279	0.00282	-4.27981	-1.70887	-1.75057	NM_014498.3		GOLIM4
11718057_at	0.0997813	0.00283	4.27887	-1.71019	1.97861	NM_016037.3		UTP11L
11739788_a_at	0.0998363	0.00283	-4.27792	-1.71152	-1.10686	BC072455.1		C11orf57
11754232_a_at	0.0999324	0.00283	-4.27667	-1.71328	-1.85425	BM679740		CMTR2
11739361_a_at	0.0999656	0.00284	-4.27543	-1.71502	-0.760296	AK295180.1		AKAP10
11740061_a_at	0.0999656	0.00284	4.27535	-1.71513	1.16121	AK290531.1		CSK
11718066_a_at	0.100077	0.00284	-4.27398	-1.71705	-1.36043	NM_001082538.1		TCTN1
11740326_x_at	0.100156	0.00285	-4.27286	-1.71862	-1.44591	AK225812.1		SORBS2
11726693_s_at	0.100393	0.00286	-4.27055	-1.72186	-3.2384	NM_001146.3		ANGPT1
11723964_at	0.10108	0.00288	-4.26492	-1.72976	-1.30111	BC012392.1		AGA
11740579_a_at	0.101682	0.0029	-4.25994	-1.73675	-0.773505	U05012.1		NTRK3
11752765_s_at	0.101714	0.0029	-4.2589	-1.73822	-4.13099	AK301203.1		TXNIP
11753001_a_at	0.101714	0.0029	-4.25865	-1.73857	-1.25356	DQ356894.1		PPARG
11740141_a_at	0.101945	0.00291	-4.25642	-1.7417	-0.749891	H28446		EPB41L1
11758702_s_at	0.102234	0.00292	4.25378	-1.74542	1.70073	DB527961		PSMD2
11722599_at	0.102277	0.00293	4.25251	-1.7472	0.976178	AK301301.1		P3H4
11723091_s_at	0.102277	0.00293	-4.25216	-1.74769	-2.17734	NM_020840.1		FNIP2
11754034_a_at	0.102277	0.00293	-4.25188	-1.74809	-1.96856	CR456844.1		HRSP12
11728310_a_at	0.102367	0.00293	-4.25069	-1.74975	-1.85394	NM_018348.5		CMTR2
11724075_a_at	0.102497	0.00294	-4.24904	-1.75209	-4.80321	NM_001122665.1		DDX3Y
11715385_s_at	0.102497	0.00294	-4.2487	-1.75256	-1.58733	AF150733.1		C4orf46 /// TOMM7
11753640_x_at	0.102691	0.00295	-4.24676	-1.75529	-1.67589	AY327586.1		MUC1
11723044_at	0.102694	0.00295	-4.24596	-1.75642	-3.02273	NM_005900.2		SMAD1
11735403_at	0.102694	0.00295	-4.24568	-1.7568	-1.45926	NM_015038.1		KIAA0754 /// MACF1
11733215_a_at	0.102969	0.00296	-4.24303	-1.76054	-1.18263	NM_003151.2		STAT4
11760376_a_at	0.102969	0.00297	-4.24264	-1.76109	-2.75573	AL833076.2		DNAJB14
11718901_at	0.103018	0.00297	-4.24176	-1.76233	-3.27039	NM_003243.3		TGFBR3
11718953_a_at	0.103182	0.00298	-4.23954	-1.76544	-0.797596	AK304831.1		EPB41L5
11729869_a_at	0.103182	0.00298	-4.23947	-1.76555	-1.79293	NM_007046.2		EMILIN1
11724954_s_at	0.103182	0.00298	-4.239	-1.76621	-1.57212	NM_001009567.1		MRC1
11732155_a_at	0.103311	0.00299	-4.23705	-1.76896	-1.14762	BC014434.1		OGT
11732144_a_at	0.103311	0.00299	-4.23681	-1.7693	-1.52157	AF342736.1		BBS2
11754808_s_at	0.103311	0.00299	-4.2365	-1.76973	-1.87124	AK092632.1		CPAMD8
11732604_a_at	0.103339	0.00299	-4.23578	-1.77075	-1.23047	NM_025188.3		TRIM45
11746898_x_at	0.103405	0.003	-4.23478	-1.77216	-1.50596	AK316501.1		ADH1B
11716250_a_at	0.10351	0.003	-4.23351	-1.77395	-2.18524	BE548057		RBFOX2
11739882_a_at	0.103811	0.00301	-4.23082	-1.77774	-1.0736	BQ019013		GLIS3
11747888_a_at	0.103815	0.00302	-4.22954	-1.77954	-1.75865	AK292312.1		SH3YL1
11739245_a_at	0.103815	0.00302	-4.22926	-1.77993	-1.28926	AB073897.1		ANKFY1
11757511_x_at	0.103815	0.00302	-4.22923	-1.77997	-1.44611	CA748812		HLA-DPA1
11744219_at	0.103953	0.00303	-4.22773	-1.78209	-2.08143	BE874862		G0S2
11744086_a_at	0.104031	0.00303	-4.2263	-1.7841	-1.2891	CB305618		PRR15L
11757661_x_at	0.104031	0.00303	4.22613	-1.78434	1.55185	AI735640		SNRPB
11720890_a_at	0.104334	0.00304	-4.22345	-1.78813	-0.838756	AI652502		AGL
11718612_a_at	0.104449	0.00305	-4.22211	-1.79001	-1.63167	BC012815.2		ABCD4
11739586_a_at	0.104512	0.00305	-4.22103	-1.79154	-1.13743	AB019542.1		CLCN3
11751994_s_at	0.104512	0.00306	-4.22061	-1.79213	-2.10424	AK302554.1		JAG1
11739037_s_at	0.104512	0.00306	-4.22012	-1.79282	-0.871329	BC002665.1		PLP1
11737791_s_at	0.104611	0.00306	-4.21889	-1.79455	-1.3155	NM_030882.2		APOL1 /// APOL2
11740691_x_at	0.104673	0.00307	-4.21794	-1.79589	-2.86214	EF070982.1		AIF1
11741679_x_at	0.104895	0.00307	-4.21585	-1.79885	-0.903548	NM_001136530.1		SERPINE2
11722505_s_at	0.105028	0.00308	-4.21419	-1.80119	-1.98292	AK054581.1		CYYR1
11721247_a_at	0.105028	0.00308	-4.21388	-1.80162	-1.57061	NM_001098515.1		MRGPRF
11754475_a_at	0.105236	0.00309	-4.21189	-1.80443	-2.29719	AF520569.1		IQCK
11743421_at	0.105262	0.0031	-4.21079	-1.80598	-0.89699	BQ574863		ITGA9
11754546_a_at	0.105262	0.0031	-4.21047	-1.80644	-1.30361	AK225415.1		TMEM25
11721215_a_at	0.105262	0.0031	-4.21018	-1.80685	-2.77985	AA789109		TMEM106B
11738447_a_at	0.106307	0.00313	-4.20232	-1.81795	-2.09285	NM_138713.2		NFAT5
11757930_s_at	0.106353	0.00313	-4.20149	-1.81912	-1.58691	DB298319		PAAF1
11724620_a_at	0.107296	0.00316	-4.19443	-1.82911	-0.950968	NM_024763.3		WDR78
11743861_a_at	0.107855	0.00318	-4.19006	-1.83529	-1.66048	BQ014433		NIPSNAP3A
11756583_a_at	0.108938	0.00322	-4.18214	-1.84649	-2.89635	CR749497.1		ESRRG
11749398_a_at	0.109291	0.00323	-4.17923	-1.85062	-1.02695	AK297782.1		B9D1
11743856_a_at	0.109366	0.00323	4.17822	-1.85205	3.96794	CR592899.1		CTHRC1
11717763_a_at	0.109445	0.00324	-4.17717	-1.85353	-1.44047	BC006230.2		MGLL
11742711_at	0.110796	0.00328	-4.16737	-1.86743	-1.91175	BC150175.1		THBS2
11733844_a_at	0.110796	0.00328	-4.16708	-1.86784	-1.01936	EF560721.1		AMACR /// C1QTNF3-AMACR
11728086_a_at	0.110803	0.00329	-4.16653	-1.86863	-0.956783	AK295185.1		FAM179B
11728304_at	0.110901	0.00329	-4.16537	-1.87027	-0.817743	NM_024893.1		SYNDIG1
11721256_a_at	0.11094	0.0033	-4.16442	-1.87161	-1.82093	BC000076.2		CCND1
11740000_a_at	0.11094	0.0033	-4.1641	-1.87207	-1.39549	BC036444.2		CPEB3
11753517_s_at	0.110959	0.0033	-4.16347	-1.87296	-0.88661	AK296050.1		YWHAE
11718904_s_at	0.111273	0.00331	-4.16061	-1.87703	-2.28738	NM_001042459.1		FILIP1L
11718699_at	0.111273	0.00331	-4.16037	-1.87736	-0.906238	NM_152734.3		C6orf89
11749789_a_at	0.111319	0.00332	-4.15957	-1.8785	-1.47807	AK297579.1		TP53I3
11755028_a_at	0.112184	0.00335	4.15289	-1.88799	2.35556	AA353684		DENND1A
11750202_a_at	0.112184	0.00335	4.15284	-1.88805	1.2129	AK293931.1		LAMP2
11732445_a_at	0.112392	0.00336	-4.15097	-1.89071	-1.74145	D84110.1		RBPMS
11720252_s_at	0.112409	0.00336	-4.15036	-1.89158	-3.17209	NM_001009984.1		C20orf194
11726362_a_at	0.112447	0.00336	-4.14919	-1.89324	-1.61744	NM_004993.5		ATXN3
11740288_a_at	0.112447	0.00336	4.14911	-1.89336	5.02451	AK299445.1		CHRNA1
11749798_a_at	0.112621	0.00337	-4.14729	-1.89594	-1.92061	AK304442.1		GNAI1
11715916_a_at	0.112621	0.00337	-4.14696	-1.8964	-1.47283	NM_000610.3		CD44
11748861_a_at	0.112858	0.00338	-4.14492	-1.89931	-0.791459	AK300540.1		ACPP
11743016_at	0.113459	0.0034	-4.14049	-1.9056	-0.926936	BU618528		DIP2C
11727977_a_at	0.113459	0.00341	-4.14	-1.90631	-1.15302	BC053903.1		SRGAP1
11755922_a_at	0.114199	0.00343	-4.13471	-1.91383	-0.922189	AK129761.1		ARHGEF28
11735008_a_at	0.114583	0.00345	-4.13131	-1.91866	-0.87558	NM_152791.3		ZNF555
11725021_at	0.114583	0.00345	-4.13124	-1.91877	-0.686343	NM_173465.3		COL23A1
11721352_at	0.114848	0.00346	-4.12904	-1.9219	-1.61073	BC033040.1		SLC1A1
11751273_a_at	0.114984	0.00346	-4.12767	-1.92384	-0.750645	DQ106400.1		GPR34
11758194_s_at	0.115394	0.00348	-4.12455	-1.92829	-4.64194	AI768728		DPP4
11735656_s_at	0.115487	0.00348	4.12347	-1.92983	1.26947	NM_145178.2		ATOH7
11744255_a_at	0.116571	0.00352	-4.1161	-1.94034	-1.69451	BG988088		ACADVL
11727723_a_at	0.116614	0.00353	-4.11454	-1.94256	-0.973859	NM_015086.1		DDN
11756133_a_at	0.116614	0.00353	-4.11353	-1.94399	-0.996062	CR604239.1		TMEM138
11738028_a_at	0.116614	0.00353	-4.11343	-1.94414	-2.69023	NM_005559.2		LAMA1
11730973_a_at	0.116614	0.00353	-4.11323	-1.94443	-1.20228	NM_000717.3		CA4
11740749_a_at	0.116614	0.00353	-4.11302	-1.94472	-1.31501	U88620.1		OGG1
11742832_a_at	0.116614	0.00353	4.11287	-1.94494	1.58841	AY367065.1		ASPM
11723097_a_at	0.11667	0.00354	-4.11202	-1.94615	-1.19891	AY358352.1		VTCN1
11737145_s_at	0.117609	0.00357	-4.10564	-1.95525	-2.86375	NM_015677.2		SH3YL1
11756815_a_at	0.117695	0.00357	-4.10459	-1.95675	-2.56222	AK307545.1		PCDH17
11730515_a_at	0.117695	0.00358	4.10412	-1.95742	1.09917	NM_001012409.1		SGOL1
11728654_x_at	0.118008	0.00359	-4.10105	-1.9618	-3.25068	BQ948928		IGFBP5
11744506_a_at	0.118008	0.00359	-4.10072	-1.96227	-1.62546	AW977921		KLHL3
11741054_s_at	0.118008	0.00359	-4.1007	-1.9623	-1.88864	NM_001122606.1		LAMP2
11743253_x_at	0.118906	0.00363	-4.09422	-1.97156	-2.32913	AL577531		CALD1
11735124_a_at	0.118906	0.00363	-4.09416	-1.97164	-1.17775	NM_001130699.1		IPCEF1
11716766_a_at	0.119168	0.00364	-4.09158	-1.97533	-1.71505	AK307643.1		IQGAP1
11715541_a_at	0.119168	0.00364	-4.09157	-1.97534	-1.58451	BI914211		THY1
11737141_a_at	0.119287	0.00364	-4.09035	-1.97708	-0.806182	BC101519.1		RSPH1
11758263_s_at	0.119862	0.00366	-4.08633	-1.98283	-1.33267	CD367279		CYBB
11759289_at	0.119889	0.00367	-4.08568	-1.98376	-1.07151	BU741692		AKT3
11760162_at	0.119942	0.00368	-4.08355	-1.98681	-1.15494	BQ574288		WSB1
11755331_a_at	0.119942	0.00368	-4.08345	-1.98695	-2.20803	BX538132.1		ANK2
11725890_s_at	0.119942	0.00368	-4.08345	-1.98695	-1.7176	NM_001079528.3		ABCC6 /// ABCC6P1 /// ABCC6P2 /// LOC105369239
11733252_a_at	0.119942	0.00368	-4.08342	-1.98699	-2.65999	AK000990.1		UACA
11745723_a_at	0.120723	0.00371	-4.07817	-1.99449	-3.26688	BX538238.1		MALAT1
11747055_a_at	0.120962	0.00371	4.07624	-1.99726	0.761197	AK302914.1		GFRA1
11749742_a_at	0.121267	0.00373	-4.0733	-2.00147	-1.11424	AK300172.1		KLHL3
11731624_a_at	0.121267	0.00373	-4.07307	-2.00181	-1.82803	BF438440		CCDC186
11737153_at	0.121267	0.00373	-4.07295	-2.00197	-2.05273	NM_001145712.1		NUPR2
11721347_a_at	0.122151	0.00376	-4.06715	-2.01028	-0.790622	NM_001039396.1		MPEG1
11724289_at	0.122955	0.00379	-4.06145	-2.01845	-2.02615	NM_152766.2		TMEM256
11740022_a_at	0.122955	0.00379	-4.06138	-2.01854	-0.915794	AK302648.1		LRRCC1
11726833_a_at	0.123166	0.0038	-4.05965	-2.02102	-0.837368	NM_001541.3		HSPB2 /// HSPB2-C11orf52
11760203_x_at	0.123436	0.00381	-4.05746	-2.02417	-0.975814	AK303915.1		IGFBP7
11736903_at	0.123436	0.00381	-4.05709	-2.02469	-1.23285	NM_172193.1		KLHDC1
11718972_at	0.123697	0.00382	-4.05507	-2.02759	-0.703783	AA772239		LPL
11737713_a_at	0.123787	0.00383	-4.05366	-2.02961	-1.29704	AY358135.1		SIGLEC11
11724736_x_at	0.123787	0.00383	4.05358	-2.02973	1.53165	NM_006474.4		PDPN
11735046_at	0.123977	0.00384	-4.05125	-2.03308	-0.795704	NM_152565.1		ATP6V0D2
11740621_a_at	0.123977	0.00385	4.05093	-2.03353	1.81854	NM_001005366.1		KDM2B
11729827_at	0.123977	0.00385	-4.05089	-2.03358	-1.6006	BC024294.1		FAM110B
11718579_at	0.123977	0.00385	-4.05055	-2.03407	-0.947783	NM_000849.4		GSTM3
11742347_a_at	0.124663	0.00387	4.04604	-2.04055	1.36447	NM_033164.2		FGF8
11741567_x_at	0.124787	0.00388	-4.04484	-2.04228	-0.8081	NM_001145211.1		SLCO2B1
11743829_a_at	0.125567	0.0039	-4.03981	-2.04949	-1.24746	BU073364		PAM
11737763_a_at	0.125868	0.00392	-4.03759	-2.05268	-0.944934	AK299723.1		TIAM2
11719676_s_at	0.126384	0.00394	-4.0341	-2.0577	-1.72948	NM_000240.2		MAOA
11727884_at	0.126384	0.00394	-4.03366	-2.05832	-1.02646	NM_016442.3		ERAP1
11716826_a_at	0.12686	0.00396	-4.02971	-2.06401	-1.98318	NM_002023.3		FMOD
11724565_at	0.12686	0.00396	-4.02953	-2.06427	-0.876979	NM_015059.2		TLN2
11740259_s_at	0.12686	0.00396	-4.0295	-2.06431	-0.914119	NM_178509.5		STXBP4
11736044_a_at	0.126895	0.00396	-4.02882	-2.06528	-3.94145	BQ227385		MYH10
11761451_a_at	0.12692	0.00397	-4.0282	-2.06617	-1.13024	BC131820.1		FRAS1
11746051_a_at	0.127172	0.00398	-4.02629	-2.06892	-1.55758	BC032139.2		HP1BP3
11722728_a_at	0.127214	0.00398	4.02524	-2.07043	3.56351	NM_001136178.1		EGR2
11728221_at	0.127214	0.00398	4.02511	-2.07062	1.48777	NM_020645.2		NRIP3
11731231_at	0.127284	0.00399	4.02423	-2.07188	2.38639	NM_001145640.1		ZFR2
11724947_a_at	0.127309	0.00399	-4.02361	-2.07278	-0.788244	AF038563.1		MAGI2
11716636_a_at	0.127309	0.00399	-4.02315	-2.07344	-1.16423	NM_001605.2		AARS
11721483_at	0.127479	0.004	-4.02171	-2.07551	-0.990155	NM_006848.2		CCDC85B
11745256_s_at	0.127649	0.00401	-4.02027	-2.07758	-1.58105	AB051460.1		CPEB4
11744503_x_at	0.127857	0.00402	-4.01861	-2.07996	-2.41179	AK292532.1		RSRP1
11718484_s_at	0.127874	0.00402	-4.0179	-2.08099	-1.54844	NM_005318.3		H1F0
11727400_a_at	0.127874	0.00403	-4.01757	-2.08146	-0.833839	BC001453.1		GSTZ1
11716512_a_at	0.128714	0.00405	-4.01234	-2.08899	-3.92823	BC046104.1		SRRM2
11736114_a_at	0.128987	0.00407	-4.01034	-2.09188	-2.07006	BG752958		TTC14
11756220_x_at	0.129337	0.00408	-4.00789	-2.0954	-1.26448	BC086878.1		ROBO3
11719314_a_at	0.129406	0.00408	-4.00704	-2.09663	-1.51517	NM_017881.2		NMRK1
11739427_a_at	0.129468	0.00409	-4.00622	-2.09781	-1.04755	BF513141		GPD2
11755955_a_at	0.129728	0.0041	-4.00393	-2.10111	-1.03289	AL832166.1		FAP
11741202_x_at	0.129728	0.0041	-4.00384	-2.10125	-1.18849	AK292848.1		XAF1
11739709_a_at	0.129917	0.00411	-4.00231	-2.10344	-1.17282	DC427322		PHACTR2
11739379_a_at	0.130253	0.00412	-3.99997	-2.10682	-1.97316	BF508763		FAM198B
11740508_s_at	0.130286	0.00413	-3.99858	-2.10883	-1.94709	NM_001135608.1		ARHGAP26
11755523_a_at	0.130286	0.00413	-3.99838	-2.10911	-3.18394	BX648404.1		RBM47
11724224_a_at	0.130286	0.00413	3.99812	-2.10948	0.938702	NM_139156.2		AMPD2
11755542_a_at	0.130286	0.00414	-3.99792	-2.10976	-1.75016	AK091421.1		ZNF671
11733628_at	0.131027	0.00416	-3.99334	-2.11637	-1.54406	NM_001039762.2		FAM196A
11717399_a_at	0.131157	0.00417	3.99216	-2.11808	2.97037	NM_015508.3		TIPARP
11722710_at	0.131418	0.00418	3.99025	-2.12083	1.86449	NM_005189.1		CBX2
11744955_a_at	0.131627	0.00419	-3.98864	-2.12316	-1.471	AK296808.1		ANXA1
11717996_a_at	0.131724	0.0042	3.98739	-2.12497	1.70296	NM_015135.2		NUP205
11751692_a_at	0.131724	0.0042	-3.98698	-2.12555	-1.66743	AK300508.1		GSTO2
11716795_s_at	0.131724	0.0042	-3.98672	-2.12593	-2.25249	BI835314		IFI16
11748756_x_at	0.13208	0.00421	-3.9843	-2.12942	-1.45508	AK300247.1		MEIS2
11718153_a_at	0.132361	0.00423	-3.9823	-2.13231	-1.37755	AK316231.1		HEPH
11728575_a_at	0.132495	0.00423	-3.9811	-2.13404	-0.709648	NM_025087.2		CWH43
11739287_at	0.133254	0.00426	-3.9765	-2.14068	-1.19151	EB387549		KMT2A
11744442_at	0.13398	0.00429	-3.9721	-2.14704	-1.79129	AF245436.1		CCDC82
11731683_a_at	0.134152	0.00429	-3.97072	-2.14905	-1.93968	AK022932.1		RIF1
11756155_a_at	0.134237	0.0043	-3.9698	-2.15037	-1.15078	CR936788.1		NHS
11717019_x_at	0.13431	0.00431	-3.96864	-2.15205	-2.05943	NM_000701.6		ATP1A1
11725928_s_at	0.13431	0.00431	-3.96849	-2.15226	-1.63141	AY156690.1		NEFL
11715710_s_at	0.13449	0.00432	-3.96706	-2.15433	-2.18772	NM_001814.4		CTSC
11720569_a_at	0.134773	0.00433	3.96508	-2.15719	1.16344	NM_019850.2		NGEF
11724147_at	0.13483	0.00433	-3.96432	-2.15829	-0.717634	AF136172.1		RAB38
11727189_x_at	0.135108	0.00434	-3.96238	-2.16111	-2.14798	NM_003392.3		WNT5A
11722579_a_at	0.136017	0.00438	-3.95707	-2.16879	-1.65342	AF212243.1		CHMP4A
11737723_a_at	0.136448	0.00439	-3.95398	-2.17326	-1.1816	NM_152629.3		GLIS3
11754545_x_at	0.136448	0.00439	-3.95387	-2.17342	-2.11473	T17050		PLAT
11720856_a_at	0.136604	0.00441	-3.9519	-2.17627	-2.13792	W84556		INSR
11729624_at	0.136604	0.00441	-3.95171	-2.17654	-1.00663	BM683643		DCAF7
11744441_a_at	0.136604	0.00441	-3.95168	-2.17659	-2.14327	AK295995.1		BASP1
11730390_at	0.136884	0.00442	-3.94974	-2.1794	-1.45685	AK289954.1		SEMA3A
11749318_a_at	0.136968	0.00443	3.94885	-2.18069	0.874896	AK303125.1		TSTA3
11732421_at	0.137095	0.00443	-3.94772	-2.18232	-1.49562	BC007303.1		ZNF234
11735597_a_at	0.137123	0.00444	-3.94713	-2.18319	-0.715801	U43148.1		PTCH1
11726430_at	0.137565	0.00445	-3.94435	-2.18721	-0.921447	NM_080659.2		C11orf52 /// HSPB2-C11orf52
11716062_a_at	0.13788	0.00447	-3.94224	-2.19027	-3.3179	NM_002160.2		TNC
11747086_a_at	0.137983	0.00447	-3.94118	-2.19181	-1.24633	AK295413.1		GCA
11716464_at	0.137983	0.00448	-3.9408	-2.19236	-1.98757	NM_170601.3		SIAE
11742922_at	0.137989	0.00448	-3.94032	-2.19305	-1.54115	AL574800		LAPTM5
11755643_a_at	0.138223	0.00449	-3.93826	-2.19604	-3.13827	BX648770.1		TNS3
11746540_a_at	0.138223	0.00449	-3.93788	-2.19658	-0.876311	AK294517.1		CAMK2D
11753627_x_at	0.138223	0.00449	-3.93774	-2.19679	-1.46691	BC010946.1		TAGLN
11741964_s_at	0.138374	0.0045	-3.93651	-2.19858	-3.64604	AF022375.1		VEGFA
11724318_a_at	0.138635	0.00451	3.9347	-2.20121	1.43223	NM_018372.3		LRIF1
11737169_a_at	0.138984	0.00453	-3.93218	-2.20485	-0.828955	BC132673.1		STRN3
11718181_s_at	0.138984	0.00453	-3.93199	-2.20514	-2.55299	NM_001134999.1		FERMT2
11745046_a_at	0.1401	0.00457	-3.92577	-2.21416	-1.59836	BC131523.1		TMEM52B
11750539_a_at	0.140199	0.00458	-3.92455	-2.21594	-0.751279	AB193529.1		KCNMB2
11716931_at	0.140199	0.00458	-3.92418	-2.21647	-1.12086	NM_005137.2		DGCR2
11723448_x_at	0.140199	0.00458	-3.92364	-2.21725	-1.06152	BC003179.1		MALL
11753978_a_at	0.140199	0.00458	-3.9234	-2.2176	-1.70081	AK290744.1		MTFR1L
11725077_at	0.140199	0.00459	-3.92294	-2.21827	-1.6795	NM_006912.4		RIT1
11719538_at	0.140199	0.00459	-3.92258	-2.21879	-1.21138	AK290108.1		BBOX1
11732765_at	0.140269	0.00459	-3.92178	-2.21996	-2.06935	NM_001042417.1		RUFY2
11717306_x_at	0.140273	0.0046	-3.9212	-2.2208	-2.06911	BC004471.2		ADIRF
11746008_x_at	0.140273	0.0046	-3.92086	-2.22129	-1.22316	BC111395.1		NEXN
11733299_a_at	0.140422	0.00461	-3.91945	-2.22334	-1.07735	NM_001130861.1		CLDN5
11730236_s_at	0.140422	0.00461	3.91921	-2.22369	1.74477	AY358582.1		MYADM
11754557_s_at	0.141087	0.00464	-3.91536	-2.22928	-2.32481	AK055431.1		PRKCA
11735463_a_at	0.141818	0.00466	-3.91097	-2.23565	-0.882136	NM_001113228.1		NTNG1
11727431_s_at	0.141818	0.00467	3.91075	-2.23598	2.06672	NM_018936.2		PCDHB2 /// PCDHB3
11720974_at	0.142252	0.00468	-3.90811	-2.23982	-1.63044	NM_024095.3		ASB8
11758432_s_at	0.142456	0.00469	3.90663	-2.24196	1.44789	BF510990		CPEB1
11741041_x_at	0.142567	0.0047	3.90524	-2.24399	1.89023	AK292112.1		DPP7
11725295_s_at	0.142567	0.0047	-3.90473	-2.24473	-2.20946	NM_004654.3		USP9Y
11725529_a_at	0.142567	0.00471	-3.90445	-2.24513	-1.35935	NM_021045.1		ZNF248
11717676_a_at	0.142567	0.00471	-3.90431	-2.24535	-2.64813	AF160973.1		CYFIP2
11747876_a_at	0.142653	0.00471	-3.90343	-2.24662	-1.63753	AK315931.1		EDNRA
11729025_a_at	0.142852	0.00473	-3.90156	-2.24934	-1.02284	NM_175924.2		ILDR1
11718152_a_at	0.142852	0.00473	-3.90111	-2.25	-1.42206	NM_003621.2		PPFIBP2
11717353_at	0.142852	0.00473	-3.90095	-2.25023	-1.67467	AY157301.1		EAPP
11739733_a_at	0.142852	0.00473	-3.90053	-2.25085	-0.750996	BC117150.1		CPEB4
11738807_s_at	0.142852	0.00473	-3.90023	-2.25128	-1.76926	NM_030629.2		CMIP
11750838_a_at	0.142892	0.00474	-3.89959	-2.25221	-1.26325	AK304383.1		ZNF561
11754171_a_at	0.143002	0.00475	-3.8986	-2.25366	-1.2798	AF361356.1		TMEM37
11718021_s_at	0.143216	0.00476	-3.89708	-2.25586	-1.83577	NM_001130445.1		SSFA2
11735434_a_at	0.143555	0.00477	3.89451	-2.25961	1.16599	NM_020752.2		GPR158
11727864_a_at	0.143555	0.00477	-3.89451	-2.25961	-1.3775	NM_004277.3		SLC25A27
11740688_a_at	0.143683	0.00478	-3.89327	-2.2614	-1.43445	BC150630.1		PHACTR2
11742685_a_at	0.143683	0.00478	-3.89299	-2.26181	-1.34497	J04183.1		LAMP2 /// LOC105373326
11757918_s_at	0.144088	0.0048	-3.89053	-2.2654	-1.91888	AW242297		MAP7
11729035_at	0.144334	0.00481	-3.88863	-2.26817	-1.53382	BC015343.2		ITPRIPL2
11762755_x_at	0.144334	0.00481	-3.88844	-2.26845	-0.805046	AF096304.1		TM7SF2
11724625_a_at	0.145282	0.00485	-3.8833	-2.27594	-1.48543	NM_018418.3		SPATA7
11721261_a_at	0.145827	0.00487	3.88017	-2.28049	0.740052	NM_018208.2		ETNK2
11742971_s_at	0.146106	0.00488	-3.87837	-2.28312	-2.43222	AB034251.1		COLEC12
11723424_at	0.146587	0.0049	-3.87557	-2.2872	-1.1498	CA446330		IFNAR1
11758137_s_at	0.146639	0.00491	-3.87446	-2.28883	-1.58636	BE645523		SPOPL
11756677_a_at	0.146639	0.00491	-3.87445	-2.28884	-1.51829	CR596829.1		CYB5D2
11717595_s_at	0.146759	0.00491	-3.87338	-2.2904	-1.35308	AW970135		ELF3
11750051_x_at	0.146759	0.00492	-3.873	-2.29096	-1.09223	AK303900.1		CAST
11721877_s_at	0.146985	0.00493	-3.87146	-2.2932	-2.14375	NM_005949.3		MT1F
11726548_at	0.14705	0.00493	-3.87071	-2.29429	-0.789548	NM_031220.3		PITPNM3
11754625_a_at	0.14741	0.00495	-3.86852	-2.29748	-1.14828	AK057567.1		AP4B1
11724767_a_at	0.147434	0.00495	-3.86798	-2.29828	-1.47285	NM_002676.2		PMM1
11732446_x_at	0.147444	0.00496	-3.86706	-2.29961	-1.07358	D84110.1		RBPMS
11724102_s_at	0.147444	0.00496	-3.86683	-2.29996	-2.80422	NM_015009.1		PDZRN3
11722580_at	0.147444	0.00496	-3.86663	-2.30024	-1.65244	AF212243.1		CHMP4A
11731887_at	0.147927	0.00498	3.86352	-2.30478	1.62504	NM_014875.2		KIF14
11747114_a_at	0.147927	0.00498	3.86343	-2.30492	1.04031	AK303399.1		PLK4
11747085_a_at	0.148083	0.00499	-3.86198	-2.30704	-1.88139	AK304233.1		DYNC1LI2
11718738_a_at	0.148083	0.00499	-3.86181	-2.30728	-0.716357	NM_003033.3		ST3GAL1
11735254_at	0.148714	0.00502	-3.85814	-2.31264	-0.766897	NM_178170.2		NEK8
11733453_at	0.148714	0.00502	-3.85791	-2.31298	-1.65449	NM_005853.5		IRX5
11715474_at	0.14872	0.00503	-3.85745	-2.31365	-3.29944	AK303049.1		DDX17
11719430_at	0.148805	0.00503	-3.85637	-2.31523	-2.20554	NM_006939.2		SOS2
11752196_s_at	0.148805	0.00503	-3.85618	-2.3155	-1.90118	AK290389.1		ENG
11728190_s_at	0.149252	0.00505	3.85341	-2.31954	2.01244	NM_001008540.1		CXCR4
11740475_x_at	0.149252	0.00506	-3.85318	-2.31989	-1.56114	AK291830.1		NOX4
11747938_x_at	0.149446	0.00506	-3.8518	-2.3219	-1.56579	AK301955.1		LETMD1
11739986_x_at	0.149446	0.00507	-3.8514	-2.32249	-0.880519	AK292988.1		AMACR /// C1QTNF3-AMACR
11730516_a_at	0.149832	0.00508	-3.84903	-2.32595	-1.08189	DB356724		ATRNL1
11751136_a_at	0.149832	0.00509	-3.8487	-2.32644	-1.12921	AK302075.1		CCDC30
11744157_s_at	0.149906	0.00509	-3.84791	-2.32758	-2.36907	BX382139		CHKB /// CHKB-CPT1B
11727484_a_at	0.150119	0.0051	-3.84648	-2.32969	-0.740434	BU949635		TPR
11717677_a_at	0.150592	0.00512	-3.8438	-2.3336	-2.71512	NM_001037332.2		CYFIP2
11763325_a_at	0.151435	0.00515	-3.83925	-2.34026	-1.17502	BX107478		FER
11723626_a_at	0.151435	0.00516	3.83864	-2.34115	1.4514	NM_198573.2		ENHO
11756499_a_at	0.151435	0.00516	-3.83853	-2.3413	-2.13779	CR609630.1		KLHDC2
11763252_x_at	0.151785	0.00518	-3.83613	-2.34482	-0.724221	BT006661.1		PSPH
11759177_at	0.151785	0.00518	-3.83603	-2.34496	-3.09619	BG287153		MAN1A1
11755145_a_at	0.152062	0.00519	-3.83431	-2.34749	-0.725476	AK096836.1		MTHFSD
11747401_s_at	0.152491	0.00521	-3.83187	-2.35105	-1.26547	AK292621.1		COPS7A
11724435_a_at	0.153203	0.00524	-3.82812	-2.35654	-0.796147	NM_022445.3		TPK1
11735570_a_at	0.153211	0.00524	-3.82766	-2.35722	-2.57967	NM_001145671.1		SORBS2
11756874_a_at	0.153303	0.00525	-3.82681	-2.35846	-1.88032	AK307264.1		GRP
11732246_a_at	0.153529	0.00526	3.82534	-2.36062	1.77444	NM_031314.2		HNRNPC
11723974_a_at	0.154707	0.0053	-3.81946	-2.36923	-0.674421	NM_145641.1		APOL3
11729507_a_at	0.155428	0.00533	-3.81548	-2.37507	-1.592	NM_173159.2		NPAS3
11717995_x_at	0.155428	0.00533	3.81494	-2.37587	3.24945	NM_002135.3		NR4A1
11724321_s_at	0.155428	0.00533	-3.81479	-2.37608	-3.52767	NM_014039.2		C11orf54
11758064_s_at	0.155428	0.00534	-3.81446	-2.37656	-1.60912	BX099164		FZD8
11723795_a_at	0.155489	0.00535	-3.8132	-2.37841	-0.83082	NM_001532.2		SLC29A2
11716684_a_at	0.155489	0.00535	-3.81313	-2.37851	-1.1762	NM_015194.1		MYO1D
11717031_a_at	0.155489	0.00535	-3.81248	-2.37946	-1.23123	AK292869.1		KIAA0141
11759960_a_at	0.155489	0.00535	-3.81245	-2.37952	-1.66156	BC035312.1		TXLNGY
11732685_a_at	0.155489	0.00535	-3.81209	-2.38004	-1.76973	AK302501.1		POGZ
11728800_s_at	0.155596	0.00537	-3.81063	-2.38218	-1.45735	BC055010.1		FBXL4
11720633_a_at	0.155596	0.00537	3.81054	-2.38232	1.33536	NM_001458.4		FLNC
11721947_a_at	0.155596	0.00537	-3.81031	-2.38265	-0.688086	NM_001100163.1		MRVI1
11743681_at	0.155596	0.00537	-3.80992	-2.38322	-2.4685	BX358392		S100A16
11734787_s_at	0.155792	0.00538	-3.80861	-2.38515	-0.725099	AF397394.1		OLFM3
11725664_a_at	0.155843	0.00539	-3.80796	-2.3861	-2.68591	AI005366		EDNRB
11716738_at	0.15608	0.0054	-3.80646	-2.3883	-1.47788	NM_016332.2		MSRB1
11756757_x_at	0.156165	0.00541	-3.80536	-2.38991	-1.94896	BX329935		SDR39U1
11750669_x_at	0.156165	0.00541	-3.80524	-2.39009	-1.76209	AK303532.1		ZCCHC11
11719737_a_at	0.156467	0.00542	-3.80344	-2.39273	-1.73028	BC053326.1		FAM134B
11744508_a_at	0.157423	0.00546	-3.79869	-2.3997	-1.33076	BC029458.1		CCDC146
11745789_a_at	0.157666	0.00547	-3.79718	-2.40192	-1.36857	CX758352		TMEM135
11758380_s_at	0.157859	0.00548	-3.79589	-2.40381	-0.90761	BU618486		TRIM45
11717661_a_at	0.158757	0.00551	-3.79144	-2.41035	-1.27492	NM_015568.2		PPP1R16B
11733973_a_at	0.159035	0.00553	-3.78943	-2.41331	-1.25985	BC093815.1		PCDH18
11754889_a_at	0.159035	0.00553	-3.78937	-2.41339	-1.81083	BC047467.1		PRIMPOL
11756679_a_at	0.159094	0.00553	-3.78869	-2.41439	-1.17252	CR749559.1		ALDH3A2
11726185_a_at	0.159363	0.00555	3.7867	-2.41732	1.64123	NM_017915.2		PARPBP
11732517_a_at	0.159363	0.00555	-3.78666	-2.41737	-1.23435	NM_138355.3		SCRN2
11736810_at	0.159531	0.00556	3.78542	-2.4192	2.79456	NM_000990.4		RPL27A
11722108_at	0.159531	0.00557	-3.78461	-2.42039	-1.61607	BM973139		PCNX
11757824_s_at	0.159531	0.00557	-3.78441	-2.42069	-1.62056	AI719994		RGL1
11739009_a_at	0.159531	0.00557	-3.78426	-2.4209	-1.41888	BI905835		MYH9
11725441_a_at	0.159605	0.00558	3.78335	-2.42224	1.72425	NM_021953.2		FOXM1
11723225_a_at	0.159605	0.00558	-3.78311	-2.42259	-4.19117	BC013577.1		CLDN11
11758286_s_at	0.159642	0.00558	-3.78253	-2.42344	-1.63956	BQ721341		POLI
11723282_a_at	0.16014	0.00561	-3.77954	-2.42785	-0.905934	NM_001712.3		CEACAM1
11750178_a_at	0.16014	0.00561	-3.7795	-2.42791	-1.29564	AK302285.1		ECHDC2
11762562_at	0.160149	0.00561	-3.77905	-2.42856	-1.27163	BC094699.1		TRPM3
11736533_s_at	0.160316	0.00562	-3.77748	-2.43087	-1.76247	BU615714		LRRFIP1
11746634_a_at	0.160316	0.00562	3.77739	-2.43101	1.36744	BC010901.1		CKAP2
11724589_s_at	0.160316	0.00562	-3.77708	-2.43146	-0.861224	NM_002426.3		MMP12
11718331_a_at	0.160449	0.00563	-3.77608	-2.43294	-0.920417	NM_022080.2		NAPB
11726505_at	0.160516	0.00564	-3.77537	-2.43397	-1.68048	NM_006581.3		FUT9
11716251_x_at	0.160823	0.00565	-3.77361	-2.43657	-2.50435	BE548057		RBFOX2
11748411_x_at	0.160848	0.00566	-3.77302	-2.43743	-1.29087	AK295655.1		FLII
11742704_a_at	0.160848	0.00566	-3.77231	-2.43848	-1.34832	AK296937.1		CHD3
11729365_at	0.160848	0.00566	-3.77212	-2.43876	-2.19169	CA947964		PRKAA2
11716784_at	0.160848	0.00567	-3.77186	-2.43914	-2.04948	NM_015049.2		TRAK2
11749024_x_at	0.160895	0.00567	-3.77114	-2.44021	-0.963023	AK290720.1		SLC16A4
11730885_a_at	0.160895	0.00567	-3.77084	-2.44064	-1.84806	AK075319.1		FAM63B
11756800_a_at	0.161008	0.00568	-3.76963	-2.44243	-1.84943	AL831846.1		CELSR1
11743498_at	0.161008	0.00569	-3.76932	-2.44288	-2.98561	M22489.1		BMP2
11721127_at	0.161008	0.00569	-3.76912	-2.44317	-1.45092	NM_001977.3		ENPEP
11717370_at	0.161271	0.0057	-3.76756	-2.44548	-2.32948	NM_001669.2		ARSD
11739036_a_at	0.161487	0.00571	-3.7662	-2.44747	-0.952335	BC002665.1		PLP1
11730323_at	0.161887	0.00573	-3.76381	-2.45099	-1.36702	NM_001030001.1		RPS29
11746421_a_at	0.161887	0.00573	-3.76364	-2.45125	-1.15742	AK289404.1		TRMT13
11749527_a_at	0.161911	0.00574	-3.76312	-2.452	-1.6	AK300261.1		POSTN
11718184_a_at	0.162008	0.00574	-3.76229	-2.45323	-1.95154	NM_014824.2		FCHSD2
11716495_a_at	0.16312	0.00579	-3.75669	-2.46149	-1.25624	AK054577.1		MAP4
11726008_x_at	0.16312	0.00579	-3.75663	-2.46156	-1.89069	BC068442.1		DPY19L2
11743112_at	0.163474	0.0058	-3.7547	-2.46442	-3.2897	CR542162.1		S100A10
11722846_at	0.163846	0.00582	3.75268	-2.46739	1.43759	NM_017811.3		UBE2R2
11757545_x_at	0.163862	0.00583	-3.75221	-2.46809	-2.91239	BM510582		PECAM1
11732159_a_at	0.163862	0.00583	-3.75181	-2.46868	-1.57817	CR456710.1		YIF1A
11763667_a_at	0.16416	0.00584	-3.75009	-2.47121	-1.09134	AK021888.1		FER
11759905_a_at	0.16416	0.00585	-3.74971	-2.47176	-0.823653	BC110879.1		EXD3
11756551_a_at	0.164281	0.00585	-3.74879	-2.47313	-0.818296	BC057794.1		KLHL28
11749388_x_at	0.164859	0.00588	-3.7459	-2.47739	-1.19012	AK303998.1		IQCK
11733671_a_at	0.164956	0.00588	3.74508	-2.4786	3.00886	NM_172060.2		EYA1
11721166_a_at	0.165292	0.00591	-3.74255	-2.48233	-1.99486	NM_019101.2		APOM
11723365_a_at	0.165292	0.00591	-3.74249	-2.48243	-1.03632	NM_016319.1		COPS7A
11724907_a_at	0.165292	0.00591	-3.74211	-2.48299	-1.16591	Z25426.1		MAP4K5
11736969_at	0.165292	0.00591	-3.74204	-2.48309	-1.53976	BC131697.1		TMEM213
11754620_s_at	0.167456	0.00599	-3.73244	-2.49726	-2.55038	AK124237.1		PKP4
11715735_a_at	0.167517	0.006	-3.73178	-2.49823	-1.61796	AY157580.1		TMEM123
11715846_at	0.168595	0.00604	-3.72685	-2.50551	-1.40363	NM_004105.3		EFEMP1
11739663_at	0.168883	0.00605	3.72524	-2.50788	1.38295	D87074.1		RIMS3
11717912_s_at	0.169133	0.00606	-3.7238	-2.51002	-2.50734	NM_004887.4		CXCL14
11727474_a_at	0.169195	0.00607	-3.72314	-2.51099	-1.99958	AK293099.1		TMEM260
11717203_at	0.169215	0.00607	-3.72266	-2.51171	-0.909424	U11037.1		SEL1L
11724122_a_at	0.169231	0.00608	3.72219	-2.51239	1.98947	NM_025246.2		SLC35G2
11727693_at	0.169353	0.00609	-3.72128	-2.51373	-0.610589	NM_145168.2		SDR42E1
11717946_x_at	0.169449	0.0061	-3.7201	-2.51548	-0.848854	CD370867		LOC101928143 /// NUMB
11722093_a_at	0.169449	0.0061	-3.72009	-2.5155	-1.72091	NM_000943.4		PPIC
11744376_a_at	0.170022	0.00612	-3.71731	-2.51961	-0.892402	AF504648.1		MPI
11717107_a_at	0.170247	0.00613	-3.71598	-2.52158	-2.04842	NM_006457.3		PDLIM5
11718273_a_at	0.170317	0.00614	-3.71529	-2.52259	-1.82636	NM_016091.2		EIF3L
11729566_a_at	0.170515	0.00615	-3.71377	-2.52484	-1.42127	NM_024659.2		GTDC1
11744718_a_at	0.170515	0.00615	3.71368	-2.52497	3.73514	AF395488.1		CTHRC1
11739978_s_at	0.170748	0.00617	-3.71207	-2.52736	-1.53007	AA814335		AGO3
11727124_s_at	0.170748	0.00617	-3.71167	-2.52795	-3.08609	NM_004525.2		LRP2
11716304_a_at	0.170748	0.00617	-3.71128	-2.52852	-1.04475	NM_032750.2		ABHD14B
11736908_at	0.170748	0.00618	-3.71047	-2.52973	-0.915207	NM_024784.3		ZBTB3
11716554_a_at	0.170748	0.00618	-3.71046	-2.52974	-0.824227	NM_006120.3		HLA-DMA
11731416_at	0.170748	0.00618	-3.71034	-2.52991	-1.61874	NM_005006.5		NDUFS1
11743113_x_at	0.171023	0.00619	-3.70882	-2.53217	-3.52789	CR542162.1		S100A10
11746316_a_at	0.171203	0.0062	-3.70768	-2.53385	-1.20352	AK299098.1		AARS
11719536_at	0.171723	0.00623	-3.70515	-2.5376	-0.755391	NM_198148.2		CPXM2
11758862_x_at	0.171738	0.00623	-3.70426	-2.53892	-1.44337	NM_020459.1		PAIP2B
11733498_at	0.171738	0.00624	-3.70397	-2.53935	-2.50805	NM_005296.2		LPAR4
11729719_a_at	0.171738	0.00624	-3.7039	-2.53945	-1.49028	BC009682.2		SMAD5
11721008_a_at	0.171738	0.00624	-3.70351	-2.54002	-0.825801	BU621989		MED1
11732775_a_at	0.171762	0.00625	-3.70302	-2.54075	-1.27496	BC051864.1		DNMT3A
11736368_a_at	0.171993	0.00626	3.70168	-2.54273	0.831243	BC101727.1		MCM10
11756544_a_at	0.172005	0.00626	-3.70124	-2.54338	-1.26787	BC008696.1		C22orf29
11725058_a_at	0.172266	0.00627	-3.69978	-2.54554	-2.21206	L43821.1		NEDD9
11757946_s_at	0.172811	0.0063	-3.69716	-2.54942	-1.30799	DB549326		CPNE3
11721428_a_at	0.173057	0.00631	-3.69575	-2.55151	-2.16008	BC025258.1		TBX3
11725759_a_at	0.173057	0.00631	-3.69538	-2.55206	-2.29459	NM_001142470.1		C6orf203
11726523_s_at	0.173232	0.00632	-3.69428	-2.55369	-1.52919	L32832.1		ZFHX3
11721789_a_at	0.173456	0.00634	-3.69272	-2.55601	-2.62053	DT216060		PTPRD
11734226_a_at	0.173456	0.00634	-3.69259	-2.5562	-0.758972	AK299297.1		LIMCH1
11755146_a_at	0.174346	0.00638	-3.68831	-2.56253	-1.32168	BX640813.1		SGIP1
11723387_a_at	0.174346	0.00638	-3.68821	-2.56269	-0.960089	AI879110		PTAR1
11739911_at	0.174613	0.00639	-3.68674	-2.56487	-0.704326	BC054021.1		PCBD2
11740238_a_at	0.174899	0.00641	3.68486	-2.56764	1.4806	NM_198596.1		SULF2
11716302_s_at	0.174899	0.00641	-3.68456	-2.56809	-2.55638	NM_001995.2		ACSL1
11734135_at	0.174899	0.00641	3.68417	-2.56867	1.81239	AF275269.2		NANOS1
11739157_at	0.174899	0.00642	-3.68403	-2.56888	-1.30361	AK075404.1		TMX4
11749537_a_at	0.17513	0.00643	-3.68271	-2.57083	-0.918574	AK304848.1		C7
11716486_at	0.175159	0.00643	-3.68221	-2.57158	-0.826303	NM_003890.2		FCGBP
11719696_x_at	0.175239	0.00644	-3.6815	-2.57263	-2.55782	BM969551		LARP7
11728605_s_at	0.175353	0.00645	3.68049	-2.57413	1.45927	NM_033514.2		LIMS1 /// LIMS3 /// LIMS3L
11724367_a_at	0.175353	0.00645	-3.68027	-2.57446	-1.8414	NM_153618.1		SEMA6D
11752144_a_at	0.175478	0.00646	-3.67938	-2.57578	-1.7605	BC098121.1		KMT5B
11759600_at	0.175637	0.00647	-3.67836	-2.57729	-1.67299	AK027751.1		PNISR
11715452_s_at	0.175947	0.00648	-3.67673	-2.57971	-1.38784	NM_001846.2		COL4A2
11763492_a_at	0.175976	0.00649	3.67623	-2.58045	1.13565	AK093824.1		NRN1
11763300_at	0.176226	0.0065	-3.67484	-2.5825	-1.86912	DB355702		RBM4
11744171_a_at	0.176294	0.00651	-3.67419	-2.58348	-1.90406	BQ267791		DNAJC4
11730319_at	0.176385	0.00651	-3.67344	-2.58459	-1.6781	BC030155.2		TNFRSF11B
11759742_at	0.176535	0.00652	-3.67246	-2.58604	-0.977063	BM978368		TSHZ2
11729301_at	0.176589	0.00653	-3.67185	-2.58694	-1.89578	CR456927.1		GLYAT
11733217_s_at	0.176589	0.00653	-3.67147	-2.58751	-1.60911	BC017382.1		USP53
11720117_a_at	0.17685	0.00654	-3.67005	-2.58962	-1.11133	NM_153253.29		SIPA1
11763213_x_at	0.177105	0.00656	-3.66866	-2.59169	-2.35026	BC107111.1		NSUN5P1 /// NSUN5P2
11754420_a_at	0.177339	0.00657	-3.66695	-2.59422	-0.901051	AK131463.1		PREPL
11748252_s_at	0.177339	0.00657	-3.66682	-2.59441	-1.21656	AK293277.1		CEP57
11715437_at	0.177339	0.00658	-3.66624	-2.59527	-2.28816	U67195.1		TIMP3
11749593_a_at	0.177339	0.00658	-3.66619	-2.59535	-1.01193	AK299392.1		PPP1R3C
11718497_a_at	0.177341	0.00658	-3.6658	-2.59593	-1.28694	BC094751.1		EXOC1
11719745_s_at	0.177449	0.00659	-3.66499	-2.59713	-0.984327	NM_199282.2		ARHGAP27
11725792_a_at	0.178244	0.00663	-3.66147	-2.60235	-1.53285	DB357935		MRE11A
11750739_a_at	0.178544	0.00664	3.65969	-2.605	1.80114	BC063674.1		SLF1
11731043_s_at	0.178544	0.00665	-3.65937	-2.60548	-1.09068	N24894		ERLIN2
11751123_a_at	0.178544	0.00665	3.65914	-2.60581	1.12051	AK303274.1		CDC45
11746449_a_at	0.178647	0.00665	-3.65836	-2.60698	-0.985985	AK294411.1		MEIS2
11724823_s_at	0.178656	0.00666	-3.65794	-2.6076	-1.32654	NM_152434.2		CWF19L2
11749197_a_at	0.178923	0.00667	-3.65651	-2.60972	-1.60309	AK301256.1		NPAT
11727235_at	0.179018	0.00668	-3.65576	-2.61084	-1.21933	NM_020964.2		EPG5
11742684_a_at	0.179119	0.00669	-3.65498	-2.61199	-1.02664	DB295548		LAMP2
11754194_s_at	0.179306	0.0067	3.65349	-2.61421	5.05516	BM983732		XIST
11718630_s_at	0.179306	0.0067	-3.65349	-2.61422	-1.07704	NM_032515.3		BOK
11736029_a_at	0.17951	0.00672	-3.65198	-2.61646	-0.781286	BC136456.1		ITGA6
11755166_a_at	0.17951	0.00672	-3.65187	-2.61662	-1.61907	BM052652		ESAM
11721704_a_at	0.17951	0.00672	-3.65152	-2.61714	-1.93521	NM_001311.4		CRIP1
11734902_a_at	0.17951	0.00672	-3.65117	-2.61766	-1.57421	AU146978		CYP4V2 /// KLKB1
11721024_a_at	0.179601	0.00673	-3.65044	-2.61875	-1.76299	NM_001142784.1		IL11RA
11758389_s_at	0.17963	0.00673	-3.64995	-2.61948	-0.818076	DB366068		TSPAN18
11745027_a_at	0.179704	0.00674	-3.64913	-2.6207	-0.884083	AK302025.1		C11orf80
11747434_a_at	0.179704	0.00675	-3.6489	-2.62103	-0.771638	AK290697.1		LOC647859 /// OCLN
11730985_at	0.180704	0.00679	-3.64463	-2.62738	-1.78494	AA167311		SBSPON
11726726_s_at	0.180774	0.0068	-3.64343	-2.62917	-1.63399	BC017114.1		NABP1
11758370_s_at	0.180774	0.0068	-3.64334	-2.62931	-1.9772	CD365380		ETS2
11758346_s_at	0.180774	0.0068	-3.64323	-2.62947	-1.59397	AV702684		PAPSS2
11719029_at	0.181354	0.00683	3.64061	-2.63337	1.07389	NM_152309.2		PIK3AP1
11734959_at	0.181523	0.00684	-3.63958	-2.6349	-1.23735	NM_013381.2		TRHDE
11753165_a_at	0.181523	0.00684	3.6392	-2.63546	0.971429	AF125393.1		RAB27A
11756820_a_at	0.181577	0.00684	-3.63862	-2.63633	-1.83518	AK308688.1		IFIT1
11748934_a_at	0.181852	0.00686	-3.63718	-2.63847	-0.640948	BC127903.1		DFNB59
11748791_a_at	0.181911	0.00686	-3.63658	-2.63936	-0.91754	AK303999.1		AP5M1
11718198_at	0.182114	0.00688	-3.63542	-2.64108	-2.95155	NM_005780.2		LHFP
11729422_a_at	0.183425	0.00693	3.63002	-2.64912	1.50198	BC022323.2		POPDC3
11735833_a_at	0.183701	0.00694	3.6286	-2.65124	2.63388	NM_018689.1		CEMIP
11728351_a_at	0.183736	0.00695	-3.62809	-2.65199	-2.2753	NM_016938.3		EFEMP2
11740917_at	0.183746	0.00696	-3.62735	-2.65309	-0.659222	NM_178583.2		WDFY3
11734742_a_at	0.183746	0.00696	-3.62726	-2.65323	-1.05179	NM_005569.3		LIMK2
11758172_s_at	0.183746	0.00696	-3.62693	-2.65373	-0.890658	AA743205		SLCO3A1
11736282_a_at	0.183892	0.00697	-3.626	-2.65511	-0.988951	AK291898.1		PDLIM5
11751932_x_at	0.184222	0.00699	3.62437	-2.65754	1.89662	BC144089.1		STIL
11740137_s_at	0.18463	0.007	-3.62245	-2.6604	-1.2247	NM_018349.3		MCTP2
11719848_x_at	0.185466	0.00704	-3.61877	-2.66588	-0.867046	NM_001099858.1		C7orf25
11725273_a_at	0.185466	0.00704	-3.61855	-2.66622	-1.42669	NM_016175.3		C5orf45
11735527_a_at	0.185672	0.00706	-3.6174	-2.66793	-1.0323	NM_001099224.1		IFT74
11729450_at	0.185898	0.00707	-3.61547	-2.6708	-0.815411	NM_014510.2		PCLO
11719429_a_at	0.185898	0.00708	-3.61509	-2.67137	-0.748221	BC117261.1		SOS2
11743734_a_at	0.185898	0.00708	-3.61487	-2.67169	-1.70365	AL569323		GNPTG
11732333_at	0.185898	0.00708	-3.61478	-2.67182	-1.4658	NM_031474.2		NRIP2
11759660_at	0.185898	0.00708	3.61469	-2.67197	1.20902	BC080613.1		ZNF385C
11719723_a_at	0.186006	0.00709	-3.61391	-2.67313	-0.634849	AK290722.1		CCDC93
11737795_a_at	0.187046	0.00714	3.60953	-2.67966	1.7562	NM_020890.2		KIAA1524
11729775_at	0.187046	0.00714	-3.60928	-2.68004	-1.13311	BC098574.1		PCDHB7
11747933_a_at	0.187472	0.00716	-3.60697	-2.68348	-1.06213	AY214325.1		NAPRT
11731500_a_at	0.187472	0.00716	-3.60693	-2.68354	-2.61483	NM_002276.4		KRT19
11743907_a_at	0.187472	0.00717	3.60658	-2.68406	1.39556	CR602579.1		CTPS1
11740143_s_at	0.187572	0.00717	-3.60583	-2.68517	-0.877491	AK315926.1		BEND6
11723951_a_at	0.187671	0.00718	-3.60509	-2.68627	-1.24811	AL544620		TFPI
11756887_a_at	0.187746	0.00719	-3.60445	-2.68724	-1.63906	CR936725.1		TNS2
11733833_a_at	0.187826	0.00719	3.60378	-2.68823	1.00309	U89330.1		MAP2
11736369_at	0.188589	0.00723	-3.60058	-2.693	-1.56187	AK131269.1		MBOAT1
11753279_a_at	0.18885	0.00724	3.59901	-2.69536	1.16157	AK316079.1		SPAG5
11742849_a_at	0.18885	0.00725	-3.59888	-2.69555	-1.69087	NM_001035223.1		RGL3
11719813_s_at	0.188893	0.00725	-3.59835	-2.69633	-2.16209	BC065033.1		SLC48A1
11724066_s_at	0.189091	0.00726	-3.5971	-2.69821	-1.62271	NM_001002018.1		HCFC1R1
11759939_x_at	0.189091	0.00727	-3.59689	-2.69852	-1.5743	AY358248.1		LOC100131541
11739409_s_at	0.189789	0.0073	-3.59395	-2.70291	-1.78508	AK095628.1		BAGE2 /// KMT2C /// LOC101929815 /// LOC105379278
11721216_s_at	0.190187	0.00732	-3.59212	-2.70564	-3.09756	AA789109		TMEM106B
11722356_a_at	0.190209	0.00732	-3.59167	-2.70631	-1.59599	BC003064.2		DAB2
11745791_a_at	0.190284	0.00733	-3.59103	-2.70726	-2.78524	BC013821.2		LOC100288152
11757560_a_at	0.191337	0.00737	3.58657	-2.71392	6.36143	AI198311		NPY
11727871_at	0.191337	0.00738	-3.58612	-2.7146	-0.963614	BC037552.1		PPM1K
11717929_s_at	0.191337	0.00738	-3.58609	-2.71465	-1.09845	NM_016730.1		FOLR1
11721904_a_at	0.191493	0.00739	-3.58515	-2.71604	-1.15477	NM_024296.3		CCDC28B
11744615_s_at	0.191952	0.00741	-3.58312	-2.71908	-1.00115	BC032482.1		KLHDC9
11733513_a_at	0.192018	0.00742	-3.58213	-2.72056	-2.16989	NM_001002292.1		WLS
11754801_x_at	0.192018	0.00742	-3.58185	-2.72099	-3.15459	CR617594.1		PLPP1
11731801_at	0.192018	0.00743	3.5816	-2.72135	1.0587	BX093242		C3orf70
11756605_x_at	0.192018	0.00743	3.58118	-2.72198	2.40686	BC098138.1		PCDHB2
11716759_a_at	0.192018	0.00744	-3.58071	-2.72268	-0.628866	NM_001225.3		CASP4
11722888_s_at	0.192018	0.00744	3.58067	-2.72275	2.55195	NM_198449.2		EMB /// EMBP1
11746700_s_at	0.192018	0.00744	-3.58033	-2.72325	-3.18	AK303238.1		ITM2A
11752499_a_at	0.192037	0.00745	-3.57989	-2.7239	-1.89442	AK304729.1		CALD1
11741009_a_at	0.192914	0.00748	-3.57636	-2.72919	-0.971287	BC022524.1		FGF12
11732960_a_at	0.193234	0.0075	-3.57484	-2.73145	-2.40147	NM_006893.2		EIF2D
11721751_s_at	0.193446	0.00751	3.57372	-2.73314	2.13844	NM_003507.1		FZD7
11720853_a_at	0.193546	0.00752	-3.57259	-2.73483	-0.969678	AK096483.1		NFIA
11726599_a_at	0.193546	0.00753	-3.57239	-2.73512	-0.624859	AY337718.1		PLPPR1
11745739_a_at	0.193546	0.00753	-3.57203	-2.73566	-1.0911	AF330205.1		SCOC
11723822_a_at	0.193546	0.00753	-3.57188	-2.73589	-1.02105	NM_001099220.1		ZNF862
11721343_a_at	0.193546	0.00753	-3.57154	-2.73639	-1.86672	AW006180		NCOA1
11726304_x_at	0.193699	0.00754	-3.57063	-2.73775	-1.47382	BC036549.2		MFSD4
11741793_a_at	0.193946	0.00756	-3.56938	-2.73962	-0.960037	NM_001098483.1		FUOM
11745209_a_at	0.194402	0.00758	-3.5672	-2.74289	-1.5426	AB028976.1		SAMD4A
11717994_a_at	0.194402	0.00758	3.56703	-2.74314	4.67425	NM_002135.3		NR4A1
11754222_a_at	0.194854	0.00761	-3.56505	-2.7461	-0.911897	BX107935		CFAP221
11726591_s_at	0.194919	0.00761	3.56446	-2.74699	2.96284	NM_022726.3		ELOVL4
11727667_at	0.195105	0.00763	-3.5632	-2.74887	-0.701751	NM_018897.2		DNAH7
11756930_x_at	0.195105	0.00763	3.56307	-2.74906	1.4361	BC001591.2		DDX11
11733802_a_at	0.195839	0.00766	-3.5601	-2.75351	-0.818203	AY553877.1		CPPED1
11727160_at	0.196466	0.00769	-3.55752	-2.75737	-1.47233	BF964925		NFIX
11725147_at	0.196485	0.00769	3.5571	-2.75801	1.04811	NM_005297.3		MCHR1
11757860_s_at	0.196697	0.00771	-3.55583	-2.75991	-2.44586	AI280298		QKI
11720675_a_at	0.196697	0.00771	-3.55554	-2.76033	-1.58062	NM_005125.1		CCS
11722526_at	0.196697	0.00771	-3.55527	-2.76074	-1.38209	NM_007039.3		PTPN21
11716183_a_at	0.196836	0.00772	-3.55442	-2.76201	-1.38438	L38608.1		ALCAM
11718933_s_at	0.197204	0.00774	3.55276	-2.76449	1.33797	NM_080489.3		FKBP1A-SDCBP2 /// SDCBP2
11737290_at	0.197504	0.00776	3.55135	-2.76661	1.21914	NM_080818.3		OXGR1
11724723_a_at	0.198324	0.00779	-3.54812	-2.77146	-1.22535	NM_021979.3		HSPA2
11729990_x_at	0.198944	0.00782	-3.5455	-2.77537	-1.12278	NM_001127222.1		CACNA1A
11730757_a_at	0.198944	0.00783	-3.54523	-2.77578	-1.04154	BQ576274		IL6ST
11743544_a_at	0.199002	0.00783	-3.54467	-2.77662	-1.2456	AI123527		CEP57
11757872_s_at	0.19945	0.00785	-3.54276	-2.77949	-1.16959	DB296057		PLSCR1
11758110_s_at	0.199452	0.00786	3.54178	-2.78096	2.37283	BI495856		SIX1
11721089_a_at	0.199452	0.00787	-3.54175	-2.781	-1.5877	DB365496		YLPM1
11752175_x_at	0.199452	0.00787	3.54168	-2.78111	1.45583	AB028070.1		DBF4
11747815_a_at	0.199742	0.00788	-3.54031	-2.78315	-1.37183	AK302018.1		SUMF1
11743351_a_at	0.199883	0.00789	-3.53922	-2.78479	-1.52455	BF446913		COBLL1
11729084_a_at	0.199883	0.0079	-3.53876	-2.78548	-2.22184	NM_003411.3		ZFY
11739489_a_at	0.199883	0.0079	-3.53876	-2.78549	-3.1201	AK074930.1		ATP10D
11750615_s_at	0.200278	0.00792	-3.53703	-2.78807	-0.908026	AK296948.1		ADGRF5
11731831_x_at	0.20031	0.00792	-3.53657	-2.78877	-1.14077	NM_138413.3		HOGA1
11719405_a_at	0.200717	0.00795	-3.53441	-2.792	-2.29754	AF208291.1		HIPK2
11757632_s_at	0.200717	0.00795	-3.5341	-2.79247	-1.40009	AI032499		LIMK2
11751696_a_at	0.200717	0.00795	3.5341	-2.79248	1.00655	AK298076.1		C3orf52
11722011_a_at	0.201028	0.00797	-3.53216	-2.79537	-1.39199	BC020657.1		GIMAP4
11723213_a_at	0.201028	0.00798	-3.53194	-2.79571	-2.55567	AL576734		MEF2C
11736970_at	0.201028	0.00798	-3.53177	-2.79596	-3.0352	AK055841.1		TMEM213
11723848_s_at	0.201028	0.00798	-3.53161	-2.79621	-0.785438	NM_144680.2		ZNF18
11749747_s_at	0.201571	0.00801	-3.52938	-2.79955	-0.782541	AK302246.1		SNW1
11720713_a_at	0.201786	0.00802	-3.52801	-2.8016	-2.48967	BC113743.1		KCNE3
11721978_a_at	0.201786	0.00803	-3.52763	-2.80218	-1.41896	NM_016341.3		PLCE1
11743777_x_at	0.201786	0.00803	-3.52745	-2.80244	-0.934974	AJ617684.1		BPHL
11716963_a_at	0.201786	0.00803	-3.52723	-2.80277	-1.6949	NM_014634.2		PPM1F
11721630_at	0.201844	0.00804	-3.52668	-2.8036	-2.99251	CA771933		MAFB
11721169_a_at	0.201897	0.00804	-3.52615	-2.8044	-1.09437	NM_013258.3		PYCARD
11722013_at	0.202055	0.00805	-3.52525	-2.80574	-0.690044	NM_016403.3		CWC15
11744562_x_at	0.202315	0.00807	-3.52401	-2.80761	-1.60317	BC071697.1		EVA1B
11729317_a_at	0.202562	0.00809	-3.52227	-2.81022	-2.47681	CA446221		UACA
11752406_x_at	0.202562	0.00809	-3.52217	-2.81037	-0.943139	AK299981.1		SPATA13
11723027_at	0.202562	0.00809	-3.52211	-2.81046	-1.34126	NM_017625.2		ITLN1
11750599_a_at	0.202805	0.0081	3.52093	-2.81223	1.41593	AK300389.1		OSBPL6
11743258_a_at	0.202925	0.00811	-3.52017	-2.81337	-1.44948	AK024477.1		LTBP3
11719651_a_at	0.203193	0.00813	3.5189	-2.81527	2.22328	NM_172242.1		SPAG6
11747935_a_at	0.203248	0.00813	-3.51837	-2.81608	-3.05323	BC151843.1		TNC
11743306_at	0.203306	0.00814	-3.51782	-2.8169	-1.13244	AK172734.1		FHDC1
11754044_at	0.20388	0.00817	3.51527	-2.82073	0.73826	AY605064.1		CLSPN
11724862_at	0.20388	0.00817	-3.51505	-2.82106	-1.25823	BC035132.2		THNSL1
11743411_a_at	0.20388	0.00818	-3.51482	-2.82141	-1.61133	BG251218		RBM25
11718947_a_at	0.203939	0.00818	-3.51427	-2.82224	-1.32931	AK291240.1		MPP5
11758539_s_at	0.204598	0.00821	-3.51159	-2.82626	-1.54487	CA774167		DOCK10
11719675_a_at	0.204598	0.00822	-3.51134	-2.82664	-2.13736	AK291732.1		VCAM1
11741815_a_at	0.205557	0.00826	-3.50775	-2.83202	-0.929363	NM_152787.3		TAB3
11760894_s_at	0.205716	0.00827	-3.50681	-2.83344	-1.60786	AK300560.1		SRSF5
11723443_at	0.205716	0.00828	-3.50652	-2.83387	-1.68705	BM722126		EPHA4
11719163_a_at	0.206138	0.0083	-3.50476	-2.83653	-2.51926	DB311156		CLCN5
11759906_x_at	0.206286	0.00831	-3.50357	-2.83831	-0.746932	BC110879.1		EXD3
11746927_a_at	0.206286	0.00831	-3.50357	-2.83832	-0.898512	BC157830.1		FAM155A
11740390_a_at	0.206656	0.00833	-3.50198	-2.8407	-3.4038	NM_019027.3		RBM47
11729389_a_at	0.207092	0.00836	-3.49942	-2.84454	-1.00352	AF515448.1		MIER1
11736047_a_at	0.207092	0.00837	-3.49853	-2.84589	-2.27097	AB209913.1		ANTXR2
11733971_s_at	0.207092	0.00837	-3.49849	-2.84595	-2.84677	AB046782.1		PCDH18
11720439_at	0.207092	0.00837	-3.49845	-2.84601	-1.54155	BC000254.1		ACVR1B
11721790_s_at	0.207092	0.00837	-3.49841	-2.84606	-3.11752	NM_002839.2		PTPRD
11720845_a_at	0.207092	0.00838	-3.49811	-2.84652	-2.1254	NM_020404.2		CD248
11755008_x_at	0.207092	0.00838	-3.4981	-2.84654	-1.15939	CF135972		SETDB2
11724063_s_at	0.207159	0.00839	-3.49731	-2.84771	-0.65009	NM_024306.3		FA2H
[truncated: 47,396 more rows]

## Sheet: GSE73209 DEGs
ID	adj.P.Val	P.Value	t	B	logFC	Gene.symbol	Gene.title
ILMN_2406151	1.54e-17	3.26e-22	-19.785	38.3849	-6.03824	UMOD	uromodulin
ILMN_1740585	2.03e-17	8.59e-22	-19.262	37.5721	-5.68524	UMOD	uromodulin
ILMN_1732149	3.35e-17	2.12e-21	-18.7835	36.8064	-5.76688	AQP2	aquaporin 2
ILMN_1813270	9.08e-16	7.68e-20	-16.9787	33.716	-2.61945	ELF5	E74 like ETS transcription factor 5
ILMN_1753729	5.24e-14	5.54e-18	-15.002	29.9268	-4.37152	KNG1	kininogen 1
ILMN_1672057	1.21e-13	1.53e-17	-14.5577	29.0112	-1.25052
ILMN_1701497	2.03e-13	3.01e-17	-14.268	28.401	-1.77422	CD5L	CD5 molecule like
ILMN_1677384	2.15e-12	3.63e-16	-13.2327	26.1306	-2.01189	PTGER3	prostaglandin E receptor 3
ILMN_1759195	5.63e-12	1.1e-15	-12.7877	25.1106	-0.797969	KIAA0930	KIAA0930
ILMN_1727606	5.63e-12	1.19e-15	-12.7571	25.0395	-2.51158	TMEM52B	transmembrane protein 52B
ILMN_1758323	1.02e-11	2.37e-15	-12.4849	24.401	-1.82032	ACPP	acid phosphatase, prostate
ILMN_1731941	1.76e-11	4.46e-15	-12.2396	23.8166	-3.0727	APOM	apolipoprotein M
ILMN_3239925	2.09e-11	5.74e-15	-12.142	23.5819	-2.25058	PP7080	uncharacterized LOC25845
ILMN_1740717	3.95e-11	1.17e-14	-11.8706	22.9217	-2.21354	ADH1C	alcohol dehydrogenase 1C (class I), gamma polypeptide
ILMN_2185427	5.58e-11	1.77e-14	-11.714	22.5359	-2.49742	PRR35	proline rich 35
ILMN_2394287	6.76e-11	2.28e-14	-11.6177	22.2968	-1.87512	ATP6V0A4	ATPase H+ transporting V0 subunit a4
ILMN_1729905	1.05e-10	3.88e-14	-11.4204	21.8032	-1.46368	GAL3ST1	galactose-3-O-sulfotransferase 1
ILMN_1685194	1.05e-10	3.98e-14	-11.4108	21.7791	-2.25952	CLDN10	claudin 10
ILMN_1836218	1.89e-10	7.57e-14	-11.173	21.176	-2.10617	PP7080	uncharacterized LOC25845
ILMN_1760199	1.93e-10	8.14e-14	-11.1462	21.1077	-2.10372	CALB1	calbindin 1
ILMN_1746676	3.44e-10	1.53e-13	-10.9171	20.518	-2.77949	CLDN8	claudin 8
ILMN_1678186	4.11e-10	1.91e-13	-10.8357	20.3067	-3.31886	ATP6V0A4	ATPase H+ transporting V0 subunit a4
ILMN_1696318	4.65e-10	2.26e-13	-10.7749	20.1483	-1.77147
ILMN_1704022	5.01e-10	2.54e-13	-10.7334	20.0398	-1.73266	TMEM207	transmembrane protein 207
ILMN_1798742	5.58e-10	2.95e-13	-10.6798	19.8995	-2.26022	CLCNKB	chloride voltage-gated channel Kb
ILMN_3306852	6.02e-10	3.31e-13	-10.6383	19.7904	-0.708047
ILMN_1716237	9.49e-10	5.47e-13	-10.4588	19.316	-1.21835	ACOT2	acyl-CoA thioesterase 2
ILMN_2072568	9.49e-10	5.62e-13	-10.4497	19.2918	-3.20364	CLDN8	claudin 8
ILMN_1791123	1.48e-09	9.08e-13	-10.2797	18.8378	-1.99954	TMPRSS2	transmembrane protease, serine 2
ILMN_2052871	2.56e-09	1.65e-12	-10.0696	18.2711	-1.11878	TMEM116	transmembrane protein 116
ILMN_1688162	2.56e-09	1.71e-12	-10.057	18.237	-2.2151	SLC12A1	solute carrier family 12 member 1
ILMN_1739126	2.56e-09	1.73e-12	-10.0542	18.2292	-2.14255	TMEM213	transmembrane protein 213
ILMN_3245684	2.7e-09	1.88e-12	-10.0245	18.1486	-1.25724	HNF1A-AS1	HNF1A antisense RNA 1
ILMN_1707670	2.71e-09	1.95e-12	-10.0127	18.1165	-1.47822	CLDN16	claudin 16
ILMN_2357944	2.8e-09	2.07e-12	-9.99127	18.0581	-2.21187	KCNJ1	potassium voltage-gated channel subfamily J member 1
ILMN_2099259	3.17e-09	2.41e-12	-9.93888	17.9152	-1.58942
ILMN_1736527	3.9e-09	3.05e-12	-9.85766	17.6929	-1.92224	TFCP2L1	transcription factor CP2-like 1
ILMN_1740005	4.07e-09	3.27e-12	-9.83326	17.6259	-1.7593	SERPINF2	serpin family F member 2
ILMN_1656368	4.23e-09	3.49e-12	-9.81083	17.5643	-2.68713	ALDH4A1	aldehyde dehydrogenase 4 family member A1
ILMN_1729374	4.49e-09	3.79e-12	-9.782	17.485	-1.81584	ETFB	electron transfer flavoprotein beta subunit
ILMN_2112474	4.65e-09	4.03e-12	-9.76129	17.4279	-0.887363	PAQR5	progestin and adipoQ receptor family member 5
ILMN_1656638	4.8e-09	4.41e-12	-9.72994	17.3414	-4.62534	BHMT	betaine--homocysteine S-methyltransferase
ILMN_1815203	4.8e-09	4.47e-12	-9.72528	17.3285	-3.08642	HMGCS2	3-hydroxy-3-methylglutaryl-CoA synthase 2
ILMN_1806434	4.8e-09	4.56e-12	-9.71851	17.3098	-1.13453	PAQR5	progestin and adipoQ receptor family member 5
ILMN_1671365	4.8e-09	4.56e-12	-9.71829	17.3092	-1.40812	PRODH	proline dehydrogenase 1
ILMN_1731433	4.99e-09	4.85e-12	-9.6977	17.2523	-3.16563	AOC1	amine oxidase, copper containing 1
ILMN_1659991	5.53e-09	5.49e-12	-9.6547	17.1332	-2.81564	SLC34A1	solute carrier family 34 member 1
ILMN_1743361	7.06e-09	7.16e-12	-9.56428	16.882	-0.777883	PTGER3	prostaglandin E receptor 3
ILMN_1706483	7.4e-09	7.67e-12	-9.54091	16.8169	-1.54297	C1orf116	chromosome 1 open reading frame 116
ILMN_1799535	8.57e-09	9.05e-12	-9.48441	16.6592	-1.03823	GJB1	gap junction protein beta 1
ILMN_1763092	1.72e-08	1.86e-11	-9.24106	15.9747	-1.01937	MCCD1	mitochondrial coiled-coil domain 1
ILMN_1687765	1.75e-08	1.94e-11	-9.22699	15.9349	-0.733929	ATP12A	ATPase H+/K+ transporting non-gastric alpha2 subunit
ILMN_1741597	1.75e-08	1.97e-11	-9.22225	15.9215	-1.15681
ILMN_1774375	2e-08	2.28e-11	-9.17191	15.7787	-4.12554	SMIM24	small integral membrane protein 24
ILMN_1777591	2.26e-08	2.63e-11	-9.12483	15.6449	-2.55851	HOGA1	4-hydroxy-2-oxoglutarate aldolase 1
ILMN_1697460	2.34e-08	2.77e-11	-9.10652	15.5928	-1.4351	REEP6	receptor accessory protein 6
ILMN_1765610	2.47e-08	2.97e-11	-9.08387	15.5283	-0.813825
ILMN_1735816	2.6e-08	3.19e-11	-9.05997	15.4601	-4.16471	CYP4A11	cytochrome P450 family 4 subfamily A member 11
ILMN_1679011	2.73e-08	3.46e-11	-9.03317	15.3835	-1.5668	SLC12A3	solute carrier family 12 member 3
ILMN_1808272	2.73e-08	3.47e-11	-9.03228	15.381	-1.08286	KCNJ10	potassium voltage-gated channel subfamily J member 10
ILMN_2153837	2.99e-08	3.85e-11	-8.99733	15.281	-2.73025	SCNN1G	sodium channel epithelial 1 gamma subunit
ILMN_1670672	3.06e-08	4.06e-11	-8.97982	15.2309	-1.43071	TMEM37	transmembrane protein 37
ILMN_1815319	3.06e-08	4.08e-11	-8.97825	15.2264	-1.65238	CMTM4	CKLF like MARVEL transmembrane domain containing 4
ILMN_1719661	3.08e-08	4.17e-11	-8.97088	15.2053	-1.87404	MSRB1	methionine sulfoxide reductase B1
ILMN_1814215	3.45e-08	4.74e-11	-8.92794	15.0821	-2.0255	SCNN1G	sodium channel epithelial 1 gamma subunit
ILMN_1785284	4.21e-08	5.87e-11	-8.85689	14.8777	-2.57363	ALDH6A1	aldehyde dehydrogenase 6 family member A1
ILMN_1721818	4.47e-08	6.33e-11	-8.83196	14.8059	-3.38424	CLDN10	claudin 10
ILMN_2177832	6.74e-08	9.69e-11	-8.69153	14.3995	-0.61496	TOR2A	torsin family 2 member A
ILMN_2122420	6.82e-08	9.94e-11	-8.68306	14.375	-1.2818	HMGCL	3-hydroxymethyl-3-methylglutaryl-CoA lyase
ILMN_1764175	7.37e-08	1.09e-10	-8.65292	14.2874	-1.12609	GPD1	glycerol-3-phosphate dehydrogenase 1
ILMN_1761312	7.43e-08	1.11e-10	-8.6456	14.2661	-0.853422	CRHBP	corticotropin releasing hormone binding protein
ILMN_2353110	7.53e-08	1.15e-10	-8.63664	14.2401	-0.742543
ILMN_3245038	7.55e-08	1.16e-10	-8.63111	14.224	-0.364091
ILMN_1707592	9.17e-08	1.43e-10	-8.56281	14.0249	-1.25159	RGN	regucalcin
ILMN_3246328	9.42e-08	1.49e-10	-8.54949	13.986	-2.10357	PTH1R	parathyroid hormone 1 receptor
ILMN_2043079	9.42e-08	1.51e-10	-8.54527	13.9737	-1.37322	ILDR1	immunoglobulin like domain containing receptor 1
ILMN_2406656	9.45e-08	1.54e-10	-8.53986	13.9579	-1.31661	GATA3	GATA binding protein 3
ILMN_2096985	1.02e-07	1.67e-10	-8.51218	13.877	-2.51635	ALDH6A1	aldehyde dehydrogenase 6 family member A1
ILMN_1747716	1.03e-07	1.71e-10	-8.50496	13.8558	-4.42656	ALDOB	aldolase, fructose-bisphosphate B
ILMN_2398572	1.35e-07	2.29e-10	-8.41	13.5774	-2.2504	FXYD2	FXYD domain containing ion transport regulator 2
ILMN_2405680	1.38e-07	2.35e-10	-8.40093	13.5508	-0.649819	CRB3	crumbs 3, cell polarity complex component
ILMN_1781045	1.38e-07	2.4e-10	-8.39498	13.5333	-1.72382	FXYD2	FXYD domain containing ion transport regulator 2
ILMN_1738494	1.51e-07	2.65e-10	-8.36272	13.4384	-0.454169	AQP7	aquaporin 7
ILMN_1735386	1.58e-07	2.84e-10	-8.34018	13.372	-2.53645	SLC22A11	solute carrier family 22 member 11
ILMN_1700831	1.58e-07	2.85e-10	-8.33931	13.3695	-2.78286	SLC27A2	solute carrier family 27 member 2
ILMN_1769451	1.6e-07	2.9e-10	-8.33292	13.3506	-1.1053	ILVBL	ilvB acetolactate synthase like
ILMN_3254515	1.68e-07	3.1e-10	-8.31181	13.2884	-0.818282
ILMN_1749324	1.7e-07	3.17e-10	-8.30444	13.2667	-2.8083	DPYS	dihydropyrimidinase
ILMN_2180885	1.8e-07	3.38e-10	-8.28346	13.2047	-0.752908	CWH43	cell wall biogenesis 43 C-terminal homolog
ILMN_1788942	1.85e-07	3.52e-10	-8.27013	13.1654	-1.43969	GGT6	gamma-glutamyltransferase 6
ILMN_1683470	1.91e-07	3.67e-10	-8.25659	13.1253	-1.223	TMEM139	transmembrane protein 139
ILMN_1696099	2.04e-07	3.97e-10	-8.2313	13.0505	-1.74994	ALDH4A1	aldehyde dehydrogenase 4 family member A1
ILMN_2209238	2.21e-07	4.35e-10	-8.20178	12.9632	-0.515095	MFSD4A	major facilitator superfamily domain containing 4A
ILMN_2362847	2.35e-07	4.7e-10	-8.17704	12.8898	-0.732862	PPARA	peroxisome proliferator activated receptor alpha
ILMN_1749415	2.35e-07	4.72e-10	-8.17516	12.8842	-2.70571	KCNJ1	potassium voltage-gated channel subfamily J member 1
ILMN_2396903	2.93e-07	5.94e-10	-8.10124	12.6647	-1.56386	KCNJ15	potassium voltage-gated channel subfamily J member 15
ILMN_1725597	2.94e-07	6.03e-10	-8.09618	12.6496	-2.18901	FXYD4	FXYD domain containing ion transport regulator 4
ILMN_1682812	3.22e-07	6.67e-10	-8.06366	12.5529	-1.29619	C21orf33	chromosome 21 open reading frame 33
ILMN_1812073	3.22e-07	6.73e-10	-8.06105	12.5451	-3.3077	ATP6V1B1	ATPase H+ transporting V1 subunit B1
ILMN_1802167	3.3e-07	6.98e-10	-8.04942	12.5104	-2.50992	ALDH1L1	aldehyde dehydrogenase 1 family member L1
ILMN_1686573	3.66e-07	7.81e-10	-8.01298	12.4018	-5.21063	DEFB1	defensin beta 1
ILMN_2069224	3.98e-07	8.61e-10	-7.98193	12.3091	-1.39264	PVALB	parvalbumin
ILMN_1716468	3.98e-07	8.67e-10	-7.97973	12.3025	-0.467744
ILMN_2413615	4.46e-07	9.8e-10	-7.94025	12.1845	-0.450565	LLGL2	LLGL2, scribble cell polarity complex component
ILMN_1675756	4.91e-07	1.09e-09	-7.90651	12.0835	-1.84839	KCNJ15	potassium voltage-gated channel subfamily J member 15
ILMN_1783963	4.91e-07	1.1e-09	-7.90307	12.0732	-2.5586	AGXT2	alanine--glyoxylate aminotransferase 2
ILMN_2372698	5e-07	1.13e-09	-7.89467	12.048	-1.27017	RGN	regucalcin
ILMN_2406557	5.32e-07	1.22e-09	-7.87138	11.9782	-1.159	ALDH4A1	aldehyde dehydrogenase 4 family member A1
ILMN_1743357	5.54e-07	1.28e-09	-7.85579	11.9314	-2.35869	XPNPEP2	X-prolyl aminopeptidase 2
ILMN_2354478	5.99e-07	1.39e-09	-7.82803	11.848	-1.64997	CYFIP2	cytoplasmic FMR1 interacting protein 2
ILMN_2352077	6.97e-07	1.64e-09	-7.77642	11.6929	-2.83511
ILMN_1767711	6.99e-07	1.66e-09	-7.7727	11.6817	-1.49972	CASR	calcium sensing receptor
ILMN_1795779	7.22e-07	1.72e-09	-7.75974	11.6427	-2.03663	LAMTOR5	late endosomal/lysosomal adaptor, MAPK and MTOR activator 5
ILMN_1788118	7.29e-07	1.76e-09	-7.75378	11.6247	-2.5716	SLC23A3	solute carrier family 23 member 3
ILMN_1668510	7.48e-07	1.82e-09	-7.74271	11.5914	-2.66347	GLYAT	glycine-N-acyltransferase
ILMN_2064150	7.59e-07	1.86e-09	-7.73535	11.5692	-1.28486	PRRG2	proline rich and Gla domain 2
ILMN_1668910	7.67e-07	1.9e-09	-7.72944	11.5514	-1.10129	CIDEB	cell death-inducing DFFA-like effector b
ILMN_1671489	8.14e-07	2.03e-09	-7.7076	11.4856	-1.21631	PC	pyruvate carboxylase
ILMN_1718132	8.31e-07	2.1e-09	-7.69626	11.4513	-1.56184	ECHS1	enoyl-CoA hydratase, short chain 1
ILMN_2346339	8.31e-07	2.11e-09	-7.69564	11.4495	-2.26588	FOLR1	folate receptor 1
ILMN_1849399	9.2e-07	2.35e-09	-7.66083	11.3444	-1.16053	PARTICL	promoter of MAT2A antisense radiation-induced circulating long non-coding RNA
ILMN_1714397	9.3e-07	2.4e-09	-7.65459	11.3255	-2.17298	CRYL1	crystallin lambda 1
ILMN_2050790	9.54e-07	2.48e-09	-7.64402	11.2936	-0.647041	C11orf52	chromosome 11 open reading frame 52
ILMN_1674193	1.01e-06	2.65e-09	-7.62314	11.2305	-1.23356	EMX1	empty spiracles homeobox 1
ILMN_1813671	1.09e-06	2.87e-09	-7.59774	11.1536	-1.17951	SLC25A1	solute carrier family 25 member 1
ILMN_1761946	1.13e-06	3.02e-09	-7.5813	11.1038	-1.85711	PROM2	prominin 2
ILMN_1712314	1.17e-06	3.15e-09	-7.56846	11.0649	-0.655899	DUSP9	dual specificity phosphatase 9
ILMN_1723092	1.25e-06	3.38e-09	-7.54623	10.9975	-0.99544	CRB3	crumbs 3, cell polarity complex component
ILMN_2228180	1.4e-06	3.85e-09	-7.50495	10.8723	-1.88354	MSRA	methionine sulfoxide reductase A
ILMN_2311873	1.4e-06	3.86e-09	-7.50406	10.8696	-0.940606	GP2	glycoprotein 2
ILMN_1715301	1.42e-06	3.95e-09	-7.49656	10.8469	-2.26071	FXYD2	FXYD domain containing ion transport regulator 2
ILMN_1660413	1.42e-06	3.97e-09	-7.49466	10.8411	-0.534628	SGK2	SGK2, serine/threonine kinase 2
ILMN_1677200	1.49e-06	4.18e-09	-7.4782	10.7911	-2.1	CYFIP2	cytoplasmic FMR1 interacting protein 2
ILMN_2340347	1.66e-06	4.69e-09	-7.44192	10.6808	-0.926691	PC	pyruvate carboxylase
ILMN_1666967	1.8e-06	5.16e-09	-7.41176	10.589	-1.59856	MPC1	mitochondrial pyruvate carrier 1
ILMN_1759419	1.8e-06	5.18e-09	-7.41093	10.5865	-1.02669	ILVBL	ilvB acetolactate synthase like
ILMN_2375184	1.87e-06	5.43e-09	-7.39573	10.5402	-0.470441
ILMN_1749834	1.87e-06	5.47e-09	-7.39336	10.533	-1.29791
ILMN_1686259	1.87e-06	5.52e-09	-7.3908	10.5252	-2.79355	PRODH2	proline dehydrogenase 2
ILMN_1806754	1.87e-06	5.53e-09	-7.38994	10.5226	-2.25475	GLDC	glycine decarboxylase
ILMN_2133038	1.88e-06	5.59e-09	-7.38672	10.5128	-1.12498	UGT3A1	UDP glycosyltransferase family 3 member A1
ILMN_1687913	1.89e-06	5.68e-09	-7.38178	10.4977	-0.595367	ELFN1	extracellular leucine rich repeat and fibronectin type III domain containing 1
ILMN_1657679	1.98e-06	5.98e-09	-7.36558	10.4484	-1.95246	VAV3	vav guanine nucleotide exchange factor 3
ILMN_1769032	2.01e-06	6.13e-09	-7.35778	10.4246	-1.17386	GLYATL1	glycine-N-acyltransferase like 1
ILMN_1679655	2.01e-06	6.16e-09	7.35613	10.4195	1.11959	WDR82	WD repeat domain 82
ILMN_1763558	2.06e-06	6.36e-09	-7.34614	10.3891	-1.08638	RGN	regucalcin
ILMN_1683883	2.08e-06	6.45e-09	-7.34145	10.3748	-2.75045	ACY1	aminoacylase 1
ILMN_1794951	2.26e-06	7.07e-09	-7.31274	10.2872	-2.58799	SLC39A5	solute carrier family 39 member 5
ILMN_2124802	2.3e-06	7.24e-09	-7.30516	10.2641	-3.90615	MT1H	metallothionein 1H
ILMN_3247560	2.47e-06	7.83e-09	-7.28052	10.1888	-0.648013	BSPRY	B-box and SPRY domain containing
ILMN_1755203	2.52e-06	8.04e-09	-7.27235	10.1638	-2.79645	CUBN	cubilin
ILMN_2358760	2.53e-06	8.12e-09	-7.26929	10.1545	-1.89311	HPN	hepsin
ILMN_2095597	2.61e-06	8.43e-09	-7.25725	10.1177	-2.57273	CDH16	cadherin 16
ILMN_1687235	2.65e-06	8.61e-09	-7.25056	10.0972	-2.20646	HPN	hepsin
ILMN_1726466	2.69e-06	8.81e-09	-7.24337	10.0752	-1.32766	HDHD3	haloacid dehalogenase like hydrolase domain containing 3
ILMN_1725311	2.69e-06	8.87e-09	-7.24134	10.069	-2.47799	GCGR	glucagon receptor
ILMN_1791222	2.75e-06	9.13e-09	-7.2324	10.0417	-0.91352	GLYCTK	glycerate kinase
ILMN_2217601	2.76e-06	9.23e-09	-7.22887	10.0309	-0.520097	ANXA9	annexin A9
ILMN_2408748	2.78e-06	9.35e-09	-7.22482	10.0185	-3.2944	SLC22A12	solute carrier family 22 member 12
ILMN_2199439	2.78e-06	9.4e-09	-7.22303	10.013	-2.92827	CA2	carbonic anhydrase 2
ILMN_1775566	2.95e-06	1e-08	-7.20273	9.95089	-1.9638	ATP1A1	ATPase Na+/K+ transporting subunit alpha 1
ILMN_1683923	3.08e-06	1.05e-08	-7.18754	9.90439	-1.84812	MT1H	metallothionein 1H
ILMN_1727288	3.08e-06	1.06e-08	-7.18511	9.89693	-0.688391	EVPL	envoplakin
ILMN_1666617	3.09e-06	1.07e-08	-7.18176	9.88669	-0.679915	LINC00472	long intergenic non-protein coding RNA 472
ILMN_1787576	3.1e-06	1.08e-08	-7.17961	9.8801	-4.06682	CLCNKA	chloride voltage-gated channel Ka
ILMN_3310509	3.19e-06	1.12e-08	-7.16882	9.84705	-1.40662	MIR30C2	microRNA 30c-2
ILMN_1782204	3.21e-06	1.13e-08	-7.16475	9.83457	-2.50252	AFP	alpha fetoprotein
ILMN_1661733	3.36e-06	1.19e-08	-7.14818	9.78378	-2.31482	FOLR1	folate receptor 1
ILMN_1813350	3.69e-06	1.32e-08	-7.11637	9.68623	-2.79139	HSD11B2	hydroxysteroid 11-beta dehydrogenase 2
ILMN_2316918	3.69e-06	1.33e-08	-7.11501	9.68207	-1.51602	PANK1	pantothenate kinase 1
ILMN_1699989	3.88e-06	1.4e-08	-7.09768	9.62889	-0.435336	BNIPL	BCL2 interacting protein like
ILMN_1707169	3.91e-06	1.42e-08	-7.09362	9.61643	-1.97722	AGMAT	agmatinase
ILMN_1705397	3.95e-06	1.44e-08	-7.08868	9.60125	-0.671371	PDK2	pyruvate dehydrogenase kinase 2
ILMN_1727091	3.97e-06	1.46e-08	-7.08478	9.58927	-2.56272	ACMSD	aminocarboxymuconate semialdehyde decarboxylase
ILMN_2312194	4.12e-06	1.52e-08	-7.07203	9.55012	-2.63593	CYB5A	cytochrome b5 type A
ILMN_1727462	4.27e-06	1.59e-08	-7.05862	9.50895	-0.937819	ARSE	arylsulfatase E (chondrodysplasia punctata 1)
ILMN_2382942	4.27e-06	1.6e-08	-7.0558	9.50029	-2.13037	CA12	carbonic anhydrase 12
ILMN_2052863	4.27e-06	1.6e-08	-7.05545	9.49922	-0.778856	RNF5P1	ring finger protein 5 pseudogene 1
ILMN_1790603	4.35e-06	1.65e-08	-7.04655	9.47186	-1.02481	ATPAF1	ATP synthase mitochondrial F1 complex assembly factor 1
ILMN_1712719	4.35e-06	1.66e-08	-7.04562	9.46899	-1.66318	MAP7	microtubule associated protein 7
ILMN_1730454	4.5e-06	1.72e-08	-7.03353	9.43186	-1.39605	FOLR3	folate receptor 3
ILMN_2364072	4.52e-06	1.74e-08	-7.03028	9.42186	-4.21697	CLCNKA	chloride voltage-gated channel Ka
ILMN_1719616	4.53e-06	1.75e-08	-7.02789	9.41451	-1.03995	DNASE1	deoxyribonuclease 1
ILMN_1654861	4.88e-06	1.9e-08	-7.00309	9.33827	-1.23259	ACO2	aconitase 2
ILMN_1720799	4.94e-06	1.93e-08	-6.99768	9.3216	-1.08865	TECR	trans-2,3-enoyl-CoA reductase
ILMN_1689200	4.94e-06	1.94e-08	-6.99556	9.31509	-1.8676	DHDH	dihydrodiol dehydrogenase
ILMN_1739594	5.11e-06	2.02e-08	-6.98349	9.27795	-1.39134	ACOT11	acyl-CoA thioesterase 11
ILMN_1723443	5.11e-06	2.03e-08	-6.98173	9.27254	-1.68762	LRP2	LDL receptor related protein 2
ILMN_2410713	5.15e-06	2.05e-08	-6.97806	9.26126	-1.19984	FGFR4	fibroblast growth factor receptor 4
ILMN_2198239	5.15e-06	2.07e-08	-6.97584	9.25443	-1.89925	HGD	homogentisate 1,2-dioxygenase
ILMN_2220518	5.18e-06	2.09e-08	-6.97248	9.24406	-1.02062	LAMTOR5	late endosomal/lysosomal adaptor, MAPK and MTOR activator 5
ILMN_1744211	5.22e-06	2.12e-08	-6.9687	9.23245	-1.18545	PLA2G4F	phospholipase A2 group IVF
ILMN_1663512	5.26e-06	2.14e-08	-6.96467	9.22002	-0.920744	COX5B	cytochrome c oxidase subunit 5B
ILMN_1738921	5.52e-06	2.26e-08	-6.94772	9.16785	-1.19887	ACAA1	acetyl-CoA acyltransferase 1
ILMN_1780831	5.68e-06	2.34e-08	-6.93759	9.13666	-1.68113	SLC6A12	solute carrier family 6 member 12
ILMN_1787673	5.73e-06	2.37e-08	-6.93296	9.12238	-0.84973	PLLP	plasmolipin
ILMN_1720889	5.89e-06	2.46e-08	-6.9216	9.08741	-1.10065	MSMO1	methylsterol monooxygenase 1
ILMN_2355168	5.89e-06	2.48e-08	-6.91895	9.07924	-2.1697	MGST1	microsomal glutathione S-transferase 1
ILMN_2136971	5.89e-06	2.48e-08	-6.91886	9.07894	-1.60001	FABP3	fatty acid binding protein 3
ILMN_1761566	5.89e-06	2.49e-08	-6.91811	9.07664	-1.63112	CYSTM1	cysteine rich transmembrane module containing 1
ILMN_1750097	6.01e-06	2.55e-08	-6.91016	9.05214	-0.902418	CLDN19	claudin 19
ILMN_1691264	6.01e-06	2.57e-08	-6.90859	9.04729	-3.60584	NAT8B	N-acetyltransferase 8B (putative, gene/pseudogene)
ILMN_2064725	6.14e-06	2.64e-08	-6.90037	9.02196	-1.16662	METTL7B	methyltransferase like 7B
ILMN_1795104	6.19e-06	2.67e-08	-6.89657	9.01024	-0.701898	ACADS	acyl-CoA dehydrogenase, C-2 to C-3 short chain
ILMN_1814296	6.35e-06	2.75e-08	-6.88685	8.98028	-0.93986	TRPM6	transient receptor potential cation channel subfamily M member 6
ILMN_1762718	6.35e-06	2.77e-08	-6.88525	8.97535	-1.08472	CMTM4	CKLF like MARVEL transmembrane domain containing 4
ILMN_1687824	6.93e-06	3.03e-08	-6.85687	8.88782	-1.35585	SEPHS2	selenophosphate synthetase 2
ILMN_2407346	7.03e-06	3.09e-08	-6.85051	8.8682	-0.789211	LDHD	lactate dehydrogenase D
ILMN_2413015	7.31e-06	3.23e-08	-6.83714	8.82694	-1.31444
ILMN_1666972	7.39e-06	3.29e-08	-6.83104	8.80812	-1.02614	SLC5A2	solute carrier family 5 member 2
ILMN_1717248	7.39e-06	3.3e-08	-6.82976	8.80417	-1.95347	C9orf66	chromosome 9 open reading frame 66
ILMN_1774066	7.39e-06	3.31e-08	-6.82904	8.80196	-0.87304	TMEM141	transmembrane protein 141
ILMN_3238132	7.45e-06	3.37e-08	-6.82397	8.7863	-0.571595	HNF1A	HNF1 homeobox A
ILMN_1672504	7.45e-06	3.38e-08	-6.82243	8.78156	-1.04755	PDXK	pyridoxal (pyridoxine, vitamin B6) kinase
ILMN_1806310	7.45e-06	3.39e-08	-6.82215	8.78069	-1.44991	A1CF	APOBEC1 complementation factor
ILMN_1737096	7.8e-06	3.57e-08	-6.80533	8.72876	-1.557	CLDN10	claudin 10
ILMN_2057220	7.8e-06	3.58e-08	-6.80515	8.72819	-1.71368	RIDA	reactive intermediate imine deaminase A homolog
ILMN_1699357	8.14e-06	3.75e-08	-6.7905	8.68295	-1.37842	SLC22A5	solute carrier family 22 member 5
ILMN_3275388	8.16e-06	3.78e-08	-6.78775	8.67445	-1.88662
ILMN_1809495	8.16e-06	3.79e-08	-6.78681	8.67157	-1.0212	COX8A	cytochrome c oxidase subunit 8A
ILMN_1704531	8.24e-06	3.85e-08	-6.78234	8.65776	-1.8101	PTGR1	prostaglandin reductase 1
ILMN_3241522	8.75e-06	4.11e-08	-6.7621	8.59521	-1.90865
ILMN_1814719	8.84e-06	4.16e-08	-6.75777	8.58182	-1.21025	RBP4	retinol binding protein 4
ILMN_1727813	8.92e-06	4.22e-08	-6.75358	8.56887	-1.32763	MPC2	mitochondrial pyruvate carrier 2
ILMN_1782939	8.98e-06	4.27e-08	-6.74993	8.55759	-3.24082	ALB	albumin
ILMN_2300970	9.04e-06	4.33e-08	-6.74547	8.54381	-1.33214	ETFB	electron transfer flavoprotein beta subunit
ILMN_1781952	9.04e-06	4.34e-08	-6.745	8.54238	-1.51734	MGST1	microsomal glutathione S-transferase 1
ILMN_1766079	9.15e-06	4.42e-08	-6.73886	8.52339	-1.08351	SULT1C2	sulfotransferase family 1C member 2
ILMN_1715401	9.15e-06	4.43e-08	-6.73881	8.52325	-4.31675	MT1G	metallothionein 1G
ILMN_1786041	9.15e-06	4.45e-08	-6.73731	8.51861	-1.2813	ASB9	ankyrin repeat and SOCS box containing 9
ILMN_1753026	9.15e-06	4.47e-08	-6.73588	8.51419	-1.40984	PLPPR1	phospholipid phosphatase related 1
ILMN_1709237	9.84e-06	4.83e-08	-6.71185	8.43986	-1.83821	EPHX2	epoxide hydrolase 2
ILMN_2299612	9.91e-06	4.88e-08	-6.70856	8.4297	-1.19088	TMEM150A	transmembrane protein 150A
ILMN_2230117	1.01e-05	4.97e-08	-6.70264	8.41139	-0.517932	AVP	arginine vasopressin
ILMN_1750689	1.02e-05	5.08e-08	-6.69576	8.39011	-1.33862	MPP5	membrane palmitoylated protein 5
ILMN_2070102	1.02e-05	5.11e-08	-6.69404	8.3848	-0.572307	SLC5A2	solute carrier family 5 member 2
ILMN_1670193	1.04e-05	5.2e-08	-6.68845	8.3675	-1.16804	ACY3	aminoacylase 3
ILMN_1774869	1.06e-05	5.31e-08	-6.68234	8.34858	-0.375631	SLC30A8	solute carrier family 30 member 8
ILMN_1745849	1.07e-05	5.39e-08	-6.67735	8.33315	-0.939454	ENTPD5	ectonucleoside triphosphate diphosphohydrolase 5
ILMN_2244841	1.07e-05	5.44e-08	-6.67487	8.32546	-1.39231	ALDH4A1	aldehyde dehydrogenase 4 family member A1
ILMN_2225537	1.09e-05	5.53e-08	-6.66927	8.30815	-1.92464	PTGR1	prostaglandin reductase 1
ILMN_1682763	1.12e-05	5.71e-08	-6.65973	8.27861	-3.13787	ALB	albumin
ILMN_1670147	1.13e-05	5.79e-08	-6.65518	8.26454	-0.485231	PHC2	polyhomeotic homolog 2
ILMN_3192867	1.13e-05	5.85e-08	-6.65179	8.25405	-0.760055
ILMN_1685709	1.13e-05	5.87e-08	-6.65117	8.25211	-1.05699	TMEM125	transmembrane protein 125
ILMN_1740949	1.14e-05	5.94e-08	-6.64704	8.23933	-1.64587	LRRC19	leucine rich repeat containing 19
ILMN_2383229	1.17e-05	6.12e-08	-6.63792	8.21109	-1.10892	A1CF	APOBEC1 complementation factor
ILMN_1667018	1.18e-05	6.16e-08	-6.63596	8.20502	-1.60001	ACE2	angiotensin I converting enzyme 2
ILMN_1693119	1.21e-05	6.37e-08	-6.62548	8.17257	-0.829433	LYPD6B	LY6/PLAUR domain containing 6B
ILMN_1816342	1.23e-05	6.52e-08	-6.6181	8.14973	-1.88435
ILMN_2165993	1.24e-05	6.55e-08	-6.61682	8.14576	-1.39699	ITLN1	intelectin 1
ILMN_1692651	1.25e-05	6.65e-08	-6.61207	8.13104	-1.07388	PHB	prohibitin
ILMN_1765912	1.34e-05	7.17e-08	-6.58867	8.05857	-2.24032	ACSM2B	acyl-CoA synthetase medium-chain family member 2B
ILMN_1807633	1.35e-05	7.23e-08	-6.58617	8.05081	-2.12589	RIDA	reactive intermediate imine deaminase A homolog
ILMN_1722869	1.36e-05	7.31e-08	-6.58294	8.0408	-1.28595	PDZD3	PDZ domain containing 3
ILMN_1779616	1.41e-05	7.61e-08	-6.57034	8.00176	-1.66568	SUCLG1	succinate-CoA ligase alpha subunit
ILMN_1786278	1.42e-05	7.71e-08	-6.56619	7.98892	-1.45917	FAM149A	family with sequence similarity 149 member A
ILMN_1719906	1.42e-05	7.74e-08	-6.56484	7.98473	-1.40885	HADH	hydroxyacyl-CoA dehydrogenase
ILMN_1735445	1.44e-05	7.9e-08	-6.55876	7.96588	-2.6327	SLC7A9	solute carrier family 7 member 9
ILMN_1661994	1.5e-05	8.24e-08	-6.54557	7.92499	-1.77633	ESRRG	estrogen related receptor gamma
ILMN_2226324	1.51e-05	8.32e-08	-6.54258	7.91573	-1.46024	MPC1	mitochondrial pyruvate carrier 1
ILMN_2222880	1.53e-05	8.46e-08	-6.53745	7.89983	-1.27677	SLC25A42	solute carrier family 25 member 42
ILMN_1663640	1.59e-05	8.82e-08	-6.52464	7.8601	-2.58962	MAOA	monoamine oxidase A
ILMN_1795166	1.61e-05	9e-08	-6.51807	7.83973	-3.28207	PTH1R	parathyroid hormone 1 receptor
ILMN_1777797	1.64e-05	9.17e-08	-6.5125	7.82246	-2.31803	AFM	afamin
ILMN_1662795	1.67e-05	9.39e-08	-6.50491	7.79892	-3.13678	CA2	carbonic anhydrase 2
ILMN_1740728	1.78e-05	1e-07	-6.4841	7.73439	-0.995205	SMTNL2	smoothelin like 2
ILMN_1726666	1.78e-05	1.01e-07	-6.48364	7.73296	-3.85448	GPX3	glutathione peroxidase 3
ILMN_1734897	1.84e-05	1.05e-07	-6.47143	7.69506	-1.96644	SLC4A4	solute carrier family 4 member 4
ILMN_2137208	1.85e-05	1.06e-07	-6.46861	7.68631	-0.729221	GOLT1A	golgi transport 1A
ILMN_1795298	1.95e-05	1.11e-07	-6.45183	7.63426	-1.40832	GPER1	G protein-coupled estrogen receptor 1
ILMN_1744293	2e-05	1.15e-07	-6.44206	7.60395	-1.09306	CDHR5	cadherin related family member 5
ILMN_1762308	2.02e-05	1.16e-07	-6.43839	7.59254	-1.29626
ILMN_1806804	2.08e-05	1.2e-07	6.42845	7.56171	0.984699	USP14	ubiquitin specific peptidase 14
ILMN_1734707	2.09e-05	1.22e-07	-6.42426	7.54868	-1.29973	CHST13	carbohydrate sulfotransferase 13
ILMN_2067408	2.09e-05	1.22e-07	-6.4231	7.54508	-2.28821	CLRN3	clarin 3
ILMN_1794875	2.09e-05	1.22e-07	-6.4228	7.54417	-2.10099	GPAT3	glycerol-3-phosphate acyltransferase 3
ILMN_1734929	2.15e-05	1.26e-07	-6.41335	7.51481	-3.11221	BBOX1	gamma-butyrobetaine hydroxylase 1
ILMN_2274923	2.15e-05	1.27e-07	-6.41244	7.51201	-1.08658	MOCS2	molybdenum cofactor synthesis 2
ILMN_1695157	2.19e-05	1.3e-07	-6.40455	7.4875	-1.63283	CA4	carbonic anhydrase 4
ILMN_1729734	2.19e-05	1.3e-07	-6.40418	7.48636	-0.595111	MFSD4A	major facilitator superfamily domain containing 4A
ILMN_1690982	2.29e-05	1.36e-07	-6.38921	7.4399	-1.22466	DDT	D-dopachrome tautomerase
ILMN_3219631	2.36e-05	1.41e-07	-6.37897	7.40809	-0.723148
ILMN_2415421	2.42e-05	1.45e-07	-6.3697	7.3793	-1.37938	SLC30A2	solute carrier family 30 member 2
ILMN_3244070	2.43e-05	1.46e-07	-6.36772	7.37317	-0.619601	ABCC6P2	ATP binding cassette subfamily C member 6 pseudogene 2
ILMN_1821517	2.46e-05	1.49e-07	-6.36148	7.35378	-1.29397
ILMN_2355486	2.46e-05	1.5e-07	-6.36076	7.35154	-1.10723	FAM3B	family with sequence similarity 3 member B
ILMN_1744210	2.46e-05	1.5e-07	-6.36009	7.34945	-0.920221	SDHA	succinate dehydrogenase complex flavoprotein subunit A
ILMN_1728799	2.47e-05	1.51e-07	-6.35697	7.33978	-2.70084	FBP1	fructose-bisphosphatase 1
ILMN_1815392	2.47e-05	1.52e-07	-6.35663	7.33873	-1.03408	ACTRT1	actin related protein T1
ILMN_2305112	2.53e-05	1.55e-07	-6.34906	7.3152	-0.693183	CTH	cystathionine gamma-lyase
ILMN_1757388	2.6e-05	1.61e-07	-6.33781	7.28025	-0.976396	OCEL1	occludin/ELL domain containing 1
ILMN_2305116	2.6e-05	1.61e-07	-6.33736	7.27887	-0.432817	CTH	cystathionine gamma-lyase
ILMN_1757477	2.67e-05	1.66e-07	-6.32819	7.25037	-1.75122	GLYAT	glycine-N-acyltransferase
ILMN_1784283	2.7e-05	1.68e-07	-6.32446	7.23878	-0.974894	USH1C	USH1 protein network component harmonin
ILMN_1720998	2.7e-05	1.69e-07	-6.32309	7.23453	-3.15318	CA12	carbonic anhydrase 12
ILMN_1781623	2.71e-05	1.7e-07	-6.32073	7.22719	-0.8638	TEX264	testis expressed 264
ILMN_1759910	2.72e-05	1.71e-07	-6.31863	7.22067	-2.25261	SERPINA5	serpin family A member 5
ILMN_1652846	2.85e-05	1.8e-07	-6.30291	7.17185	-0.843577	PCYT2	phosphate cytidylyltransferase 2, ethanolamine
ILMN_2231911	2.97e-05	1.88e-07	-6.28972	7.13087	-1.11296	AUH	AU RNA binding methylglutaconyl-CoA hydratase
ILMN_3235606	2.99e-05	1.9e-07	-6.28639	7.12052	-0.806938
ILMN_1793182	3.03e-05	1.93e-07	-6.28134	7.10484	-2.69409	SLC36A2	solute carrier family 36 member 2
ILMN_1727195	3.03e-05	1.94e-07	-6.2802	7.1013	-0.491198	GLTPD2	glycolipid transfer protein domain containing 2
ILMN_1714167	3.08e-05	1.98e-07	-6.27445	7.08343	-2.34032	CYB5A	cytochrome b5 type A
ILMN_1717294	3.17e-05	2.04e-07	-6.264	7.05096	-0.918599	PTPN3	protein tyrosine phosphatase, non-receptor type 3
ILMN_1718852	3.22e-05	2.08e-07	-6.25791	7.03203	-0.893639	PLCL1	phospholipase C like 1
ILMN_1701603	3.36e-05	2.18e-07	-6.24397	6.98871	-2.22844	ALPL	alkaline phosphatase, liver/bone/kidney
ILMN_1659610	3.44e-05	2.24e-07	-6.23548	6.96232	-0.815468
ILMN_1787127	3.47e-05	2.27e-07	-6.23183	6.95096	-1.08626	SLC43A2	solute carrier family 43 member 2
ILMN_2064898	3.49e-05	2.29e-07	-6.2283	6.94001	-1.12309	COA3	cytochrome c oxidase assembly factor 3
ILMN_1678678	3.49e-05	2.29e-07	-6.22823	6.9398	-1.73401	SLC37A4	solute carrier family 37 member 4
ILMN_1808713	3.51e-05	2.32e-07	-6.22485	6.92929	-1.50986	HSD17B2	hydroxysteroid 17-beta dehydrogenase 2
ILMN_1777644	3.51e-05	2.32e-07	-6.22482	6.9292	-1.1724
ILMN_1740402	3.66e-05	2.43e-07	-6.21055	6.88484	-1.54574	HAO2	hydroxyacid oxidase 2
ILMN_2366972	3.67e-05	2.45e-07	-6.20841	6.87819	-0.522033	NUDT6	nudix hydrolase 6
ILMN_1797154	3.7e-05	2.47e-07	-6.20524	6.86832	-1.36969	AZGP1	alpha-2-glycoprotein 1, zinc-binding
ILMN_1745513	3.75e-05	2.51e-07	-6.20005	6.85221	-0.670781	MCAT	malonyl-CoA-acyl carrier protein transacylase
ILMN_2390853	3.75e-05	2.52e-07	-6.19919	6.84954	-2.4225	CTSH	cathepsin H
ILMN_1803476	3.83e-05	2.58e-07	6.19145	6.82548	1.14342	KCTD20	potassium channel tetramerization domain containing 20
ILMN_1795906	3.84e-05	2.59e-07	-6.19012	6.82135	-0.983033	PCBD1	pterin-4 alpha-carbinolamine dehydratase 1
ILMN_1742272	3.89e-05	2.64e-07	-6.18525	6.8062	-2.70425	REN	renin
ILMN_2415329	3.89e-05	2.65e-07	-6.18384	6.80181	-1.50552	SULT1C2	sulfotransferase family 1C member 2
ILMN_2216815	3.89e-05	2.65e-07	-6.18309	6.79949	-1.60763	MAP7	microtubule associated protein 7
ILMN_1743784	3.95e-05	2.7e-07	-6.17761	6.78243	-1.06067	SHMT1	serine hydroxymethyltransferase 1
ILMN_1697820	4.04e-05	2.78e-07	-6.16923	6.7564	-0.951243	HINT2	histidine triad nucleotide binding protein 2
ILMN_2188722	4.06e-05	2.8e-07	-6.1667	6.74852	-2.70628	GLS	glutaminase
ILMN_1669393	4.16e-05	2.87e-07	-6.15866	6.72356	-0.843286
ILMN_2368585	4.18e-05	2.9e-07	-6.15609	6.71556	-1.06056
ILMN_1800225	4.2e-05	2.92e-07	-6.15387	6.70864	-1.40838	PPARG	peroxisome proliferator activated receptor gamma
ILMN_1724211	4.22e-05	2.95e-07	-6.15077	6.69902	-0.920138	GPRC5C	G protein-coupled receptor class C group 5 member C
ILMN_1705861	4.23e-05	2.96e-07	-6.14981	6.69604	-1.11872	AP1M2	adaptor related protein complex 1 mu 2 subunit
ILMN_1706690	4.25e-05	2.98e-07	-6.14676	6.68655	-1.22774	KHK	ketohexokinase
ILMN_1678934	4.31e-05	3.04e-07	6.14148	6.67012	0.567043	POLR1E	RNA polymerase I subunit E
ILMN_1696675	4.42e-05	3.12e-07	-6.13272	6.6429	-1.37987	CES2	carboxylesterase 2
ILMN_1678579	4.47e-05	3.17e-07	-6.12848	6.62972	-1.04015	CPT2	carnitine palmitoyltransferase 2
ILMN_1671516	4.54e-05	3.22e-07	6.12293	6.61248	0.796306	CIR1	corepressor interacting with RBPJ, 1
ILMN_1708341	4.55e-05	3.24e-07	-6.12152	6.60808	-2.76425	PDZK1	PDZ domain containing 1
ILMN_2403896	4.55e-05	3.25e-07	-6.12067	6.60544	-0.800823	GGTLC2	gamma-glutamyltransferase light chain 2
ILMN_2213297	4.56e-05	3.26e-07	-6.11906	6.60043	-2.12843	C11orf54	chromosome 11 open reading frame 54
ILMN_1677043	4.61e-05	3.32e-07	-6.1142	6.58533	-0.967189	AKR7A2	aldo-keto reductase family 7 member A2
ILMN_1737588	4.69e-05	3.38e-07	-6.10807	6.56626	-1.24057	C21orf33	chromosome 21 open reading frame 33
ILMN_1752451	4.8e-05	3.47e-07	-6.09991	6.5409	-1.36487	CTSH	cathepsin H
ILMN_1736965	4.88e-05	3.54e-07	-6.09394	6.52235	-0.542331	SIGIRR	single Ig and TIR domain containing
ILMN_1733627	4.89e-05	3.55e-07	-6.09278	6.51874	-1.26517	NEDD4L	neural precursor cell expressed, developmentally down-regulated 4-like, E3 ubiquitin protein ligase
ILMN_1710644	5.06e-05	3.69e-07	-6.0812	6.48274	-1.04234	MARVELD3	MARVEL domain containing 3
ILMN_1664738	5.11e-05	3.74e-07	-6.07701	6.4697	-1.44522	C11orf54	chromosome 11 open reading frame 54
ILMN_1758404	5.26e-05	3.86e-07	-6.0675	6.44013	-1.1807	TFAP2B	transcription factor AP-2 beta
ILMN_1669966	5.26e-05	3.87e-07	-6.06644	6.43685	-0.75629	NDUFS7	NADH:ubiquinone oxidoreductase core subunit S7
ILMN_1774387	5.27e-05	3.89e-07	-6.06486	6.43195	-1.05204	ZHX3	zinc fingers and homeoboxes 3
ILMN_1751941	5.29e-05	3.91e-07	-6.06293	6.42594	-0.780636
ILMN_1776519	5.33e-05	3.95e-07	-6.05974	6.41603	-2.42031	RAP1GAP	RAP1 GTPase activating protein
ILMN_1717674	5.34e-05	3.97e-07	-6.05848	6.41211	-1.78292	PEPD	peptidase D
ILMN_3239643	5.44e-05	4.06e-07	-6.05141	6.39013	-1.63503	LOC389332	uncharacterized LOC389332
ILMN_1725510	5.48e-05	4.1e-07	-6.04813	6.37991	-1.15781	DHCR24	24-dehydrocholesterol reductase
ILMN_3234905	5.48e-05	4.11e-07	-6.04751	6.37799	-0.418076
ILMN_2082865	5.57e-05	4.19e-07	-6.04202	6.36093	-1.23078	PLLP	plasmolipin
ILMN_3243598	5.7e-05	4.3e-07	-6.03381	6.33541	-2.36647
ILMN_1692824	5.7e-05	4.31e-07	-6.03308	6.33315	-1.19759	ASPA	aspartoacylase
ILMN_1780659	5.95e-05	4.51e-07	-6.01873	6.28852	-0.539966	NUDT6	nudix hydrolase 6
ILMN_1742887	5.98e-05	4.55e-07	-6.01613	6.28044	-0.992492
ILMN_1745702	5.98e-05	4.56e-07	-6.0157	6.2791	-0.679766
ILMN_2136635	6.01e-05	4.6e-07	-6.01321	6.27137	-0.499088	ISCA2	iron-sulfur cluster assembly 2
ILMN_1687306	6.06e-05	4.65e-07	-6.00951	6.25986	-1.81618	LGALS2	galectin 2
ILMN_1691572	6.11e-05	4.7e-07	-6.00608	6.24921	-1.92824	TST	thiosulfate sulfurtransferase
ILMN_1721218	6.18e-05	4.77e-07	-6.0016	6.23529	-0.705697	KRT13	keratin 13
ILMN_1707464	6.18e-05	4.79e-07	-6.00016	6.23079	-2.14943	MST1	macrophage stimulating 1
ILMN_1811933	6.18e-05	4.8e-07	-5.99972	6.22943	-2.24428	SHMT1	serine hydroxymethyltransferase 1
ILMN_1738849	6.18e-05	4.81e-07	-5.99915	6.22767	-0.541199	SLC9A2	solute carrier family 9 member A2
ILMN_1760554	6.21e-05	4.84e-07	-5.99721	6.22162	-0.398977	CYP17A1	cytochrome P450 family 17 subfamily A member 1
ILMN_1729180	6.31e-05	4.95e-07	-5.99045	6.20063	-2.75791	GATM	glycine amidinotransferase
ILMN_1783497	6.31e-05	4.95e-07	-5.99031	6.20018	-0.666402	PANK1	pantothenate kinase 1
ILMN_1658498	6.55e-05	5.15e-07	-5.97799	6.1619	-1.6492	SLC44A3	solute carrier family 44 member 3
ILMN_1656145	6.68e-05	5.28e-07	-5.97046	6.13848	-1.57437	GOT1	glutamic-oxaloacetic transaminase 1
ILMN_1683133	6.68e-05	5.28e-07	-5.97033	6.13807	-0.941206	KLF15	Kruppel like factor 15
ILMN_1657592	6.74e-05	5.34e-07	-5.96667	6.12671	-2.55812	ACSM2B	acyl-CoA synthetase medium-chain family member 2B
ILMN_1852827	6.77e-05	5.38e-07	-5.96464	6.12037	-0.358752
ILMN_2167259	6.78e-05	5.41e-07	-5.96252	6.11379	-2.20322	FAM151A	family with sequence similarity 151 member A
ILMN_1772894	6.78e-05	5.42e-07	-5.96194	6.11201	-2.45809	TMEM27	transmembrane protein 27
ILMN_1713458	6.78e-05	5.43e-07	-5.96173	6.11136	-0.708669	HBZ	hemoglobin subunit zeta
ILMN_1791190	6.81e-05	5.47e-07	-5.95929	6.10375	-0.351809	MUSK	muscle associated receptor tyrosine kinase
ILMN_2052373	6.95e-05	5.6e-07	-5.9522	6.08172	-2.15748	RAB17	RAB17, member RAS oncogene family
ILMN_1806106	7.03e-05	5.67e-07	5.94799	6.06863	0.954249	GNL3	G protein nucleolar 3
ILMN_1704424	7.31e-05	5.92e-07	-5.93488	6.02789	-0.809571	PLA2R1	phospholipase A2 receptor 1
ILMN_2145396	7.33e-05	5.94e-07	-5.93351	6.02365	-1.64013	AKR7A3	aldo-keto reductase family 7 member A3
ILMN_2384056	7.51e-05	6.11e-07	-5.92518	5.99774	-1.50772	GPER1	G protein-coupled estrogen receptor 1
ILMN_2167808	7.54e-05	6.15e-07	-5.92319	5.99156	-1.1693	TM4SF5	transmembrane 4 L six family member 5
ILMN_2105960	8e-05	6.54e-07	-5.904	5.93192	-1.41677	KIF12	kinesin family member 12
ILMN_3245829	8.03e-05	6.59e-07	-5.90173	5.92488	-1.47795	AQP7P1	aquaporin 7 pseudogene 1
ILMN_1778941	8.04e-05	6.61e-07	-5.90062	5.92144	-0.973852
ILMN_1746128	8.39e-05	6.92e-07	-5.88657	5.87779	-2.34556	ACSM2B	acyl-CoA synthetase medium-chain family member 2B
ILMN_1707710	8.39e-05	6.93e-07	-5.88601	5.87603	-0.773744	SLC6A13	solute carrier family 6 member 13
ILMN_2124361	8.42e-05	6.97e-07	-5.88408	5.87002	-0.67831	LEAP2	liver enriched antimicrobial peptide 2
ILMN_2320330	8.54e-05	7.09e-07	-5.87882	5.85368	-3.31905	MAL	mal, T-cell differentiation protein
ILMN_1716359	8.8e-05	7.32e-07	-5.86896	5.82305	-0.573325	SLC19A3	solute carrier family 19 member 3
ILMN_1723729	8.93e-05	7.45e-07	5.86352	5.80617	0.959883	RSL1D1	ribosomal L1 domain containing 1
ILMN_1693270	9.17e-05	7.67e-07	-5.85455	5.77828	-1.93962	SUSD2	sushi domain containing 2
ILMN_1694535	9.27e-05	7.78e-07	-5.85025	5.76495	-1.57507
ILMN_1690327	9.35e-05	7.86e-07	-5.84709	5.75512	-0.481835	CLCN5	chloride voltage-gated channel 5
ILMN_1747577	9.59e-05	8.09e-07	-5.83828	5.72775	-1.16294	ALAD	aminolevulinate dehydratase
ILMN_1807067	9.75e-05	8.24e-07	-5.83253	5.7099	-0.33048	TLDC2	TBC/LysM-associated domain containing 2
ILMN_1740170	9.76e-05	8.27e-07	-5.83147	5.7066	-1.80718	CHCHD10	coiled-coil-helix-coiled-coil-helix domain containing 10
ILMN_2352609	9.78e-05	8.31e-07	-5.82983	5.70152	-0.738212	OGG1	8-oxoguanine DNA glycosylase
ILMN_2395451	9.78e-05	8.33e-07	-5.8292	5.69956	-2.55232	ASS1	argininosuccinate synthase 1
ILMN_1652037	9.97e-05	8.51e-07	-5.82249	5.67871	-1.33632	UPP2	uridine phosphorylase 2
ILMN_2059886	0.000101	8.68e-07	-5.81642	5.65986	-1.27796	TTC38	tetratricopeptide repeat domain 38
ILMN_1769116	0.000103	8.83e-07	-5.8112	5.64364	-0.487674	LCN12	lipocalin 12
ILMN_1803219	0.000103	8.84e-07	-5.81059	5.64176	-0.591548	TMC4	transmembrane channel like 4
ILMN_1759863	0.000103	8.85e-07	-5.81049	5.64143	-0.384688	RSPH14	radial spoke head 14 homolog
ILMN_2167252	0.000103	8.93e-07	-5.80746	5.63205	-1.70882	FAM151A	family with sequence similarity 151 member A
ILMN_1814369	0.000104	9.02e-07	-5.80459	5.62311	-0.659429	C21orf62	chromosome 21 open reading frame 62
ILMN_1690616	0.000104	9.03e-07	-5.80427	5.62214	-0.364027
ILMN_2405391	0.000104	9.1e-07	-5.80186	5.61465	-1.79987	SLC22A6	solute carrier family 22 member 6
ILMN_2243308	0.000106	9.26e-07	-5.79639	5.59766	-1.18393	ACVR1B	activin A receptor type 1B
ILMN_3245919	0.000106	9.31e-07	-5.79483	5.59281	-0.812026
ILMN_1759670	0.000107	9.4e-07	-5.7917	5.58311	-1.1319	AMACR	alpha-methylacyl-CoA racemase
ILMN_1761511	0.000107	9.43e-07	-5.79082	5.58036	-1.22394	APOH	apolipoprotein H
ILMN_1815938	0.000109	9.6e-07	-5.78528	5.56315	-0.458801	TRPM3	transient receptor potential cation channel subfamily M member 3
ILMN_1665601	0.000109	9.62e-07	-5.78453	5.56084	-0.768312
ILMN_1746788	0.000112	9.93e-07	-5.77478	5.53057	-0.539344	TRIM10	tripartite motif containing 10
ILMN_1810684	0.000115	1.02e-06	-5.76616	5.50381	-1.45696	TINAG	tubulointerstitial nephritis antigen
ILMN_1681437	0.000117	1.04e-06	-5.75979	5.48405	-1.58519	DCXR	dicarbonyl and L-xylulose reductase
ILMN_1704477	0.000118	1.05e-06	-5.75786	5.47803	-0.78377	COX5A	cytochrome c oxidase subunit 5A
ILMN_1714765	0.000118	1.06e-06	-5.75485	5.46869	-1.21254
ILMN_1753340	0.000118	1.06e-06	-5.75436	5.46719	-1.07135
ILMN_1751586	0.000118	1.06e-06	-5.75362	5.46487	-1.1841
ILMN_1676014	0.000118	1.07e-06	-5.753	5.46297	-1.27407
ILMN_1795838	0.000119	1.08e-06	-5.74921	5.45119	-0.537438	C4orf19	chromosome 4 open reading frame 19
ILMN_1774828	0.000121	1.09e-06	5.74534	5.43919	0.858791	VEZT	vezatin, adherens junctions transmembrane protein
ILMN_1815556	0.000121	1.1e-06	-5.744	5.43503	-0.772543	PRAP1	proline rich acidic protein 1
ILMN_2365176	0.000122	1.11e-06	-5.74003	5.42271	-1.1641	ALDH8A1	aldehyde dehydrogenase 8 family member A1
ILMN_1802131	0.000124	1.13e-06	-5.73414	5.40442	-1.84218	SLC13A1	solute carrier family 13 member 1
ILMN_1811345	0.000127	1.16e-06	-5.72551	5.37765	-1.15821	GLYAT	glycine-N-acyltransferase
ILMN_1708778	0.000129	1.18e-06	-5.72193	5.36655	-2.92768	ASS1	argininosuccinate synthase 1
ILMN_1767474	0.00013	1.19e-06	-5.7192	5.35807	-1.05317	HAO2	hydroxyacid oxidase 2
ILMN_1730355	0.00013	1.19e-06	-5.7175	5.3528	-0.525903	FGFR4	fibroblast growth factor receptor 4
ILMN_1783681	0.00013	1.2e-06	-5.71613	5.34854	-0.963646	MRPL34	mitochondrial ribosomal protein L34
ILMN_1671191	0.000131	1.21e-06	-5.71434	5.34301	-0.871903	UQCRC1	ubiquinol-cytochrome c reductase core protein I
ILMN_1746618	0.000131	1.22e-06	-5.71195	5.33559	-1.00236	PAQR7	progestin and adipoQ receptor family member 7
ILMN_3246037	0.000135	1.26e-06	-5.7019	5.30441	-0.720192	ASPG	asparaginase
ILMN_1771120	0.00014	1.3e-06	-5.69055	5.26921	-0.717386	TMEM45B	transmembrane protein 45B
ILMN_3248403	0.000141	1.32e-06	-5.6872	5.2588	-0.967748
ILMN_1679949	0.000144	1.34e-06	-5.68161	5.24149	-1.05177	SLC25A23	solute carrier family 25 member 23
ILMN_3200717	0.000148	1.38e-06	5.67163	5.21053	0.729379	LOC643387	TAR DNA binding protein pseudogene
ILMN_3209070	0.000148	1.39e-06	-5.67152	5.21018	-1.71168
ILMN_2373728	0.000148	1.39e-06	-5.67025	5.20623	-0.723946	ASB9	ankyrin repeat and SOCS box containing 9
ILMN_1764596	0.000148	1.4e-06	-5.66844	5.20063	-0.728382	MPST	mercaptopyruvate sulfurtransferase
ILMN_1677617	0.000149	1.41e-06	-5.66646	5.19449	-0.639764	UCP1	uncoupling protein 1
ILMN_1774062	0.000152	1.44e-06	-5.66059	5.17629	-0.809835	SLC25A5	solute carrier family 25 member 5
ILMN_1659452	0.000152	1.44e-06	-5.65868	5.17037	-0.408924
ILMN_1692517	0.000156	1.48e-06	-5.65045	5.14486	-1.86055
ILMN_1664265	0.000156	1.48e-06	-5.6502	5.14407	-0.50056	EPHA1	EPH receptor A1
ILMN_2110167	0.000156	1.49e-06	5.64857	5.13904	0.806478	POLR1E	RNA polymerase I subunit E
ILMN_1777740	0.000157	1.5e-06	-5.64645	5.13245	-1.14205	THEM6	thioesterase superfamily member 6
ILMN_1788078	0.000157	1.51e-06	-5.6457	5.13015	-0.965897	ACOT7	acyl-CoA thioesterase 7
ILMN_1752935	0.000158	1.51e-06	-5.64393	5.12465	-0.806784	TMEM30B	transmembrane protein 30B
ILMN_1774742	0.00016	1.54e-06	-5.63793	5.10605	-0.949201	MTTP	microsomal triglyceride transfer protein
ILMN_1769547	0.00016	1.55e-06	-5.63679	5.10254	-1.9893	DIO1	deiodinase, iodothyronine type I
ILMN_1652806	0.000166	1.61e-06	-5.62582	5.06851	-0.991408	ATP5J	ATP synthase, H+ transporting, mitochondrial Fo complex subunit F6
ILMN_2094061	0.000169	1.64e-06	-5.61979	5.04985	-2.21142	IMPA2	inositol monophosphatase 2
ILMN_1757747	0.000171	1.66e-06	-5.61577	5.03738	-0.79703	ASPDH	aspartate dehydrogenase domain containing
ILMN_1690733	0.000171	1.66e-06	-5.61481	5.03442	-1.3334	EGF	epidermal growth factor
ILMN_3235709	0.000173	1.69e-06	-5.61049	5.02102	-2.22126	HNF1B	HNF1 homeobox B
ILMN_1740443	0.000175	1.71e-06	-5.60564	5.00599	-3.13282
ILMN_1681081	0.000176	1.72e-06	-5.60383	5.00039	-0.90873	AGPAT2	1-acylglycerol-3-phosphate O-acyltransferase 2
ILMN_2383455	0.000177	1.74e-06	-5.60035	4.9896	-0.867302	SUOX	sulfite oxidase
ILMN_1748983	0.000178	1.76e-06	-5.5978	4.98173	-1.97282	RTN4	reticulon 4
ILMN_1778337	0.000179	1.76e-06	-5.59677	4.97854	-2.05696	HNF1B	HNF1 homeobox B
ILMN_1852022	0.00018	1.78e-06	-5.59308	4.96709	-1.03922
ILMN_2102069	0.000181	1.8e-06	-5.59118	4.9612	-1.11006	SLC16A4	solute carrier family 16 member 4
ILMN_1689257	0.000182	1.8e-06	-5.58977	4.95684	-0.488118	MAEA	macrophage erythroblast attacher
ILMN_1808677	0.000184	1.83e-06	-5.58567	4.94413	-2.86749	UGT2B17	UDP glucuronosyltransferase family 2 member B17
ILMN_1751375	0.000184	1.84e-06	-5.58371	4.93808	-0.547837	ENAM	enamelin
ILMN_1699496	0.000184	1.84e-06	5.58296	4.93574	0.674432	PHF21A	PHD finger protein 21A
ILMN_1708328	0.000185	1.85e-06	-5.58217	4.93329	-1.15232	RAB11FIP3	RAB11 family interacting protein 3
ILMN_1761450	0.000186	1.87e-06	-5.57823	4.9211	-1.08586	DHRS4L2	dehydrogenase/reductase 4 like 2
ILMN_1753877	0.000186	1.87e-06	-5.57778	4.91971	-0.527826
ILMN_1736184	0.000186	1.88e-06	-5.5774	4.91854	-1.74756	GSTM3	glutathione S-transferase mu 3
ILMN_1703529	0.000189	1.91e-06	-5.57178	4.90113	-0.323659
ILMN_1682935	0.000191	1.94e-06	-5.56769	4.88847	-1.02502	LYPLAL1	lysophospholipase like 1
ILMN_1663569	0.000193	1.96e-06	-5.56453	4.8787	-2.0193	FTCD	formimidoyltransferase cyclodeaminase
ILMN_1751576	0.000193	1.96e-06	-5.56405	4.8772	-1.54326	TEK	TEK receptor tyrosine kinase
ILMN_1760950	0.000194	1.99e-06	-5.55937	4.8627	-1.10166	SLC23A1	solute carrier family 23 member 1
ILMN_1684690	0.000194	1.99e-06	-5.5591	4.86187	-0.44639	HDAC11	histone deacetylase 11
ILMN_1706652	0.000194	2e-06	-5.5574	4.85663	-0.450713	OGG1	8-oxoguanine DNA glycosylase
ILMN_1691175	0.000194	2e-06	-5.55736	4.8565	-0.704822	ADH6	alcohol dehydrogenase 6 (class V)
ILMN_1730523	0.000194	2e-06	-5.55728	4.85626	-0.974685	MCRIP2	MAPK regulated corepressor interacting protein 2
ILMN_2108938	0.000194	2e-06	5.557	4.85537	0.667634	FNBP4	formin binding protein 4
ILMN_1804090	0.000194	2.01e-06	-5.55684	4.8549	-0.867042	SLC25A10	solute carrier family 25 member 10
ILMN_1750800	0.000194	2.01e-06	-5.55637	4.85343	-1.39401	ACO1	aconitase 1
ILMN_1772302	0.000195	2.02e-06	-5.55505	4.84934	-1.08663	MTHFS	5,10-methenyltetrahydrofolate synthetase (5-formyltetrahydrofolate cyclo-ligase)
ILMN_1761113	0.000195	2.02e-06	5.55476	4.84846	0.895194	GNL2	G protein nucleolar 2
ILMN_1732000	0.000195	2.03e-06	-5.55365	4.84501	-0.704619
ILMN_1755897	0.0002	2.08e-06	-5.5453	4.81916	-3.65145
ILMN_2044927	0.0002	2.09e-06	-5.54464	4.81711	-0.679279	RNF5	ring finger protein 5
ILMN_1786920	0.000202	2.12e-06	5.53984	4.80226	0.914793
ILMN_3295235	0.000202	2.12e-06	-5.53968	4.80178	-0.292332	NUPR2	nuclear protein 2, transcriptional regulator
ILMN_1766083	0.000203	2.14e-06	-5.5373	4.79442	-1.71257	SLC22A12	solute carrier family 22 member 12
ILMN_1666924	0.000203	2.14e-06	-5.53686	4.79305	-0.91535	PINK1	PTEN induced putative kinase 1
ILMN_1718972	0.000204	2.15e-06	-5.53535	4.78837	-0.902778	MFSD3	major facilitator superfamily domain containing 3
ILMN_2399463	0.000204	2.15e-06	-5.53466	4.78625	-2.46768	VAV3	vav guanine nucleotide exchange factor 3
ILMN_1670779	0.000204	2.16e-06	-5.53394	4.78401	-1.75013	DPEP1	dipeptidase 1 (renal)
ILMN_1810199	0.000204	2.16e-06	-5.53314	4.78153	-0.867074	ASRGL1	asparaginase like 1
ILMN_2386205	0.000204	2.17e-06	-5.53203	4.77812	-0.886593	C21orf33	chromosome 21 open reading frame 33
ILMN_3285762	0.000204	2.18e-06	-5.53109	4.7752	-1.19695
ILMN_1783337	0.000204	2.18e-06	-5.53069	4.77397	-0.979139	DECR2	2,4-dienoyl-CoA reductase 2, peroxisomal
ILMN_1662214	0.000206	2.21e-06	-5.52711	4.76288	-2.2482	PAH	phenylalanine hydroxylase
ILMN_2402463	0.000208	2.23e-06	-5.5242	4.75387	-0.807834	SHMT1	serine hydroxymethyltransferase 1
ILMN_1768433	0.000209	2.25e-06	-5.52149	4.74549	-0.605726	CCDC71	coiled-coil domain containing 71
ILMN_3230180	0.00021	2.26e-06	-5.52002	4.74094	-0.411012
ILMN_1713995	0.000214	2.31e-06	-5.51245	4.71754	-3.07613	SCNN1A	sodium channel epithelial 1 alpha subunit
ILMN_2414786	0.000214	2.32e-06	-5.51218	4.71671	-1.93104	DIO1	deiodinase, iodothyronine type I
ILMN_1728467	0.00022	2.38e-06	-5.50347	4.68976	-1.06624	GHITM	growth hormone inducible transmembrane protein
ILMN_1815480	0.000221	2.39e-06	-5.50202	4.68526	-2.23813	NAT8	N-acetyltransferase 8 (putative)
ILMN_1764321	0.000221	2.4e-06	-5.50128	4.68299	-1.00309	ACOT4	acyl-CoA thioesterase 4
ILMN_3245057	0.000222	2.42e-06	5.49823	4.67355	1.13837	ASAP1	ArfGAP with SH3 domain, ankyrin repeat and PH domain 1
ILMN_2218104	0.000222	2.42e-06	-5.49822	4.67352	-2.12745	PAH	phenylalanine hydroxylase
ILMN_3247813	0.000222	2.43e-06	-5.49763	4.67171	-0.311544	NUPR2	nuclear protein 2, transcriptional regulator
ILMN_1758816	0.000222	2.43e-06	-5.49676	4.66902	-0.970389	UGT8	UDP glycosyltransferase 8
ILMN_1769158	0.000224	2.45e-06	-5.49411	4.66081	-0.939156	ISOC2	isochorismatase domain containing 2
ILMN_1754247	0.000225	2.47e-06	-5.49174	4.6535	-2.8672	SLC3A1	solute carrier family 3 member 1
ILMN_1668946	0.000231	2.55e-06	-5.48254	4.62504	-0.63307	USH1C	USH1 protein network component harmonin
ILMN_1702633	0.000233	2.57e-06	-5.48008	4.61744	-0.754575	RETSAT	retinol saturase
ILMN_1710264	0.000233	2.58e-06	-5.47871	4.61321	-0.510514
ILMN_1679194	0.000234	2.59e-06	-5.47752	4.60953	-3.56755
ILMN_1787266	0.000238	2.64e-06	-5.47109	4.58966	-3.11192	SPINK1	serine peptidase inhibitor, Kazal type 1
ILMN_2241124	0.000238	2.65e-06	-5.47012	4.58667	-1.02265	ADGRF1	adhesion G protein-coupled receptor F1
ILMN_1699258	0.000238	2.65e-06	-5.46977	4.58558	-1.05864	ALDH8A1	aldehyde dehydrogenase 8 family member A1
ILMN_1780026	0.000238	2.66e-06	5.46965	4.5852	0.40558	ZNF430	zinc finger protein 430
ILMN_1663538	0.00024	2.68e-06	-5.46686	4.57658	-1.35343	CLYBL	citrate lyase beta like
ILMN_1680591	0.000241	2.7e-06	-5.46498	4.57077	-1.12349	RTKN	rhotekin
ILMN_3245297	0.000243	2.73e-06	-5.46155	4.56017	-0.467296	LYPD6B	LY6/PLAUR domain containing 6B
ILMN_1782983	0.000246	2.77e-06	-5.45661	4.54493	-0.66601
ILMN_1725338	0.000247	2.79e-06	-5.45478	4.53928	-1.31515	CLDN23	claudin 23
ILMN_1655637	0.000255	2.88e-06	-5.44472	4.50818	-1.02203	UPK1A	uroplakin 1A
ILMN_2234930	0.000255	2.89e-06	-5.4436	4.50472	-0.849386	PLPPR1	phospholipid phosphatase related 1
ILMN_1653278	0.000255	2.89e-06	-5.44292	4.50264	-0.922989
ILMN_1690963	0.000259	2.94e-06	5.43789	4.4871	1.14547	ASAP1	ArfGAP with SH3 domain, ankyrin repeat and PH domain 1
ILMN_1805561	0.000259	2.94e-06	-5.43779	4.48679	-0.415843	SLC14A1	solute carrier family 14 member 1 (Kidd blood group)
ILMN_1695432	0.000262	2.98e-06	-5.43387	4.47469	-0.964754	TPST2	tyrosylprotein sulfotransferase 2
ILMN_2376553	0.000262	2.99e-06	-5.43229	4.46981	-1.12321	SLC23A1	solute carrier family 23 member 1
ILMN_2354953	0.000263	3e-06	-5.43127	4.46665	-0.355343	NQO1	NAD(P)H quinone dehydrogenase 1
ILMN_1712320	0.000266	3.06e-06	5.42592	4.45012	0.672259	DDX50	DEAD-box helicase 50
ILMN_2390544	0.000266	3.06e-06	-5.42589	4.45004	-0.640545	FAM149A	family with sequence similarity 149 member A
ILMN_1765872	0.000266	3.06e-06	-5.42533	4.44831	-0.585532	SIPA1L3	signal induced proliferation associated 1 like 3
ILMN_2228780	0.000269	3.1e-06	-5.4217	4.43712	-0.475856	SLC5A11	solute carrier family 5 member 11
ILMN_1808487	0.000271	3.14e-06	-5.41786	4.42524	-0.793064	PLA2G12B	phospholipase A2 group XIIB
ILMN_1748378	0.000271	3.14e-06	-5.41774	4.42488	-2.8054	NPHS2	NPHS2, podocin
ILMN_3268472	0.000271	3.14e-06	-5.41753	4.42424	-0.668034	CCL14	C-C motif chemokine ligand 14
ILMN_2323801	0.000282	3.27e-06	-5.40485	4.38511	-1.30388	MOCS1	molybdenum cofactor synthesis 1
ILMN_1803367	0.000283	3.29e-06	-5.40316	4.37989	-2.14912	MECOM	MDS1 and EVI1 complex locus
ILMN_2194106	0.000284	3.3e-06	-5.40182	4.37574	-1.58957	TSPAN12	tetraspanin 12
ILMN_1667257	0.000296	3.45e-06	-5.38819	4.3337	-0.933547	SDHB	succinate dehydrogenase complex iron sulfur subunit B
ILMN_1750312	0.000296	3.46e-06	-5.38703	4.3301	-0.620671	SLC51B	solute carrier family 51 beta subunit
ILMN_1782705	0.000299	3.5e-06	-5.38353	4.31931	-0.348567	GAGE5	G antigen 5
ILMN_1699684	0.0003	3.52e-06	-5.38211	4.31494	-0.657652	PBLD	phenazine biosynthesis like protein domain containing
ILMN_2289593	0.000306	3.6e-06	-5.37525	4.29379	-4.8233	FXYD2	FXYD domain containing ion transport regulator 2
ILMN_1749403	0.000306	3.6e-06	-5.37455	4.29164	-1.70342	TSPAN33	tetraspanin 33
ILMN_1730999	0.000306	3.61e-06	5.37381	4.28934	0.894753	TPR	translocated promoter region, nuclear basket protein
ILMN_2185884	0.000307	3.63e-06	-5.37262	4.28568	-1.28792	DHRS4	dehydrogenase/reductase 4
ILMN_2200503	0.000308	3.64e-06	-5.37147	4.28214	-0.900468	NIT2	nitrilase family member 2
ILMN_2103024	0.000308	3.66e-06	-5.37025	4.27836	-1.79723	RBP5	retinol binding protein 5
ILMN_1737541	0.000308	3.66e-06	-5.37004	4.27772	-0.591746	HGD	homogentisate 1,2-dioxygenase
ILMN_3247438	0.000311	3.7e-06	-5.36666	4.2673	-1.05726	ERICH4	glutamate rich 4
ILMN_1803745	0.000312	3.72e-06	-5.3649	4.26189	-1.11343	SUOX	sulfite oxidase
ILMN_1654010	0.000316	3.77e-06	-5.36072	4.24898	-0.633693	AGPAT3	1-acylglycerol-3-phosphate O-acyltransferase 3
ILMN_1749405	0.000317	3.79e-06	-5.35925	4.24446	-1.0064	KIAA1191	KIAA1191
ILMN_1796461	0.000318	3.81e-06	-5.35727	4.23837	-1.97135	PRSS8	protease, serine 8
ILMN_1734559	0.00032	3.84e-06	-5.35525	4.23211	-0.772687
ILMN_2415189	0.000325	3.9e-06	-5.34981	4.21536	-1.52258
ILMN_2184556	0.000346	4.17e-06	-5.3291	4.15155	-1.26392	SLC4A4	solute carrier family 4 member 4
ILMN_1794213	0.000346	4.18e-06	-5.32877	4.15054	-0.888436	ABHD14A	abhydrolase domain containing 14A
ILMN_1699362	0.000346	4.19e-06	5.32791	4.14787	0.504413	IK	IK cytokine, down-regulator of HLA II
ILMN_1653115	0.000347	4.21e-06	-5.32626	4.14279	-1.10177	ECH1	enoyl-CoA hydratase 1
ILMN_1682567	0.000347	4.21e-06	-5.32613	4.14241	-0.682594	CCDC106	coiled-coil domain containing 106
ILMN_1772132	0.000348	4.24e-06	-5.324	4.13585	-0.564352	ATP5B	ATP synthase, H+ transporting, mitochondrial F1 complex, beta polypeptide
ILMN_1771652	0.000348	4.25e-06	-5.32348	4.13424	-1.43793	BAIAP2L2	BAI1 associated protein 2 like 2
ILMN_2305544	0.000348	4.25e-06	-5.32335	4.13384	-1.24084	DBI	diazepam binding inhibitor, acyl-CoA binding protein
ILMN_1671387	0.000349	4.26e-06	-5.32273	4.13195	-0.504007	TCAIM	T-cell activation inhibitor, mitochondrial
ILMN_1763464	0.000352	4.3e-06	-5.3193	4.12138	-0.432191	SLC25A42	solute carrier family 25 member 42
ILMN_1809623	0.000356	4.37e-06	-5.31467	4.10712	-2.48037
ILMN_1762605	0.000356	4.38e-06	-5.31413	4.10545	-0.592454	SERPINC1	serpin family C member 1
ILMN_1789096	0.000361	4.45e-06	-5.30876	4.08893	-0.822149	SLC51A	solute carrier family 51 alpha subunit
ILMN_1666471	0.000361	4.46e-06	-5.3086	4.08842	-0.666508	UQCRQ	ubiquinol-cytochrome c reductase complex III subunit VII
ILMN_1717853	0.000361	4.46e-06	-5.30823	4.08728	-1.44284	DMGDH	dimethylglycine dehydrogenase
ILMN_1658917	0.000361	4.46e-06	-5.30803	4.08667	-0.942867	SLC1A1	solute carrier family 1 member 1
ILMN_2225595	0.000361	4.47e-06	-5.30744	4.08485	-0.794635	ACAD8	acyl-CoA dehydrogenase family member 8
ILMN_1795257	0.000365	4.53e-06	-5.30336	4.0723	-1.12567	GPT	glutamic--pyruvic transaminase
ILMN_1717888	0.000368	4.57e-06	-5.30088	4.06467	-1.02745	KHK	ketohexokinase
ILMN_1806068	0.000377	4.7e-06	-5.29217	4.03786	-0.841514
ILMN_1739813	0.000379	4.73e-06	-5.28988	4.0308	-1.69884	HYAL1	hyaluronoglucosaminidase 1
ILMN_1684401	0.000379	4.74e-06	-5.28926	4.02889	-2.18729	FMO1	flavin containing monooxygenase 1
ILMN_2197381	0.000379	4.74e-06	-5.28917	4.02863	-2.24888	PCK1	phosphoenolpyruvate carboxykinase 1
ILMN_1686531	0.00038	4.76e-06	-5.28795	4.02488	-0.748003
ILMN_1765523	0.00038	4.77e-06	-5.287	4.02196	-0.606519	TOLLIP	toll interacting protein
ILMN_2380771	0.000389	4.9e-06	-5.27912	3.99771	-1.12832	AKR1A1	aldo-keto reductase family 1 member A1
ILMN_1656415	0.000389	4.9e-06	-5.27887	3.99693	-0.935733	CDKN2C	cyclin dependent kinase inhibitor 2C
ILMN_1681103	0.00039	4.93e-06	-5.27732	3.99217	-1.6046	AQP1	aquaporin 1 (Colton blood group)
ILMN_2162819	0.00039	4.93e-06	-5.27725	3.99197	-2.60346	UGT2B11	UDP glucuronosyltransferase family 2 member B11
ILMN_1659099	0.000402	5.08e-06	5.26749	3.96195	0.711375	ROCK2	Rho associated coiled-coil containing protein kinase 2
ILMN_1791826	0.000405	5.13e-06	-5.26455	3.95289	-1.46478	RAB25	RAB25, member RAS oncogene family
ILMN_3241087	0.000418	5.32e-06	-5.2534	3.91862	-0.476442	INPP5J	inositol polyphosphate-5-phosphatase J
ILMN_1714384	0.000418	5.32e-06	-5.2531	3.91769	-1.27709	PCCA	propionyl-CoA carboxylase alpha subunit
ILMN_1740604	0.000418	5.33e-06	-5.2528	3.91678	-1.46583	RAB11FIP5	RAB11 family interacting protein 5
ILMN_1756402	0.000418	5.33e-06	-5.25242	3.9156	-0.545185	TMEM177	transmembrane protein 177
ILMN_2246661	0.000421	5.38e-06	-5.24975	3.90741	-1.26152	FAHD1	fumarylacetoacetate hydrolase domain containing 1
ILMN_1764410	0.000422	5.41e-06	-5.24826	3.90283	-0.7216	GUCD1	guanylyl cyclase domain containing 1
ILMN_1810233	0.000423	5.43e-06	-5.24717	3.89946	-2.76359	UGT2B11	UDP glucuronosyltransferase family 2 member B11
ILMN_1777499	0.000429	5.51e-06	-5.24233	3.88461	-1.26943
ILMN_1714577	0.000437	5.62e-06	-5.23594	3.86496	-2.09725	OGDHL	oxoglutarate dehydrogenase-like
ILMN_3184670	0.000446	5.75e-06	-5.22921	3.8443	-0.456807
ILMN_1722716	0.000447	5.78e-06	-5.22753	3.83912	-1.13643	SLC17A1	solute carrier family 17 member 1
ILMN_1659854	0.000447	5.78e-06	5.22752	3.83911	0.902255	PRPF40A	pre-mRNA processing factor 40 homolog A
ILMN_1760649	0.000448	5.8e-06	-5.22631	3.83539	-1.08276	PCK2	phosphoenolpyruvate carboxykinase 2, mitochondrial
ILMN_1692861	0.000448	5.81e-06	-5.22563	3.83328	-1.49011	UGT2A3	UDP glucuronosyltransferase family 2 member A3
ILMN_1834803	0.000451	5.87e-06	-5.22274	3.82442	-0.54918
ILMN_1664369	0.000453	5.9e-06	-5.2212	3.81969	-0.764929	DHTKD1	dehydrogenase E1 and transketolase domain containing 1
ILMN_1656913	0.000454	5.92e-06	-5.22008	3.81625	-0.8668	MDH1	malate dehydrogenase 1
ILMN_3269395	0.000455	5.96e-06	-5.21792	3.80962	-0.441238
ILMN_2199658	0.000455	5.96e-06	-5.21787	3.80947	-0.47486	ANKS4B	ankyrin repeat and sterile alpha motif domain containing 4B
ILMN_3243972	0.000455	5.96e-06	-5.21774	3.80906	-0.719785	SNORA70B	small nucleolar RNA, H/ACA box 70B
ILMN_1664798	0.000457	6e-06	-5.21567	3.80272	-0.876045	GRHPR	glyoxylate and hydroxypyruvate reductase
ILMN_1813964	0.000464	6.1e-06	-5.2108	3.78776	-0.771862	SLC6A18	solute carrier family 6 member 18
ILMN_1718173	0.000467	6.15e-06	-5.20801	3.77918	-0.436774	CDHR2	cadherin related family member 2
ILMN_1770466	0.000468	6.17e-06	-5.20696	3.77597	-0.619271	ATP5G3	ATP synthase, H+ transporting, mitochondrial Fo complex subunit C3 (subunit 9)
ILMN_1782937	0.000472	6.23e-06	-5.20395	3.76675	-2.76426
ILMN_3243682	0.000475	6.29e-06	-5.20114	3.75813	-0.504389	FAM213B	family with sequence similarity 213 member B
ILMN_1733110	0.000479	6.35e-06	-5.19802	3.74855	-1.44236	RASSF7	Ras association domain family member 7
ILMN_1755926	0.00048	6.38e-06	-5.19671	3.74453	-1.27093	DBI	diazepam binding inhibitor, acyl-CoA binding protein
ILMN_2329679	0.000482	6.4e-06	-5.19547	3.74071	-1.19986	TPST2	tyrosylprotein sulfotransferase 2
ILMN_1688625	0.000487	6.49e-06	-5.19102	3.72706	-0.405587	AIM1	absent in melanoma 1
ILMN_1711516	0.000487	6.49e-06	-5.19096	3.72686	-1.12146	ATP6V1A	ATPase H+ transporting V1 subunit A
ILMN_1715324	0.000487	6.5e-06	-5.19083	3.72647	-0.995142	HSD17B8	hydroxysteroid 17-beta dehydrogenase 8
ILMN_1792741	0.000491	6.57e-06	-5.18749	3.71623	-0.728534	AMACR	alpha-methylacyl-CoA racemase
ILMN_1727178	0.000492	6.59e-06	-5.18631	3.71261	-0.308694	COLCA1	colorectal cancer associated 1
ILMN_1714446	0.000494	6.63e-06	-5.18464	3.7075	-1.92889	PLG	plasminogen
ILMN_1685112	0.000496	6.67e-06	-5.18273	3.70163	-0.693664	TACO1	translational activator of cytochrome c oxidase I
ILMN_1659678	0.000509	6.86e-06	-5.17401	3.67489	-0.490155	GABRA2	gamma-aminobutyric acid type A receptor alpha2 subunit
ILMN_1735979	0.00051	6.88e-06	-5.17311	3.67212	-0.753318	BCKDHA	branched chain keto acid dehydrogenase E1, alpha polypeptide
ILMN_2206953	0.00051	6.88e-06	-5.17295	3.67164	-0.803161	PLCL1	phospholipase C like 1
ILMN_1705676	0.000515	6.96e-06	-5.16912	3.6599	-0.488757	MRAP	melanocortin 2 receptor accessory protein
ILMN_3289745	0.000519	7.03e-06	-5.16603	3.65043	-0.751754
ILMN_1700477	0.000523	7.1e-06	-5.16305	3.64128	-0.70921	MRPL43	mitochondrial ribosomal protein L43
ILMN_1777031	0.000524	7.12e-06	-5.16236	3.63917	-0.73667	PKLR	pyruvate kinase, liver and RBC
ILMN_1662161	0.000531	7.23e-06	-5.15732	3.62373	-0.563472	TBC1D13	TBC1 domain family member 13
ILMN_1671451	0.000535	7.29e-06	-5.15475	3.61584	-0.627568
ILMN_1659929	0.000536	7.32e-06	-5.15362	3.61238	-0.389314	HNF1A	HNF1 homeobox A
ILMN_2390017	0.000536	7.33e-06	-5.15303	3.61057	-1.64164	SLC22A6	solute carrier family 22 member 6
ILMN_2411963	0.000537	7.36e-06	5.15205	3.60758	0.909765	RBM39	RNA binding motif protein 39
ILMN_1684956	0.000544	7.45e-06	-5.14786	3.59474	-0.369225	ARSD	arylsulfatase D
ILMN_1795872	0.000546	7.5e-06	-5.14595	3.5889	-1.60859	UGT1A9	UDP glucuronosyltransferase family 1 member A9
ILMN_1786381	0.000549	7.55e-06	-5.14375	3.58215	-0.634682	AQP6	aquaporin 6
ILMN_1671791	0.00055	7.58e-06	-5.14261	3.57866	-1.8904	PCK2	phosphoenolpyruvate carboxykinase 2, mitochondrial
ILMN_3246902	0.000556	7.67e-06	-5.13897	3.5675	-0.432146	ABCC6P1	ATP binding cassette subfamily C member 6 pseudogene 1
ILMN_1741491	0.000556	7.68e-06	-5.1386	3.56637	-0.509724	ZNHIT1	zinc finger HIT-type containing 1
ILMN_1730291	0.000558	7.72e-06	-5.1369	3.56118	-1.72098	ATP1B1	ATPase Na+/K+ transporting subunit beta 1
ILMN_1685260	0.000565	7.84e-06	5.13215	3.54664	0.785038	DNM1L	dynamin 1 like
ILMN_1712088	0.000565	7.85e-06	-5.13152	3.5447	-1.07299	CLYBL	citrate lyase beta like
ILMN_2302983	0.000565	7.86e-06	-5.13121	3.54375	-0.356057	TRPM3	transient receptor potential cation channel subfamily M member 3
ILMN_2046896	0.000567	7.89e-06	-5.13	3.54006	-0.975081
ILMN_2203463	0.000571	7.97e-06	5.12692	3.53062	0.939328	SPATS2	spermatogenesis associated serine rich 2
ILMN_1767111	0.000573	8e-06	-5.12571	3.5269	-0.429483	ANO10	anoctamin 10
ILMN_2314417	0.000577	8.09e-06	-5.12234	3.51661	-1.11151	HYAL1	hyaluronoglucosaminidase 1
ILMN_2384536	0.000577	8.09e-06	-5.12223	3.51626	-1.22685	ECI2	enoyl-CoA delta isomerase 2
ILMN_1656910	0.00058	8.14e-06	-5.12027	3.51025	-1.35498	TRIM6	tripartite motif containing 6
ILMN_1660890	0.000581	8.16e-06	-5.11943	3.5077	-0.913516	ACADL	acyl-CoA dehydrogenase, long chain
ILMN_1773395	0.000581	8.19e-06	-5.11846	3.50471	-0.845295	RDH5	retinol dehydrogenase 5
ILMN_2304404	0.000581	8.19e-06	-5.1184	3.50453	-1.03636	PBLD	phenazine biosynthesis like protein domain containing
ILMN_1710752	0.000587	8.28e-06	-5.115	3.49412	-0.985491	NAPRT	nicotinate phosphoribosyltransferase
ILMN_3301749	0.000607	8.58e-06	-5.10401	3.46051	-1.29269	SPNS2	sphingolipid transporter 2
ILMN_2121979	0.000619	8.78e-06	-5.09666	3.43804	-0.436417	UGT2A3	UDP glucuronosyltransferase family 2 member A3
ILMN_1797974	0.000619	8.78e-06	-5.09651	3.43756	-1.05919	AIG1	androgen induced 1
ILMN_1652379	0.000622	8.85e-06	-5.09426	3.43068	-0.950174	SUCLG2	succinate-CoA ligase GDP-forming beta subunit
ILMN_1744929	0.000622	8.85e-06	-5.09405	3.43006	-1.63102	PTGER1	prostaglandin E receptor 1
ILMN_1674337	0.000625	8.9e-06	-5.09247	3.42521	-0.826181	FKBP2	FK506 binding protein 2
ILMN_1748979	0.000627	8.94e-06	-5.09092	3.42047	-0.525389	SLC4A9	solute carrier family 4 member 9
ILMN_1742444	0.000627	8.96e-06	-5.09027	3.4185	-2.1225	UGT2B10	UDP glucuronosyltransferase family 2 member B10
ILMN_1740233	0.00063	9.02e-06	-5.08805	3.41169	-1.63236	UGT1A10	UDP glucuronosyltransferase family 1 member A10
ILMN_1690884	0.00063	9.03e-06	-5.08792	3.41132	-1.47982	APOA1	apolipoprotein A1
ILMN_1668312	0.00063	9.04e-06	-5.08759	3.4103	-0.938672	SLC2A9	solute carrier family 2 member 9
ILMN_1725675	0.000631	9.07e-06	-5.08647	3.40686	-0.874757	ABCC6	ATP binding cassette subfamily C member 6
ILMN_1755720	0.000634	9.12e-06	-5.08461	3.40118	-1.11546	SLC2A2	solute carrier family 2 member 2
ILMN_2066151	0.000637	9.17e-06	-5.08287	3.39586	-1.52697	TEK	TEK receptor tyrosine kinase
ILMN_1667429	0.00064	9.24e-06	-5.08062	3.38898	-0.443459	SLC25A20	solute carrier family 25 member 20
ILMN_1762666	0.00065	9.39e-06	-5.07548	3.37328	-1.00856	DHRS4	dehydrogenase/reductase 4
ILMN_1717357	0.00065	9.41e-06	-5.07479	3.37116	-0.773612	AIFM1	apoptosis inducing factor, mitochondria associated 1
ILMN_2406654	0.000655	9.49e-06	-5.07223	3.36336	-0.609807	ABCC6	ATP binding cassette subfamily C member 6
ILMN_1651336	0.000658	9.56e-06	-5.07001	3.35658	-0.363088	MLYCD	malonyl-CoA decarboxylase
ILMN_1682147	0.000658	9.57e-06	-5.06974	3.35574	-0.498089	HOOK2	hook microtubule tethering protein 2
ILMN_3242234	0.000664	9.67e-06	-5.06643	3.34563	-0.341681
ILMN_1813975	0.000665	9.7e-06	-5.06523	3.34196	-1.13458	ADI1	acireductone dioxygenase 1
ILMN_1731948	0.000665	9.7e-06	-5.06523	3.34196	-1.86316	PCK1	phosphoenolpyruvate carboxykinase 1
ILMN_1662846	0.000666	9.74e-06	-5.0641	3.33851	-0.865783	GPR160	G protein-coupled receptor 160
ILMN_1707398	0.000667	9.76e-06	-5.06342	3.33646	-0.375466	ESRRB	estrogen related receptor beta
ILMN_1763837	0.000667	9.78e-06	-5.06285	3.33469	-2.05703	ANPEP	alanyl aminopeptidase, membrane
ILMN_1784286	0.000673	9.89e-06	-5.05939	3.32414	-0.745314	NDUFA1	NADH:ubiquinone oxidoreductase subunit A1
ILMN_1827211	0.00068	1e-05	-5.05557	3.31248	-0.52743
ILMN_1747783	0.000683	1.01e-05	-5.05415	3.30813	-0.282596	CYS1	cystin 1
ILMN_1726769	0.00069	1.02e-05	-5.05017	3.29598	-1.55295	CNDP2	CNDP dipeptidase 2 (metallopeptidase M20 family)
ILMN_3226505	0.000691	1.02e-05	5.04919	3.29301	0.772142	MSL3	male-specific lethal 3 homolog (Drosophila)
ILMN_1811632	0.000693	1.03e-05	-5.04796	3.28925	-0.749578	FMO5	flavin containing monooxygenase 5
ILMN_1659770	0.000697	1.03e-05	-5.04585	3.28281	-0.392182	KCNJ15	potassium voltage-gated channel subfamily J member 15
ILMN_1708580	0.000697	1.03e-05	-5.04514	3.28062	-2.46742	PDZK1IP1	PDZK1 interacting protein 1
ILMN_1751956	0.000698	1.04e-05	-5.04446	3.27855	-1.01718	MGST3	microsomal glutathione S-transferase 3
ILMN_1793954	0.000701	1.04e-05	-5.04206	3.27122	-0.97401
ILMN_1678170	0.000701	1.04e-05	-5.04205	3.27119	-3.0513	MME	membrane metallo-endopeptidase
ILMN_1791507	0.000702	1.05e-05	-5.04133	3.26902	-0.343202
ILMN_1814194	0.000704	1.05e-05	5.04011	3.26528	1.52936	TCF4	transcription factor 4
ILMN_1697412	0.000704	1.05e-05	-5.03942	3.26317	-0.337282	RHBG	Rh family B glycoprotein (gene/pseudogene)
ILMN_2204664	0.000705	1.06e-05	5.03883	3.26136	0.761804	NBPF14	neuroblastoma breakpoint family member 14
ILMN_2174437	0.000705	1.06e-05	-5.03793	3.25863	-0.999125	CIDEC	cell death inducing DFFA like effector c
ILMN_1768115	0.000705	1.06e-05	-5.03756	3.25749	-1.20598	TSPAN12	tetraspanin 12
ILMN_1740185	0.000705	1.06e-05	-5.03739	3.25699	-0.938723	TPMT	thiopurine S-methyltransferase
ILMN_3251497	0.000705	1.06e-05	-5.03635	3.25382	-2.78604	GSTA1	glutathione S-transferase alpha 1
ILMN_3300471	0.000705	1.06e-05	5.03631	3.25368	0.629334
ILMN_2127722	0.000705	1.07e-05	-5.03586	3.2523	-0.764603	FAM174A	family with sequence similarity 174 member A
ILMN_2399431	0.000707	1.07e-05	-5.03483	3.24918	-1.0256	PRPS2	phosphoribosyl pyrophosphate synthetase 2
ILMN_1772809	0.000708	1.07e-05	-5.03365	3.24556	-0.643268	SLC4A1	solute carrier family 4 member 1 (Diego blood group)
ILMN_1899461	0.00071	1.08e-05	-5.03238	3.24171	-0.26002
ILMN_2181064	0.000714	1.08e-05	-5.0305	3.23595	-2.11172	GBA3	glucosylceramidase beta 3 (gene/pseudogene)
ILMN_2366714	0.000714	1.09e-05	-5.02987	3.23403	-0.689035	UQCR10	ubiquinol-cytochrome c reductase, complex III subunit X
ILMN_3269775	0.000714	1.09e-05	-5.02929	3.23226	-0.647764	TMEM251	transmembrane protein 251
ILMN_1726901	0.000715	1.09e-05	5.02839	3.22953	0.712451	KLC1	kinesin light chain 1
ILMN_1751439	0.000723	1.11e-05	-5.02428	3.217	-1.33515	EMX2	empty spiracles homeobox 2
ILMN_2081398	0.000723	1.11e-05	-5.02402	3.21621	-0.500521	KIF3B	kinesin family member 3B
ILMN_1794844	0.000724	1.11e-05	-5.02351	3.21465	-1.41111	THRSP	thyroid hormone responsive
ILMN_1706579	0.000735	1.13e-05	-5.01805	3.19801	-0.484809	SHBG	sex hormone binding globulin
ILMN_1657746	0.000735	1.13e-05	-5.0178	3.19723	-1.20322	BPHL	biphenyl hydrolase like
ILMN_1913095	0.000737	1.13e-05	-5.01644	3.19309	-0.364542	SAMD12	sterile alpha motif domain containing 12
ILMN_1764607	0.000737	1.13e-05	-5.01612	3.1921	-1.45369	UGT1A7	UDP glucuronosyltransferase family 1 member A7
ILMN_1843198	0.00074	1.14e-05	-5.01431	3.1866	-2.3533	AK4	adenylate kinase 4
ILMN_1681601	0.000752	1.16e-05	-5.00826	3.16816	-1.1085	SUCNR1	succinate receptor 1
ILMN_1804711	0.000752	1.16e-05	-5.00824	3.16809	-0.565112
ILMN_1813561	0.000754	1.17e-05	-5.00716	3.16481	-1.31297	SCIN	scinderin
ILMN_2348093	0.000766	1.19e-05	-5.00184	3.14859	-0.774328	ATP5J	ATP synthase, H+ transporting, mitochondrial Fo complex subunit F6
ILMN_1758232	0.000769	1.19e-05	-4.99994	3.14281	-0.512232	GGCX	gamma-glutamyl carboxylase
ILMN_2072357	0.000769	1.2e-05	-4.99956	3.14163	-0.360181	IRF6	interferon regulatory factor 6
ILMN_1783756	0.00078	1.22e-05	-4.99424	3.12544	-1.3054	SLC22A8	solute carrier family 22 member 8
ILMN_1738414	0.00078	1.22e-05	-4.99415	3.12515	-1.07897	G6PC	glucose-6-phosphatase catalytic subunit
ILMN_2412139	0.00078	1.22e-05	4.99372	3.12384	0.650178	CABYR	calcium binding tyrosine phosphorylation regulated
ILMN_1685043	0.000783	1.22e-05	-4.99212	3.11897	-0.804682	CYP3A7	cytochrome P450 family 3 subfamily A member 7
ILMN_1759948	0.000786	1.23e-05	-4.99075	3.11479	-0.861409
ILMN_2215418	0.000797	1.25e-05	-4.98602	3.10038	-0.551017	SERPINA6	serpin family A member 6
ILMN_1731783	0.000808	1.27e-05	-4.98129	3.08599	-1.60759	ATP1A1	ATPase Na+/K+ transporting subunit alpha 1
ILMN_1794912	0.000815	1.28e-05	-4.97815	3.07644	-0.760978	ATP5H	ATP synthase, H+ transporting, mitochondrial Fo complex subunit D
ILMN_2166457	0.000833	1.31e-05	-4.97077	3.05399	-1.39133	HPGD	hydroxyprostaglandin dehydrogenase 15-(NAD)
ILMN_2113470	0.000846	1.33e-05	-4.96541	3.03766	-2.62604	GSTA1	glutathione S-transferase alpha 1
ILMN_1679838	0.000846	1.34e-05	4.96502	3.03648	0.753181	TCEAL9	transcription elongation factor A like 9
ILMN_1745688	0.000853	1.35e-05	-4.96188	3.02695	-1.66675	HPD	4-hydroxyphenylpyruvate dioxygenase
ILMN_1763436	0.000858	1.36e-05	4.95933	3.01917	0.431	SETX	senataxin
ILMN_2358074	0.000858	1.36e-05	-4.959	3.01816	-0.55222	MAD1L1	MAD1 mitotic arrest deficient like 1
ILMN_1800008	0.000858	1.36e-05	-4.95896	3.01806	-1.90112	ACAT1	acetyl-CoA acetyltransferase 1
ILMN_1698487	0.00086	1.37e-05	-4.95783	3.01461	-0.912109	SDHD	succinate dehydrogenase complex subunit D
ILMN_1669802	0.000863	1.37e-05	-4.95621	3.00968	-1.04179	CYP8B1	cytochrome P450 family 8 subfamily B member 1
ILMN_1802699	0.000869	1.38e-05	-4.95354	3.00156	-0.662768	PCK2	phosphoenolpyruvate carboxykinase 2, mitochondrial
ILMN_1701749	0.000875	1.4e-05	-4.95087	2.99344	-0.888533	UQCRFS1	ubiquinol-cytochrome c reductase, Rieske iron-sulfur polypeptide 1
ILMN_1652128	0.000883	1.41e-05	-4.94783	2.98419	-1.13323	LMBRD1	LMBR1 domain containing 1
ILMN_1730622	0.000885	1.42e-05	4.94644	2.97998	0.961174	EVL	Enah/Vasp-like
ILMN_1723874	0.000888	1.42e-05	-4.94526	2.97638	-1.04502	MRPS6	mitochondrial ribosomal protein S6
ILMN_1766918	0.000889	1.43e-05	-4.94418	2.97311	-0.825055	KCNK5	potassium two pore domain channel subfamily K member 5
ILMN_1670385	0.00089	1.43e-05	-4.94371	2.97167	-0.706834	TUBAL3	tubulin alpha like 3
ILMN_3290800	0.00089	1.43e-05	-4.94315	2.96997	-1.00679
ILMN_1770955	0.000901	1.45e-05	-4.93874	2.95659	-0.370048
ILMN_1706390	0.000905	1.46e-05	-4.93688	2.95092	-0.895264	UGT1A6	UDP glucuronosyltransferase family 1 member A6
ILMN_1740960	0.000905	1.46e-05	-4.93673	2.95048	-0.865181	MACROD1	MACRO domain containing 1
ILMN_1724699	0.000907	1.47e-05	-4.93559	2.947	-0.523408	ACAD8	acyl-CoA dehydrogenase family member 8
ILMN_1734353	0.000908	1.47e-05	-4.93485	2.94475	-0.801308	GPX4	glutathione peroxidase 4
ILMN_1716803	0.000917	1.49e-05	-4.93112	2.93341	-1.56655	RALYL	RALY RNA binding protein-like
ILMN_1798249	0.000917	1.49e-05	-4.93089	2.93272	-1.20793	AK4	adenylate kinase 4
ILMN_1673450	0.000928	1.51e-05	-4.92628	2.91872	-1.48892	DDN	dendrin
ILMN_1770725	0.000928	1.51e-05	-4.92622	2.91855	-2.18269	AIF1L	allograft inflammatory factor 1 like
ILMN_1662154	0.00093	1.52e-05	-4.92516	2.91532	-0.796338	SLC22A12	solute carrier family 22 member 12
ILMN_2296510	0.000939	1.53e-05	-4.92165	2.90466	-1.55946	SLC5A12	solute carrier family 5 member 12
ILMN_2228463	0.00094	1.54e-05	-4.92076	2.90197	-2.62937	DDC	dopa decarboxylase
ILMN_1655261	0.00094	1.54e-05	-4.92047	2.90108	-1.75208	ERP27	endoplasmic reticulum protein 27
ILMN_1736730	0.000947	1.55e-05	-4.91789	2.89325	-1.33046	CARMIL1	capping protein regulator and myosin 1 linker 1
ILMN_1732452	0.000955	1.57e-05	-4.91473	2.88365	-0.915271	MAPKAPK3	mitogen-activated protein kinase-activated protein kinase 3
ILMN_1737152	0.000957	1.57e-05	-4.91387	2.88105	-0.79812	DAO	D-amino acid oxidase
ILMN_2385416	0.000961	1.58e-05	-4.91209	2.87565	-0.629357	GPX5	glutathione peroxidase 5
ILMN_1727605	0.00097	1.6e-05	-4.90882	2.86572	-0.448443	FRK	fyn related Src family tyrosine kinase
ILMN_2202930	0.00097	1.6e-05	-4.90832	2.86421	-0.363274	PCYT2	phosphate cytidylyltransferase 2, ethanolamine
ILMN_2286800	0.000977	1.61e-05	4.90544	2.85546	0.802976	DNM1L	dynamin 1 like
ILMN_1707513	0.000988	1.63e-05	-4.90155	2.84367	-0.377544	PGPEP1	pyroglutamyl-peptidase I
ILMN_1685978	0.000996	1.65e-05	-4.89871	2.83504	-1.24134	ATPIF1	ATPase inhibitory factor 1
ILMN_1674817	0.001	1.66e-05	-4.8958	2.8262	-1.45834	C1orf115	chromosome 1 open reading frame 115
ILMN_2079890	0.00101	1.68e-05	-4.89284	2.81724	-1.18004	G6PC	glucose-6-phosphatase catalytic subunit
ILMN_1784641	0.00102	1.69e-05	-4.88992	2.80838	-0.759043	NDUFA3	NADH:ubiquinone oxidoreductase subunit A3
ILMN_1793537	0.00102	1.7e-05	-4.88878	2.80491	-0.441893	MUC15	mucin 15, cell surface associated
ILMN_2285375	0.00104	1.74e-05	-4.88156	2.78304	-1.26301	SORD	sorbitol dehydrogenase
ILMN_1717052	0.00104	1.74e-05	-4.88144	2.78266	-0.82069	STARD10	StAR related lipid transfer domain containing 10
ILMN_1676986	0.00105	1.75e-05	4.87949	2.77676	0.824142	NPIPA1	nuclear pore complex interacting protein family member A1
ILMN_1759030	0.00105	1.76e-05	4.87877	2.77458	0.83396	MAP4K5	mitogen-activated protein kinase kinase kinase kinase 5
ILMN_1655654	0.00105	1.76e-05	-4.87867	2.77427	-0.666889	MPDU1	mannose-P-dolichol utilization defect 1
ILMN_2313821	0.00106	1.77e-05	-4.87541	2.7644	-1.2203
ILMN_2364384	0.00106	1.78e-05	-4.87397	2.76004	-0.876192	PPARG	peroxisome proliferator activated receptor gamma
ILMN_1691503	0.00107	1.8e-05	-4.87124	2.75177	-1.58318	SLC5A10	solute carrier family 5 member 10
ILMN_1660199	0.00107	1.8e-05	-4.87032	2.74898	-1.39277	ACAA2	acetyl-CoA acyltransferase 2
ILMN_1751034	0.00107	1.81e-05	4.86904	2.74511	0.967848	ITPRIPL2	inositol 1,4,5-trisphosphate receptor interacting protein like 2
ILMN_1739605	0.00107	1.81e-05	-4.86876	2.74424	-0.570943	LYPD3	LY6/PLAUR domain containing 3
ILMN_3224926	0.00108	1.83e-05	-4.86587	2.73549	-2.31605	RBM47	RNA binding motif protein 47
ILMN_1764309	0.00109	1.84e-05	-4.86403	2.72994	-2.30691	ADH1A	alcohol dehydrogenase 1A (class I), alpha polypeptide
ILMN_1671619	0.00109	1.85e-05	-4.86238	2.72494	-0.311843	HMX2	H6 family homeobox 2
ILMN_1683781	0.0011	1.87e-05	-4.85859	2.71345	-0.320975	ADAMTS15	ADAM metallopeptidase with thrombospondin type 1 motif 15
ILMN_1813741	0.0011	1.87e-05	-4.85854	2.7133	-3.13757	KCNJ16	potassium voltage-gated channel subfamily J member 16
ILMN_2354269	0.0011	1.87e-05	-4.85818	2.71221	-0.780017	ZC2HC1C	zinc finger C2HC-type containing 1C
ILMN_1813139	0.00111	1.89e-05	4.85521	2.70322	1.03691	ANKDD1A	ankyrin repeat and death domain containing 1A
ILMN_3277332	0.00111	1.9e-05	-4.85424	2.70029	-0.819253
ILMN_1912287	0.00112	1.91e-05	-4.85251	2.69506	-1.37547	SUCNR1	succinate receptor 1
ILMN_1693452	0.00112	1.91e-05	4.85133	2.69146	1.01898	GAL3ST4	galactose-3-O-sulfotransferase 4
ILMN_1740430	0.00112	1.92e-05	-4.85093	2.69027	-0.781797	SLC2A4RG	SLC2A4 regulator
ILMN_2334193	0.00112	1.92e-05	-4.85035	2.6885	-1.55677	SLC22A2	solute carrier family 22 member 2
ILMN_1709847	0.00114	1.95e-05	-4.84597	2.67525	-0.37915	KCNJ13	potassium voltage-gated channel subfamily J member 13
ILMN_2375003	0.00115	1.97e-05	4.84252	2.66483	0.790505	MAP4K4	mitogen-activated protein kinase kinase kinase kinase 4
ILMN_1726273	0.00116	1.99e-05	-4.83965	2.65614	-1.02318	ATP6V1G3	ATPase H+ transporting V1 subunit G3
ILMN_1794968	0.00116	1.99e-05	-4.83869	2.65323	-0.433181	LRRC28	leucine rich repeat containing 28
ILMN_1684336	0.00117	2.02e-05	-4.83458	2.64082	-0.521711	VEPH1	ventricular zone expressed PH domain containing 1
ILMN_1742109	0.00117	2.03e-05	-4.83328	2.63687	-0.599314	DNAJC19	DnaJ heat shock protein family (Hsp40) member C19
ILMN_1766966	0.00117	2.03e-05	-4.83321	2.63667	-0.656792	ACSM5	acyl-CoA synthetase medium-chain family member 5
ILMN_1719876	0.00118	2.03e-05	-4.83262	2.63488	-0.378349	KIAA1804	mixed lineage kinase 4
ILMN_1779032	0.00118	2.04e-05	-4.83189	2.63266	-0.602601
ILMN_1872974	0.00119	2.05e-05	-4.82902	2.624	-0.595303
ILMN_1787526	0.00119	2.06e-05	-4.8276	2.61969	-0.553431	C2orf88	chromosome 2 open reading frame 88
ILMN_2371001	0.00119	2.07e-05	-4.82723	2.61857	-1.38013	ATP6V1G3	ATPase H+ transporting V1 subunit G3
ILMN_1686291	0.00119	2.08e-05	-4.82544	2.61317	-0.997258	DIO1	deiodinase, iodothyronine type I
ILMN_1686464	0.00119	2.08e-05	-4.82525	2.6126	-0.961266	SLCO4C1	solute carrier organic anion transporter family member 4C1
ILMN_1678690	0.00119	2.08e-05	-4.82516	2.61234	-1.49957	UPB1	beta-ureidopropionase 1
ILMN_1751232	0.0012	2.09e-05	-4.82413	2.60922	-1.20234	SLC5A10	solute carrier family 5 member 10
ILMN_1764090	0.0012	2.1e-05	-4.82196	2.60265	-1.75957	AK4	adenylate kinase 4
ILMN_2411317	0.00121	2.11e-05	-4.82016	2.59721	-1.32427	SLC5A12	solute carrier family 5 member 12
ILMN_3241005	0.00122	2.14e-05	-4.8165	2.58615	-0.320866	MFSD6L	major facilitator superfamily domain containing 6 like
ILMN_1813043	0.00123	2.15e-05	-4.81484	2.58113	-1.78275	BHMT2	betaine--homocysteine S-methyltransferase 2
ILMN_1709634	0.00123	2.15e-05	-4.81424	2.57931	-1.67796	CMBL	carboxymethylenebutenolidase homolog
ILMN_2375002	0.00123	2.17e-05	4.81141	2.57078	0.966593	MAP4K4	mitogen-activated protein kinase kinase kinase kinase 4
ILMN_1798189	0.00123	2.17e-05	-4.81117	2.57005	-0.615399	COX7C	cytochrome c oxidase subunit 7C
ILMN_1802642	0.00123	2.18e-05	-4.81091	2.56925	-0.680373	TOM1L1	target of myb1 like 1 membrane trafficking protein
ILMN_1651800	0.00124	2.18e-05	-4.81008	2.56676	-0.410479	GSTM4	glutathione S-transferase mu 4
ILMN_1769264	0.00125	2.21e-05	-4.8065	2.55593	-0.33198	MCCC2	methylcrotonoyl-CoA carboxylase 2
ILMN_1692464	0.00125	2.21e-05	-4.80627	2.55523	-1.03582	TTC38	tetratricopeptide repeat domain 38
ILMN_1759084	0.00127	2.26e-05	4.79956	2.53498	0.811387	INTS8	integrator complex subunit 8
ILMN_1692664	0.00127	2.26e-05	-4.79905	2.53344	-0.699871	PRR5	proline rich 5
ILMN_2395969	0.00128	2.27e-05	-4.797	2.52725	-1.1532	PRDX3	peroxiredoxin 3
ILMN_1800412	0.00128	2.28e-05	4.79669	2.52634	1.04525	BMP1	bone morphogenetic protein 1
ILMN_1701831	0.00132	2.35e-05	-4.78717	2.49761	-2.53703	GSTA1	glutathione S-transferase alpha 1
ILMN_2306661	0.00136	2.42e-05	-4.77744	2.46823	-0.468749	UNC13C	unc-13 homolog C
ILMN_1658071	0.00136	2.42e-05	-4.77702	2.46699	-2.02161	ATP1B1	ATPase Na+/K+ transporting subunit beta 1
ILMN_3279306	0.00136	2.43e-05	4.77653	2.46551	0.500516
ILMN_2363058	0.00136	2.43e-05	-4.77542	2.46217	-0.575125	PAOX	polyamine oxidase (exo-N4-amino)
ILMN_1753010	0.00136	2.44e-05	-4.77476	2.46016	-0.542871	GATB	glutamyl-tRNA amidotransferase subunit B
ILMN_1756685	0.00138	2.48e-05	-4.76951	2.44435	-1.09602	DEPTOR	DEP domain containing MTOR-interacting protein
ILMN_1696469	0.00138	2.48e-05	-4.76901	2.44282	-0.801384
ILMN_1727087	0.00139	2.5e-05	4.76748	2.43821	1.36078	GJA1	gap junction protein alpha 1
ILMN_1669114	0.00139	2.5e-05	-4.76697	2.43667	-1.51459	WNK4	WNK lysine deficient protein kinase 4
ILMN_1857017	0.0014	2.51e-05	-4.76525	2.4315	-0.767879	SNX8	sorting nexin 8
ILMN_2172755	0.0014	2.52e-05	-4.76486	2.43033	-0.907992	DEPTOR	DEP domain containing MTOR-interacting protein
ILMN_1684585	0.0014	2.53e-05	-4.76334	2.42574	-1.60061	ACSL1	acyl-CoA synthetase long-chain family member 1
ILMN_2362982	0.0014	2.53e-05	4.76259	2.42349	0.85883	ARID4B	AT-rich interaction domain 4B
ILMN_1762606	0.0014	2.53e-05	-4.76254	2.42334	-0.746834	AQP11	aquaporin 11
ILMN_1672545	0.0014	2.54e-05	-4.76209	2.42198	-0.682562	GIPC2	GIPC PDZ domain containing family member 2
ILMN_1654385	0.00141	2.55e-05	-4.76009	2.41596	-0.78	ASB13	ankyrin repeat and SOCS box containing 13
ILMN_1713129	0.00142	2.58e-05	4.75703	2.40673	0.593199	TTF1	transcription termination factor 1
ILMN_1811193	0.00144	2.62e-05	-4.75156	2.39025	-0.248368
ILMN_1664350	0.00145	2.63e-05	-4.75091	2.3883	-1.93338	GBA3	glucosylceramidase beta 3 (gene/pseudogene)
ILMN_1802942	0.00146	2.66e-05	-4.7478	2.37893	-0.38002
ILMN_1742410	0.00147	2.69e-05	-4.74421	2.36814	-0.471765	BCL2L1	BCL2 like 1
ILMN_3259884	0.00148	2.7e-05	-4.74296	2.36437	-0.29053
ILMN_1693311	0.00149	2.73e-05	-4.73939	2.35363	-1.13264	TMBIM6	transmembrane BAX inhibitor motif containing 6
ILMN_1657893	0.00149	2.73e-05	-4.73852	2.351	-0.694568	TXNRD2	thioredoxin reductase 2
ILMN_1786444	0.0015	2.75e-05	-4.73673	2.34562	-1.56232	LPL	lipoprotein lipase
ILMN_2380561	0.0015	2.76e-05	-4.73604	2.34355	-0.551992	PKLR	pyruvate kinase, liver and RBC
ILMN_2265995	0.00152	2.8e-05	4.73116	2.32887	0.936302	NBPF3	neuroblastoma breakpoint family member 3
ILMN_1674353	0.00152	2.8e-05	-4.7306	2.32719	-1.06291	MIOX	myo-inositol oxygenase
ILMN_1781536	0.00153	2.81e-05	-4.72991	2.3251	-1.22423	FAH	fumarylacetoacetate hydrolase
ILMN_2072178	0.00154	2.83e-05	-4.72732	2.31731	-1.88398	ECHDC3	enoyl-CoA hydratase domain containing 3
ILMN_1679881	0.00156	2.88e-05	4.72166	2.3003	0.688026	WRN	Werner syndrome RecQ like helicase
ILMN_1733603	0.00156	2.89e-05	-4.72128	2.29917	-0.662	NDUFC1	NADH:ubiquinone oxidoreductase subunit C1
ILMN_1655565	0.00159	2.95e-05	-4.7148	2.27967	-0.24465	UGT3A2	UDP glycosyltransferase family 3 member A2
ILMN_3238534	0.00159	2.95e-05	-4.71475	2.27953	-1.26075
ILMN_1751943	0.00159	2.95e-05	-4.71441	2.2785	-0.355037	MME	membrane metallo-endopeptidase
ILMN_1746801	0.00161	2.98e-05	-4.71113	2.26864	-1.70788	CGN	cingulin
ILMN_1789653	0.00162	3e-05	-4.70871	2.26138	-1.09577	PBLD	phenazine biosynthesis like protein domain containing
ILMN_2323508	0.00162	3.01e-05	-4.70838	2.26038	-1.95447
ILMN_1789005	0.00162	3.01e-05	-4.70782	2.25869	-0.679174
ILMN_1696450	0.00163	3.04e-05	-4.70507	2.25044	-0.364618	KLK1	kallikrein 1
ILMN_2403730	0.00163	3.04e-05	-4.70496	2.25011	-0.661718	ATP6V1H	ATPase H+ transporting V1 subunit H
ILMN_1678173	0.00164	3.06e-05	-4.70274	2.24343	-0.510659	KHK	ketohexokinase
ILMN_2366864	0.00164	3.06e-05	-4.70254	2.24283	-0.518253	JUP	junction plakoglobin
ILMN_2074575	0.00164	3.06e-05	-4.70228	2.24206	-0.326652
ILMN_2376133	0.00164	3.07e-05	-4.70211	2.24154	-0.726672	KIAA1191	KIAA1191
ILMN_2122953	0.00164	3.08e-05	-4.70056	2.23689	-0.915471	CISD1	CDGSH iron sulfur domain 1
ILMN_1781242	0.00164	3.09e-05	-4.70008	2.23546	-1.67069	SOST	sclerostin
ILMN_1672605	0.00164	3.09e-05	-4.69961	2.23405	-1.79257	MTURN	maturin, neural progenitor differentiation regulator homolog (Xenopus)
ILMN_2352090	0.00165	3.1e-05	-4.69871	2.23133	-1.45954	GPRC5C	G protein-coupled receptor class C group 5 member C
ILMN_2189859	0.00165	3.11e-05	-4.69793	2.22898	-1.08047
ILMN_1809895	0.00165	3.11e-05	-4.69727	2.22703	-0.292368	FNBP1L	formin binding protein 1 like
ILMN_3273257	0.00166	3.14e-05	-4.69479	2.21958	-0.224768	LOC100130691	uncharacterized LOC100130691
ILMN_1748529	0.00167	3.15e-05	-4.69364	2.21612	-0.255859	RLN2	relaxin 2
ILMN_1736162	0.00167	3.17e-05	-4.69198	2.21114	-1.31365	GC	GC, vitamin D binding protein
ILMN_2391231	0.00168	3.18e-05	-4.69065	2.20713	-0.80194	SORD	sorbitol dehydrogenase
ILMN_1774091	0.00171	3.25e-05	-4.68392	2.18696	-0.776313	FECH	ferrochelatase
ILMN_3203126	0.00172	3.26e-05	-4.6824	2.18239	-0.393069
ILMN_1740076	0.00173	3.29e-05	-4.6799	2.17489	-0.724324	SLC16A12	solute carrier family 16 member 12
ILMN_3236950	0.00173	3.3e-05	-4.67917	2.17271	-0.755899
ILMN_1737387	0.00173	3.3e-05	-4.67872	2.17136	-0.672291
ILMN_1722524	0.00174	3.32e-05	-4.6764	2.1644	-0.893209	GALNT14	polypeptide N-acetylgalactosaminyltransferase 14
ILMN_2395974	0.00174	3.33e-05	-4.6763	2.16409	-1.15265	PRDX3	peroxiredoxin 3
ILMN_1751258	0.00174	3.33e-05	-4.6756	2.162	-0.726479	NDUFA4	NDUFA4, mitochondrial complex associated
ILMN_2390821	0.00176	3.38e-05	4.67148	2.14965	0.585084
ILMN_2190486	0.00178	3.41e-05	-4.66834	2.14023	-0.418105	GGT3P	gamma-glutamyltransferase 3 pseudogene
ILMN_1661325	0.00178	3.41e-05	-4.66812	2.13958	-0.303455	PKP4	plakophilin 4
ILMN_1774565	0.00178	3.41e-05	-4.66806	2.13938	-0.325955	KAAG1	kidney associated antigen 1
ILMN_1691048	0.00179	3.44e-05	-4.66552	2.13178	-0.743145	SLC22A18AS	solute carrier family 22 member 18 antisense
ILMN_1718766	0.00179	3.45e-05	-4.6645	2.12873	-2.55858	MT1F	metallothionein 1F
ILMN_1661170	0.0018	3.46e-05	-4.66335	2.12527	-0.533942	NDUFB8	NADH:ubiquinone oxidoreductase subunit B8
ILMN_1676322	0.00181	3.48e-05	-4.66148	2.11966	-0.309764	KDF1	keratinocyte differentiation factor 1
ILMN_2344204	0.00182	3.52e-05	-4.65787	2.10884	-0.960148	PRR13	proline rich 13
ILMN_2296843	0.00183	3.54e-05	-4.65648	2.1047	-0.530089	GCDH	glutaryl-CoA dehydrogenase
ILMN_3305111	0.00183	3.55e-05	-4.65549	2.10173	-0.33442
ILMN_1847494	0.00184	3.57e-05	-4.65363	2.09616	-0.42071	SLC16A7	solute carrier family 16 member 7
ILMN_3240144	0.00185	3.59e-05	-4.65212	2.09165	-3.69709	HBA1	hemoglobin subunit alpha 1
ILMN_1722753	0.00185	3.59e-05	-4.65163	2.09018	-0.239171	GJA5	gap junction protein alpha 5
ILMN_1659761	0.00185	3.59e-05	-4.65154	2.08989	-0.815652
ILMN_1740213	0.00185	3.61e-05	-4.6498	2.08469	-0.426258	ELOVL7	ELOVL fatty acid elongase 7
ILMN_1804150	0.00185	3.62e-05	-4.64971	2.08441	-1.22013	HIBADH	3-hydroxyisobutyrate dehydrogenase
ILMN_1679577	0.00185	3.62e-05	-4.6495	2.08378	-0.415925	SETD3	SET domain containing 3
ILMN_3250972	0.00186	3.63e-05	-4.64857	2.08099	-0.735829	REPS2	RALBP1 associated Eps domain containing 2
ILMN_1655613	0.00187	3.65e-05	-4.64703	2.07639	-2.5699	GSTA2	glutathione S-transferase alpha 2
ILMN_1694776	0.00187	3.65e-05	-4.64629	2.07419	-0.583456	SCP2	sterol carrier protein 2
ILMN_1729281	0.00188	3.67e-05	-4.64462	2.06917	-0.987499	SPHK2	sphingosine kinase 2
ILMN_1699011	0.00188	3.68e-05	-4.64362	2.06619	-1.0886
ILMN_1792419	0.00189	3.71e-05	-4.6418	2.06074	-0.288038	FRMD7	FERM domain containing 7
ILMN_1811278	0.0019	3.74e-05	-4.63858	2.05109	-0.805107	RNF186	ring finger protein 186
ILMN_3251155	0.00191	3.76e-05	-4.63722	2.04703	-0.805994	PCBP2	poly(rC) binding protein 2
ILMN_1809003	0.00191	3.76e-05	-4.63679	2.04576	-0.427919	CBR1	carbonyl reductase 1
ILMN_1795944	0.00192	3.78e-05	-4.63548	2.04184	-0.444187	PRR13	proline rich 13
ILMN_1814790	0.00192	3.78e-05	-4.6353	2.04127	-1.10764	SHANK2	SH3 and multiple ankyrin repeat domains 2
ILMN_1694780	0.00192	3.79e-05	-4.63502	2.04045	-1.10919	GCHFR	GTP cyclohydrolase I feedback regulator
ILMN_1728047	0.00192	3.8e-05	-4.6334	2.0356	-0.958467	AKR1A1	aldo-keto reductase family 1 member A1
ILMN_1765971	0.00193	3.82e-05	-4.63253	2.03301	-0.523138	MOGAT1	monoacylglycerol O-acyltransferase 1
ILMN_1680925	0.00197	3.91e-05	-4.62491	2.01022	-1.79907	SLC9A3R1	SLC9A3 regulator 1
ILMN_1684289	0.00197	3.92e-05	-4.62404	2.00763	-1.36477	PNPO	pyridoxamine 5'-phosphate oxidase
ILMN_1825289	0.00197	3.92e-05	-4.62372	2.00665	-0.423872
ILMN_1722070	0.002	3.97e-05	-4.61975	1.99478	-0.364873	APOC3	apolipoprotein C3
ILMN_3201365	0.002	3.99e-05	4.61863	1.99144	0.843817
ILMN_1722438	0.002	3.99e-05	-4.61795	1.98941	-0.309326	MGAT4B	mannosyl (alpha-1,3-)-glycoprotein beta-1,4-N-acetylglucosaminyltransferase, isozyme B
ILMN_1669034	0.002	4e-05	-4.61768	1.98862	-0.494403
ILMN_2077905	0.00201	4.01e-05	4.61682	1.98604	1.19628	PTGFRN	prostaglandin F2 receptor inhibitor
ILMN_1748090	0.00201	4.01e-05	-4.61658	1.98532	-0.496772	SLC2A11	solute carrier family 2 member 11
ILMN_1758907	0.00201	4.02e-05	-4.61574	1.98281	-0.55321	UGT1A6	UDP glucuronosyltransferase family 1 member A6
ILMN_1742859	0.00201	4.02e-05	-4.61554	1.9822	-0.5282
ILMN_2380588	0.00201	4.03e-05	-4.61477	1.9799	-1.19094	DNPH1	2'-deoxynucleoside 5'-phosphate N-hydrolase 1
ILMN_3276510	0.00201	4.04e-05	-4.61395	1.97747	-0.365743
ILMN_1779448	0.00206	4.14e-05	-4.60682	1.95615	-2.3174	EFHD1	EF-hand domain family member D1
ILMN_1706839	0.00206	4.14e-05	4.60664	1.95563	0.764783	TCERG1	transcription elongation regulator 1
ILMN_2379520	0.00206	4.16e-05	-4.60519	1.95129	-0.637149	HAGH	hydroxyacylglutathione hydrolase
ILMN_1807339	0.00208	4.19e-05	-4.6028	1.94415	-0.605605	HRG	histidine rich glycoprotein
ILMN_3249608	0.00208	4.2e-05	4.60197	1.94167	0.577155	ANKLE2	ankyrin repeat and LEM domain containing 2
ILMN_1780236	0.00211	4.27e-05	-4.59666	1.92582	-0.862368	PMM1	phosphomannomutase 1
ILMN_1749162	0.00212	4.29e-05	-4.59482	1.92034	-0.389143	DIO2	deiodinase, iodothyronine, type II
ILMN_3251540	0.00215	4.35e-05	-4.5907	1.90805	-2.46898	GSTA2	glutathione S-transferase alpha 2
ILMN_1762410	0.00215	4.35e-05	-4.59053	1.90753	-1.64281	SLC22A2	solute carrier family 22 member 2
ILMN_1701507	0.00215	4.36e-05	-4.58983	1.90545	-1.46194	EHHADH	enoyl-CoA, hydratase/3-hydroxyacyl CoA dehydrogenase
ILMN_1720282	0.00215	4.37e-05	-4.58917	1.9035	-1.21958	NQO1	NAD(P)H quinone dehydrogenase 1
ILMN_1806631	0.00215	4.39e-05	-4.58791	1.89971	-0.371898
ILMN_1761131	0.00215	4.39e-05	-4.58786	1.89957	-1.09703	ECI2	enoyl-CoA delta isomerase 2
ILMN_1709132	0.00215	4.39e-05	4.58777	1.89931	0.544218	ELP2	elongator acetyltransferase complex subunit 2
ILMN_1701386	0.00217	4.43e-05	-4.5851	1.89133	-1.05837	STRADB	STE20-related kinase adaptor beta
ILMN_1689842	0.00219	4.46e-05	-4.58264	1.88402	-0.679284	MSMO1	methylsterol monooxygenase 1
ILMN_1770940	0.00219	4.47e-05	-4.58222	1.88276	-1.98517	CDH1	cadherin 1
ILMN_1741782	0.00219	4.47e-05	4.58198	1.88204	0.692557	SS18	SS18, nBAF chromatin remodeling complex subunit
ILMN_2341363	0.00219	4.48e-05	-4.58145	1.88044	-0.727902	ATP5A1	ATP synthase, H+ transporting, mitochondrial F1 complex, alpha subunit 1, cardiac muscle
ILMN_1772929	0.00219	4.49e-05	-4.58064	1.87805	-0.757165	ATP5J	ATP synthase, H+ transporting, mitochondrial Fo complex subunit F6
ILMN_2225698	0.00221	4.54e-05	-4.5767	1.86629	-0.587458	NDUFA10	NADH:ubiquinone oxidoreductase subunit A10
ILMN_3244461	0.00224	4.61e-05	-4.57202	1.85234	-1.05828	CARMIL1	capping protein regulator and myosin 1 linker 1
ILMN_3246005	0.00225	4.62e-05	4.57155	1.85096	0.904848
ILMN_2197846	0.00225	4.63e-05	-4.57062	1.84818	-0.603323	HADHB	hydroxyacyl-CoA dehydrogenase/3-ketoacyl-CoA thiolase/enoyl-CoA hydratase (trifunctional protein), beta subunit
ILMN_1807894	0.00226	4.66e-05	-4.56891	1.8431	-1.27024	SLC7A8	solute carrier family 7 member 8
ILMN_1700001	0.00228	4.7e-05	-4.5661	1.83472	-0.674739	TCTA	T-cell leukemia translocation altered
ILMN_3251260	0.00228	4.7e-05	-4.56584	1.83392	-0.57907	CYP4F3	cytochrome P450 family 4 subfamily F member 3
ILMN_1700384	0.00229	4.74e-05	-4.5631	1.82577	-0.75712	KIAA1522	KIAA1522
ILMN_1703079	0.0023	4.75e-05	-4.56263	1.82438	-0.290854	NFS1	NFS1 cysteine desulfurase
ILMN_1766762	0.00232	4.8e-05	-4.55925	1.81431	-0.594325	DYNLRB1	dynein light chain roadblock-type 1
ILMN_1764494	0.00232	4.81e-05	-4.55871	1.81271	-0.660447	ATP5A1	ATP synthase, H+ transporting, mitochondrial F1 complex, alpha subunit 1, cardiac muscle
ILMN_1782389	0.00236	4.89e-05	-4.55291	1.79544	-2.06095	LAD1	ladinin 1
ILMN_3243890	0.00238	4.94e-05	-4.55022	1.78742	-0.58534	NDUFA2	NADH:ubiquinone oxidoreductase subunit A2
ILMN_1680436	0.00238	4.95e-05	-4.5493	1.78469	-0.369931	CSHL1	chorionic somatomammotropin hormone like 1
ILMN_1676192	0.00239	4.97e-05	-4.54774	1.78005	-0.413841	SLC13A5	solute carrier family 13 member 5
ILMN_3302625	0.0024	5.01e-05	-4.54573	1.77408	-0.790575
ILMN_1789383	0.00244	5.08e-05	-4.54104	1.76013	-0.24335
ILMN_1754491	0.00245	5.11e-05	-4.53895	1.75391	-0.905039	IYD	iodotyrosine deiodinase
ILMN_3243011	0.00245	5.12e-05	-4.53878	1.75339	-0.99864
ILMN_2211800	0.00248	5.18e-05	4.53455	1.74083	0.904236
ILMN_1699772	0.0025	5.24e-05	-4.53126	1.73106	-1.31247	RRAGD	Ras related GTP binding D
ILMN_1763842	0.00251	5.25e-05	-4.53026	1.72809	-0.457671	PTRH1	peptidyl-tRNA hydrolase 1 homolog
ILMN_3207605	0.00251	5.26e-05	-4.52995	1.72714	-0.270825
ILMN_2145781	0.00251	5.27e-05	-4.52899	1.72429	-0.262219	RBMY2FP	RNA binding motif protein, Y-linked, family 2, member F pseudogene
ILMN_1680380	0.00251	5.28e-05	4.52845	1.72269	0.287892	ATXN2L	ataxin 2 like
ILMN_3247018	0.00252	5.31e-05	4.52668	1.71744	0.822651	SNORA67	small nucleolar RNA, H/ACA box 67
ILMN_1723123	0.00254	5.36e-05	-4.52397	1.70938	-2.1478	FGFR3	fibroblast growth factor receptor 3
ILMN_1687711	0.00255	5.38e-05	-4.52251	1.70505	-0.43096	ZNF576	zinc finger protein 576
ILMN_1661778	0.00256	5.41e-05	-4.52108	1.70079	-0.192287	TESMIN	testis expressed metallothionein like protein
ILMN_2270802	0.00256	5.41e-05	-4.52092	1.70034	-0.548351	KCNJ1	potassium voltage-gated channel subfamily J member 1
ILMN_1658519	0.00257	5.43e-05	-4.51955	1.69626	-1.29253	SLC13A3	solute carrier family 13 member 3
ILMN_3197549	0.00257	5.44e-05	-4.51928	1.69545	-0.289885
ILMN_2047511	0.00257	5.44e-05	-4.51899	1.69459	-1.43344	ADAP1	ArfGAP with dual PH domains 1
ILMN_2083789	0.00257	5.45e-05	-4.51841	1.69287	-1.8786	C14orf105	chromosome 14 open reading frame 105
ILMN_1652207	0.00259	5.49e-05	-4.51605	1.68585	-0.556237	COX4I1	cytochrome c oxidase subunit 4I1
ILMN_1800414	0.00261	5.55e-05	-4.51254	1.67545	-0.766222	NBPF9	neuroblastoma breakpoint family member 9
ILMN_1705682	0.00261	5.56e-05	4.51214	1.67424	0.932608	P3H3	prolyl 3-hydroxylase 3
ILMN_1685663	0.00262	5.57e-05	-4.51131	1.67179	-0.636868	CYP24A1	cytochrome P450 family 24 subfamily A member 1
ILMN_1719209	0.00263	5.62e-05	-4.50875	1.66418	-0.594973
ILMN_2070521	0.00263	5.63e-05	-4.5079	1.66167	-1.27323	BHMT2	betaine--homocysteine S-methyltransferase 2
ILMN_1736752	0.00263	5.63e-05	-4.50786	1.66156	-0.552046	COMTD1	catechol-O-methyltransferase domain containing 1
ILMN_1770641	0.00263	5.63e-05	-4.50778	1.66131	-1.23013	KLHL3	kelch like family member 3
ILMN_1678619	0.00263	5.64e-05	-4.5075	1.66049	-0.72833	TKFC	triokinase and FMN cyclase
ILMN_1723211	0.00264	5.66e-05	-4.50643	1.65732	-0.691694	L2HGDH	L-2-hydroxyglutarate dehydrogenase
ILMN_2236440	0.00265	5.69e-05	-4.50487	1.65269	-0.386536	GLOD5	glyoxalase domain containing 5
ILMN_1712430	0.00265	5.71e-05	-4.50363	1.649	-0.534017	ATP5G1	ATP synthase, H+ transporting, mitochondrial Fo complex subunit C1 (subunit 9)
ILMN_1687721	0.00265	5.71e-05	-4.50362	1.64898	-0.639594	PROC	protein C, inactivator of coagulation factors Va and VIIIa
ILMN_1698546	0.00265	5.71e-05	-4.50359	1.6489	-0.205266	HNF4A	hepatocyte nuclear factor 4 alpha
ILMN_1796417	0.00266	5.72e-05	4.50293	1.64693	0.899714	ASNS	asparagine synthetase (glutamine-hydrolyzing)
ILMN_1676278	0.00267	5.75e-05	-4.50131	1.64212	-0.513984	ABCC2	ATP binding cassette subfamily C member 2
ILMN_1795190	0.00267	5.76e-05	-4.50065	1.64016	-1.75731	CLDN2	claudin 2
ILMN_3244439	0.00267	5.77e-05	-4.50027	1.63903	-0.26764	DDTL	D-dopachrome tautomerase-like
ILMN_1667657	0.00269	5.82e-05	4.49754	1.63094	0.4861	TPP2	tripeptidyl peptidase 2
ILMN_3302177	0.00269	5.83e-05	4.49673	1.62855	0.550463
ILMN_1799579	0.00269	5.83e-05	-4.49654	1.62799	-0.385619	CCDC51	coiled-coil domain containing 51
ILMN_1807211	0.0027	5.84e-05	-4.496	1.62636	-1.02463	NICN1	nicolin 1
ILMN_1780057	0.0027	5.85e-05	-4.49546	1.62477	-1.54239	RENBP	renin binding protein
ILMN_1658053	0.0027	5.86e-05	-4.4951	1.62369	-0.613404	DYNLRB1	dynein light chain roadblock-type 1
ILMN_1710000	0.0027	5.87e-05	-4.49479	1.62279	-0.655996	PEX11G	peroxisomal biogenesis factor 11 gamma
ILMN_3294024	0.0027	5.87e-05	-4.49448	1.62188	-0.293719
ILMN_1669252	0.0027	5.89e-05	4.49346	1.61884	0.554204	CUL2	cullin 2
ILMN_1722634	0.00272	5.92e-05	-4.49168	1.61358	-0.69652	NUCB1	nucleobindin 1
ILMN_1685480	0.00273	5.95e-05	4.49034	1.6096	0.776888	TARS	threonyl-tRNA synthetase
ILMN_1753472	0.00273	5.96e-05	-4.48963	1.60748	-0.841454	SUMF1	sulfatase modifying factor 1
ILMN_2084825	0.00277	6.06e-05	-4.48422	1.59145	-3.8852	HBG2	hemoglobin subunit gamma 2
ILMN_2397721	0.00278	6.08e-05	-4.48319	1.58842	-0.596648	GLB1	galactosidase beta 1
ILMN_1749131	0.00279	6.12e-05	-4.48119	1.58249	-0.418029	ENPP3	ectonucleotide pyrophosphatase/phosphodiesterase 3
ILMN_1732313	0.0028	6.14e-05	-4.48028	1.57978	-0.605717
ILMN_1665562	0.0028	6.16e-05	-4.47929	1.57685	-0.534871	PLIN1	perilipin 1
ILMN_2393296	0.0028	6.16e-05	-4.47926	1.57677	-1.36364	GK	glycerol kinase
ILMN_1725366	0.0028	6.17e-05	-4.47867	1.57502	-0.326853	SLC27A5	solute carrier family 27 member 5
ILMN_1715543	0.00282	6.21e-05	-4.47675	1.56932	-1.02007	ACOT1	acyl-CoA thioesterase 1
ILMN_1693862	0.00283	6.24e-05	-4.47501	1.56419	-0.47886	C8orf82	chromosome 8 open reading frame 82
ILMN_1683175	0.00283	6.24e-05	-4.47477	1.56347	-0.68001	RPP25L	ribonuclease P/MRP subunit p25 like
ILMN_3285785	0.00283	6.26e-05	-4.47397	1.56111	-1.92942
ILMN_1743394	0.00284	6.27e-05	-4.47319	1.55878	-0.533352	HNF4G	hepatocyte nuclear factor 4 gamma
ILMN_2282352	0.00285	6.3e-05	-4.47195	1.55513	-1.02203	PHYH	phytanoyl-CoA 2-hydroxylase
ILMN_2385566	0.00286	6.33e-05	-4.47032	1.55031	-0.648149	PHYH	phytanoyl-CoA 2-hydroxylase
ILMN_1722309	0.00288	6.38e-05	-4.46792	1.54319	-0.667524	ENDOG	endonuclease G
ILMN_1866856	0.00288	6.38e-05	-4.46781	1.54286	-0.673814
ILMN_1730084	0.00288	6.39e-05	-4.46741	1.54168	-0.776019	COMT	catechol-O-methyltransferase
ILMN_1659106	0.00288	6.39e-05	4.46722	1.54113	0.751776	PHLDA3	pleckstrin homology like domain family A member 3
ILMN_2362346	0.00288	6.41e-05	-4.46637	1.5386	-0.315986	TRPV4	transient receptor potential cation channel subfamily V member 4
ILMN_1748970	0.00295	6.56e-05	-4.45873	1.51599	-1.19258	PRR15L	proline rich 15 like
ILMN_2353117	0.00295	6.57e-05	-4.45821	1.51448	-1.25058	SLC22A7	solute carrier family 22 member 7
ILMN_1733696	0.00295	6.58e-05	-4.45807	1.51406	-0.45953	IMP3	IMP3, U3 small nucleolar ribonucleoprotein
ILMN_2168747	0.00297	6.63e-05	-4.45533	1.50595	-2.39603	GSTA2	glutathione S-transferase alpha 2
ILMN_1704208	0.00298	6.67e-05	-4.45374	1.50126	-0.713181
ILMN_1695193	0.00301	6.73e-05	-4.45068	1.49222	-1.25637	ANGPTL3	angiopoietin like 3
ILMN_1676822	0.00302	6.78e-05	-4.44838	1.4854	-1.15571	C2orf40	chromosome 2 open reading frame 40
ILMN_1796855	0.00302	6.78e-05	4.44819	1.48485	0.578241	TIAL1	TIA1 cytotoxic granule-associated RNA binding protein-like 1
ILMN_1701111	0.00302	6.79e-05	4.4479	1.484	0.818158	GPCPD1	glycerophosphocholine phosphodiesterase 1
ILMN_1665280	0.00303	6.81e-05	-4.44665	1.48029	-0.478335	SPCS1	signal peptidase complex subunit 1
ILMN_1804938	0.00303	6.82e-05	-4.44616	1.47886	-0.524211
ILMN_3242551	0.00303	6.83e-05	-4.44601	1.47842	-0.856659
ILMN_1730685	0.00306	6.9e-05	-4.44272	1.46868	-0.507295	MRPL16	mitochondrial ribosomal protein L16
ILMN_2129927	0.00309	6.96e-05	4.43994	1.46046	0.774336	EXT1	exostosin glycosyltransferase 1
ILMN_1737992	0.00309	6.97e-05	-4.43917	1.4582	-0.540755	CRAT	carnitine O-acetyltransferase
ILMN_1712918	0.0031	6.99e-05	-4.43822	1.4554	-1.17691	NQO2	NAD(P)H quinone dehydrogenase 2
ILMN_1810275	0.0031	7.02e-05	-4.43715	1.45224	-2.0886
ILMN_1814282	0.00311	7.03e-05	4.43642	1.45008	0.874346	AEN	apoptosis enhancing nuclease
ILMN_1737255	0.00312	7.08e-05	-4.43445	1.44427	-0.902338	LRRC75B	leucine rich repeat containing 75B
ILMN_1780060	0.00312	7.08e-05	-4.43444	1.44423	-1.64801	FCN3	ficolin 3
ILMN_1746241	0.00312	7.09e-05	-4.43398	1.44287	-0.736624	SDHC	succinate dehydrogenase complex subunit C
ILMN_2382505	0.00313	7.11e-05	-4.43296	1.43987	-1.14579	SLC22A18	solute carrier family 22 member 18
ILMN_2072622	0.00316	7.19e-05	-4.42954	1.42976	-0.302206	ERVMER34-1	endogenous retrovirus group MER34 member 1
ILMN_1652223	0.00319	7.26e-05	-4.4263	1.4202	-0.679073	WDR91	WD repeat domain 91
ILMN_1726980	0.00319	7.28e-05	-4.42543	1.41765	-0.492254	CYP4A22	cytochrome P450 family 4 subfamily A member 22
ILMN_1749410	0.0032	7.29e-05	-4.42483	1.41586	-1.09971	PKP4	plakophilin 4
ILMN_1755721	0.0032	7.29e-05	-4.42473	1.41557	-0.327218	FAM63A	family with sequence similarity 63 member A
ILMN_1794643	0.0032	7.3e-05	-4.4244	1.41461	-0.907615	ZGPAT	zinc finger CCCH-type and G-patch domain containing
ILMN_1794882	0.0032	7.31e-05	-4.4239	1.41314	-0.254601	DTWD2	DTW domain containing 2
ILMN_1662409	0.00321	7.34e-05	-4.42262	1.40936	-0.361914
ILMN_2327860	0.00321	7.35e-05	-4.42232	1.40847	-3.80064	MAL	mal, T-cell differentiation protein
ILMN_1839750	0.00321	7.35e-05	-4.42214	1.40794	-0.571103
ILMN_1752755	0.00323	7.42e-05	4.41917	1.39918	1.77886	VWF	von Willebrand factor
ILMN_2323366	0.00325	7.47e-05	-4.41685	1.39235	-0.763991	SDHC	succinate dehydrogenase complex subunit C
ILMN_2367126	0.00325	7.48e-05	-4.41674	1.392	-1.44667	ALAS2	5'-aminolevulinate synthase 2
ILMN_1744109	0.00326	7.51e-05	-4.41524	1.3876	-0.551966	OR2A42	olfactory receptor family 2 subfamily A member 42
ILMN_1856533	0.00328	7.55e-05	-4.41373	1.38313	-0.722513	CDKL2	cyclin dependent kinase like 2
ILMN_1740572	0.0033	7.61e-05	-4.41117	1.37558	-1.02862	TCN2	transcobalamin 2
ILMN_1793203	0.00332	7.66e-05	-4.40881	1.36865	-0.596754	MIEF1	mitochondrial elongation factor 1
ILMN_3287952	0.00332	7.67e-05	4.40837	1.36734	0.449844
ILMN_1755649	0.00334	7.73e-05	-4.40602	1.36042	-1.38392	SLC16A5	solute carrier family 16 member 5
ILMN_1737308	0.00337	7.79e-05	-4.40341	1.35272	-1.81214	GLRX	glutaredoxin
ILMN_2286334	0.00337	7.81e-05	4.40243	1.34984	0.515855	U2SURP	U2 snRNP associated SURP domain containing
ILMN_1709334	0.00338	7.83e-05	-4.4018	1.348	-0.517491	TM9SF1	transmembrane 9 superfamily member 1
ILMN_1701293	0.00339	7.85e-05	-4.40081	1.34508	-0.631224	COX7A2	cytochrome c oxidase subunit 7A2
ILMN_1671686	0.00341	7.92e-05	-4.3983	1.33768	-0.540771	DMTN	dematin actin binding protein
ILMN_1668507	0.00343	7.97e-05	-4.39607	1.3311	-1.45642	DDAH1	dimethylarginine dimethylaminohydrolase 1
ILMN_2056606	0.00348	8.09e-05	-4.39134	1.31719	-0.908427	PPP1R1A	protein phosphatase 1 regulatory inhibitor subunit 1A
ILMN_1730964	0.00348	8.1e-05	-4.39096	1.31609	-1.30027	CLEC18C	C-type lectin domain family 18 member C
ILMN_1782015	0.00348	8.11e-05	-4.39043	1.31453	-0.597445	FCRLB	Fc receptor like B
ILMN_1796678	0.0035	8.18e-05	-4.38781	1.30679	-3.9213	HBG1	hemoglobin subunit gamma 1
ILMN_2385410	0.00352	8.23e-05	-4.38571	1.30064	-0.682419	GPX5	glutathione peroxidase 5
ILMN_1715463	0.00354	8.28e-05	-4.38364	1.29453	-1.00666	SOSTDC1	sclerostin domain containing 1
ILMN_1670325	0.00358	8.38e-05	-4.37986	1.28341	-1.79041	SLC47A1	solute carrier family 47 member 1
ILMN_1772466	0.00359	8.41e-05	-4.37883	1.28038	-0.184524	SH2D3A	SH2 domain containing 3A
ILMN_2128923	0.00359	8.41e-05	-4.37867	1.27991	-0.303788	HCCS	holocytochrome c synthase
ILMN_3245646	0.00359	8.42e-05	-4.37814	1.27837	-0.19921	PRR35	proline rich 35
ILMN_1802338	0.00361	8.46e-05	-4.37665	1.27399	-0.26838	HHLA3	HERV-H LTR-associating 3
ILMN_1693912	0.00361	8.48e-05	-4.37602	1.27213	-2.29803	SLC47A2	solute carrier family 47 member 2
ILMN_1681938	0.00361	8.49e-05	-4.3757	1.2712	-0.796494	ALDH8A1	aldehyde dehydrogenase 8 family member A1
ILMN_1680032	0.00361	8.49e-05	-4.37566	1.27107	-0.768345	SLC7A13	solute carrier family 7 member 13
ILMN_1784602	0.00361	8.51e-05	4.37494	1.26895	1.8971	CDKN1A	cyclin dependent kinase inhibitor 1A
ILMN_1711015	0.00361	8.51e-05	-4.37482	1.26861	-1.73291	CRYAA	crystallin alpha A
ILMN_1715214	0.00361	8.52e-05	-4.3746	1.26796	-0.579349	PTPN7	protein tyrosine phosphatase, non-receptor type 7
ILMN_1765557	0.00362	8.55e-05	4.37329	1.26411	1.60856	OLFML2B	olfactomedin like 2B
ILMN_1720838	0.00362	8.57e-05	-4.37261	1.26209	-1.16266	DECR1	2,4-dienoyl-CoA reductase 1, mitochondrial
ILMN_3241729	0.00362	8.58e-05	-4.37216	1.26079	-0.935261	EMX2OS	EMX2 opposite strand/antisense RNA
ILMN_1814686	0.00362	8.59e-05	-4.37199	1.2603	-0.490477	BCO1	beta-carotene oxygenase 1
ILMN_2397750	0.00367	8.7e-05	-4.36781	1.24801	-1.16601	IVNS1ABP	influenza virus NS1A binding protein
ILMN_1705984	0.0037	8.78e-05	-4.36485	1.23932	-0.634971	HNMT	histamine N-methyltransferase
ILMN_1668839	0.00376	8.93e-05	-4.35944	1.22342	-0.251148	ACOX1	acyl-CoA oxidase 1
ILMN_1796206	0.00382	9.08e-05	4.35403	1.20755	0.626264
ILMN_1796165	0.00385	9.17e-05	-4.3507	1.19777	-0.678809	GLRX5	glutaredoxin 5
ILMN_1778374	0.00386	9.19e-05	-4.35009	1.19598	-0.823758	BSG	basigin (Ok blood group)
ILMN_1664565	0.00388	9.26e-05	-4.34753	1.18848	-0.676873	PROZ	protein Z, vitamin K dependent plasma glycoprotein
ILMN_2383975	0.00391	9.33e-05	-4.34521	1.18166	-0.648053	PRDX5	peroxiredoxin 5
ILMN_1689046	0.00392	9.36e-05	-4.34404	1.17825	-1.71299	RBM47	RNA binding motif protein 47
ILMN_1714988	0.00392	9.38e-05	-4.34329	1.17605	-0.940311	HOXD8	homeobox D8
ILMN_1788122	0.00392	9.38e-05	-4.34321	1.17581	-1.83912	GSTA5	glutathione S-transferase alpha 5
ILMN_1719649	0.00393	9.42e-05	-4.3421	1.17256	-0.468495	TMEM63A	transmembrane protein 63A
ILMN_2188959	0.00394	9.43e-05	-4.34152	1.17084	-0.397633	ACOT2	acyl-CoA thioesterase 2
ILMN_2177090	0.00394	9.45e-05	4.34097	1.16924	0.901274	NBPF11	neuroblastoma breakpoint family member 11
ILMN_2359029	0.00395	9.48e-05	4.34003	1.16647	0.535228	AKIP1	A-kinase interacting protein 1
ILMN_1907467	0.004	9.61e-05	-4.33545	1.15306	-0.454117	LOC101927166	uncharacterized LOC101927166
ILMN_1794740	0.00401	9.63e-05	-4.33467	1.15078	-0.73162	CD151	CD151 molecule (Raph blood group)
ILMN_1810727	0.00403	9.69e-05	-4.3327	1.14501	-0.550751	SLC25A45	solute carrier family 25 member 45
ILMN_1722771	0.00406	9.79e-05	-4.32963	1.13599	-0.25012	LDHD	lactate dehydrogenase D
ILMN_3306730	0.00411	9.91e-05	-4.32538	1.12357	-2.21328	RBM47	RNA binding motif protein 47
ILMN_2392189	0.00412	9.95e-05	-4.32426	1.12027	-0.957882	CTDSPL	CTD small phosphatase like
ILMN_2122952	0.00416	0.0001	-4.32114	1.11114	-0.966015	CISD1	CDGSH iron sulfur domain 1
ILMN_1667796	0.0042	0.000102	-4.3176	1.10079	-3.35706	HBA2	hemoglobin subunit alpha 2
ILMN_3225591	0.0042	0.000102	4.31743	1.10028	0.623146
ILMN_1761260	0.00422	0.000102	-4.31533	1.09415	-2.33106	COBLL1	cordon-bleu WH2 repeat protein like 1
ILMN_1813604	0.00423	0.000103	-4.31419	1.0908	-0.591481	NDUFB7	NADH:ubiquinone oxidoreductase subunit B7
ILMN_3246409	0.00424	0.000103	4.31365	1.08924	0.931394	HNRNPH1	heterogeneous nuclear ribonucleoprotein H1 (H)
ILMN_1720617	0.00432	0.000105	-4.30702	1.06983	-0.259631	OR2T6	olfactory receptor family 2 subfamily T member 6
ILMN_1725241	0.00433	0.000105	-4.30611	1.06719	-1.11933	GSTK1	glutathione S-transferase kappa 1
ILMN_2148819	0.00433	0.000105	4.3057	1.06598	0.793632	TUBA1A	tubulin alpha 1a
ILMN_1715963	0.00433	0.000105	-4.30545	1.06526	-0.495941	FBXO7	F-box protein 7
ILMN_1791306	0.00434	0.000106	-4.30452	1.06254	-1.11945	IDNK	IDNK, gluconokinase
ILMN_1751753	0.00434	0.000106	-4.30398	1.06096	-0.71496	IDH2	isocitrate dehydrogenase (NADP(+)) 2, mitochondrial
ILMN_3298215	0.00436	0.000106	4.30241	1.05637	0.603046
ILMN_2073446	0.00438	0.000107	-4.30034	1.05031	-0.438566	C1orf116	chromosome 1 open reading frame 116
ILMN_1763989	0.00441	0.000108	4.29793	1.04328	0.594441	SEC63	SEC63 homolog, protein translocation regulator
ILMN_1652215	0.00443	0.000108	-4.29649	1.03905	-0.672936
ILMN_1713013	0.00443	0.000108	-4.29645	1.03896	-0.21215	PLD3	phospholipase D family member 3
ILMN_1678974	0.00446	0.000109	-4.29332	1.0298	-0.409181	SEMA4G	semaphorin 4G
ILMN_1735798	0.00446	0.00011	-4.29311	1.02918	-0.268164	OSBPL3	oxysterol binding protein like 3
ILMN_1663407	0.00447	0.00011	-4.29252	1.02748	-0.517833	SURF1	surfeit 1
ILMN_1778687	0.00448	0.00011	-4.29126	1.02378	-0.429534	RHCG	Rh family C glycoprotein
ILMN_1737993	0.00448	0.00011	-4.29088	1.02269	-0.342666	ERBB3	erb-b2 receptor tyrosine kinase 3
ILMN_1684210	0.0045	0.000111	-4.28965	1.01909	-0.635417	NIPAL3	NIPA like domain containing 3
ILMN_3307409	0.0045	0.000111	-4.28887	1.0168	-0.409354	RREB1	ras responsive element binding protein 1
ILMN_1689177	0.00451	0.000111	-4.28805	1.01442	-0.281312	PLPP4	phospholipid phosphatase 4
ILMN_1801743	0.00452	0.000111	-4.28726	1.01211	-0.927942	FCAMR	Fc fragment of IgA and IgM receptor
ILMN_1756898	0.00452	0.000112	-4.28713	1.01172	-1.02223	COQ9	coenzyme Q9
ILMN_1671288	0.00453	0.000112	4.2855	1.00697	0.322888	ODF2	outer dense fiber of sperm tails 2
ILMN_1689747	0.00453	0.000112	4.28534	1.00651	0.526117	NOL8	nucleolar protein 8
ILMN_3301451	0.00453	0.000112	4.285	1.00553	0.533355
ILMN_2415235	0.00454	0.000113	4.28377	1.00193	0.95068	CSNK1E	casein kinase 1 epsilon
ILMN_1698213	0.00454	0.000113	4.28371	1.00174	0.994176	RBM3	RNA binding motif (RNP1, RRM) protein 3
ILMN_3256958	0.00456	0.000113	-4.28232	0.99769	-0.254051
ILMN_1713952	0.00456	0.000113	-4.28155	0.99545	-1.21076	C1orf106	chromosome 1 open reading frame 106
ILMN_2091454	0.00456	0.000113	-4.28147	0.99522	-1.16035	HBM	hemoglobin subunit mu
ILMN_1727098	0.00459	0.000114	-4.2792	0.98858	-0.977023	PPP1R16B	protein phosphatase 1 regulatory subunit 16B
ILMN_1817255	0.00464	0.000116	4.27571	0.97841	0.566232	CCNT1	cyclin T1
ILMN_1749629	0.00464	0.000116	4.27547	0.97771	0.61122	CUL1	cullin 1
ILMN_1744709	0.00464	0.000116	4.27512	0.97668	0.8351	DLG5	discs large MAGUK scaffold protein 5
ILMN_1666372	0.00468	0.000117	-4.27213	0.96798	-0.718356	ATP5H	ATP synthase, H+ transporting, mitochondrial Fo complex subunit D
ILMN_2341343	0.00468	0.000117	-4.27164	0.96655	-1.14706	AGTR1	angiotensin II receptor type 1
ILMN_1792182	0.00471	0.000118	-4.26931	0.95976	-0.484371	RDH12	retinol dehydrogenase 12 (all-trans/9-cis/11-cis)
ILMN_2387214	0.00472	0.000118	-4.26832	0.95686	-0.757672	PALM	paralemmin
ILMN_3241953	0.00472	0.000118	-4.26817	0.95642	-1.42556	GGACT	gamma-glutamylamine cyclotransferase
ILMN_1853824	0.00473	0.000119	-4.26709	0.9533	-0.729649	MGAT3	mannosyl (beta-1,4-)-glycoprotein beta-1,4-N-acetylglucosaminyltransferase
ILMN_2364305	0.00473	0.000119	-4.26708	0.95326	-0.308981	FECH	ferrochelatase
ILMN_1799280	0.00475	0.000119	-4.26489	0.94686	-0.439246	BDH1	3-hydroxybutyrate dehydrogenase, type 1
ILMN_1722532	0.00475	0.00012	4.26454	0.94586	0.882807	KDM3A	lysine demethylase 3A
ILMN_1800130	0.00479	0.00012	-4.26201	0.93849	-0.888437	ETNK2	ethanolamine kinase 2
ILMN_2052717	0.00479	0.000121	-4.26142	0.93677	-0.700472	GRAMD1C	GRAM domain containing 1C
ILMN_1801833	0.00479	0.000121	-4.26126	0.9363	-1.50703	ARHGAP24	Rho GTPase activating protein 24
ILMN_2378952	0.00483	0.000122	-4.25823	0.92748	-0.665242	GPX4	glutathione peroxidase 4
ILMN_1772369	0.00484	0.000122	-4.25704	0.924	-0.688166	PDHA1	pyruvate dehydrogenase (lipoamide) alpha 1
ILMN_1730917	0.00485	0.000122	-4.25672	0.92306	-1.081	KMO	kynurenine 3-monooxygenase (kynurenine 3-hydroxylase)
ILMN_1657572	0.0049	0.000124	-4.25281	0.9117	-0.416202	HSFX1	heat shock transcription factor family, X-linked 1
ILMN_1748827	0.0049	0.000124	-4.25249	0.91077	-0.859946	TMEM238	transmembrane protein 238
ILMN_1680590	0.00493	0.000125	-4.25032	0.90443	-0.271537
ILMN_1732410	0.00494	0.000125	-4.24963	0.90243	-1.9779	SLC16A9	solute carrier family 16 member 9
ILMN_2381945	0.00496	0.000126	-4.24775	0.89696	-0.835559	FGA	fibrinogen alpha chain
ILMN_2073012	0.00496	0.000126	-4.24727	0.89557	-0.416388	TMEM203	transmembrane protein 203
ILMN_1750158	0.00497	0.000126	-4.24667	0.89381	-0.745549	ACOX1	acyl-CoA oxidase 1
ILMN_1775742	0.00499	0.000127	-4.24524	0.88968	-0.812746	RNF128	ring finger protein 128, E3 ubiquitin protein ligase
ILMN_1844692	0.00501	0.000128	4.24329	0.884	0.775532	FOXO3	forkhead box O3
ILMN_1806330	0.00502	0.000128	-4.2422	0.88082	-0.294326	C17orf78	chromosome 17 open reading frame 78
ILMN_1704785	0.00503	0.000128	-4.24152	0.87883	-0.639249	FUOM	fucose mutarotase
ILMN_1688886	0.00506	0.000129	-4.23963	0.87333	-1.03526	GPC5	glypican 5
ILMN_2183687	0.00506	0.000129	-4.23934	0.8725	-1.2837	LIME1	Lck interacting transmembrane adaptor 1
ILMN_1663416	0.00506	0.000129	4.23882	0.871	0.385655
ILMN_1761275	0.0051	0.00013	-4.23615	0.86324	-0.6081	FUT6	fucosyltransferase 6
ILMN_1652465	0.00511	0.000131	-4.23532	0.86083	-0.850322	SLC26A4	solute carrier family 26 member 4
ILMN_1708391	0.00512	0.000131	-4.23346	0.85542	-1.06907	NR1H4	nuclear receptor subfamily 1 group H member 4
ILMN_1686562	0.00512	0.000132	-4.23329	0.85492	-0.929686	KIF13B	kinesin family member 13B
ILMN_1728132	0.00512	0.000132	-4.23307	0.85429	-0.835038	LDHB	lactate dehydrogenase B
ILMN_1788135	0.00512	0.000132	-4.23303	0.85415	-0.552511	APITD1	apoptosis-inducing, TAF9-like domain 1
ILMN_1665831	0.00519	0.000133	-4.22856	0.84117	-0.741421	CLPTM1	CLPTM1, transmembrane protein
ILMN_2374244	0.00519	0.000134	4.22842	0.84078	0.949819	DYRK2	dual specificity tyrosine phosphorylation regulated kinase 2
ILMN_1652254	0.0052	0.000134	-4.22768	0.83861	-0.510608
ILMN_2198812	0.0052	0.000134	-4.22702	0.83669	-0.288145	FDX1	ferredoxin 1
ILMN_1795336	0.00522	0.000135	-4.22549	0.83225	-0.939854	PTER	phosphotriesterase related
ILMN_1752665	0.00522	0.000135	-4.22544	0.8321	-0.439953	ELMO3	engulfment and cell motility 3
ILMN_1728009	0.00524	0.000135	-4.22403	0.82803	-0.664583	TMEM171	transmembrane protein 171
ILMN_2151739	0.00525	0.000136	-4.22311	0.82535	-1.17409	CAT	catalase
ILMN_1815115	0.00526	0.000136	-4.22234	0.82312	-0.691412	CYC1	cytochrome c1
ILMN_3292056	0.00532	0.000138	4.21838	0.81162	0.67187
ILMN_1700159	0.00533	0.000138	-4.2169	0.80733	-0.508899	NIPSNAP3A	nipsnap homolog 3A
ILMN_1703564	0.00533	0.000138	-4.21679	0.80701	-0.514717	DYNLRB1	dynein light chain roadblock-type 1
ILMN_1705627	0.00534	0.000139	-4.21636	0.80575	-0.320912	USP2	ubiquitin specific peptidase 2
ILMN_1743078	0.00536	0.000139	-4.21456	0.80052	-1.38523
ILMN_1745421	0.00536	0.000139	-4.21418	0.79942	-0.363708	ZMAT5	zinc finger matrin-type 5
ILMN_1724437	0.00538	0.00014	-4.21254	0.79467	-0.828817	GCAT	glycine C-acetyltransferase
ILMN_1785191	0.00541	0.000141	-4.2109	0.78992	-0.749752	TMEM14A	transmembrane protein 14A
ILMN_1707236	0.00541	0.000141	-4.20997	0.78721	-0.480062	HCCS	holocytochrome c synthase
ILMN_2128931	0.00541	0.000141	-4.20993	0.78711	-0.299291	FAT2	FAT atypical cadherin 2
ILMN_1684929	0.00541	0.000141	4.20987	0.78692	0.780267	TOPBP1	topoisomerase (DNA) II binding protein 1
ILMN_1651735	0.00543	0.000142	-4.20853	0.78303	-0.613748	TGOLN2	trans-golgi network protein 2
ILMN_1809483	0.00543	0.000142	-4.20822	0.78215	-1.04806	HSD17B14	hydroxysteroid 17-beta dehydrogenase 14
ILMN_3248882	0.00544	0.000142	-4.20735	0.77963	-0.880613	DANCR	differentiation antagonizing non-protein coding RNA
ILMN_1655545	0.00545	0.000143	-4.20625	0.77644	-0.584444	ZMYND12	zinc finger MYND-type containing 12
ILMN_1773073	0.00548	0.000144	-4.20431	0.77081	-1.18521	PHYH	phytanoyl-CoA 2-hydroxylase
ILMN_1697377	0.00551	0.000145	4.20246	0.76546	1.20478
ILMN_1657868	0.00551	0.000145	-4.20239	0.76524	-0.317637	SIRT4	sirtuin 4
ILMN_1706498	0.00552	0.000145	4.20133	0.76216	0.947678	DSE	dermatan sulfate epimerase
ILMN_2407824	0.00552	0.000145	-4.20077	0.76055	-1.61345
ILMN_1688228	0.00554	0.000146	-4.19958	0.75711	-0.944777
ILMN_1797557	0.00555	0.000146	-4.19885	0.75498	-1.27459	PLEKHA6	pleckstrin homology domain containing A6
ILMN_2127842	0.00557	0.000147	-4.19728	0.75045	-3.17522	HBA2	hemoglobin subunit alpha 2
ILMN_1685917	0.0056	0.000148	-4.19524	0.74452	-1.2749	EMCN	endomucin
ILMN_1757210	0.00564	0.000149	-4.1929	0.73776	-0.968519	CALML4	calmodulin like 4
ILMN_1757084	0.00564	0.000149	-4.19217	0.73563	-0.352402
ILMN_3291709	0.00564	0.000149	-4.19208	0.73537	-0.771025
ILMN_1684873	0.00566	0.00015	-4.19082	0.73172	-1.25142	ARSD	arylsulfatase D
ILMN_2230566	0.00566	0.00015	-4.19058	0.73105	-0.855245	RAB40B	RAB40B, member RAS oncogene family
ILMN_3301324	0.0057	0.000151	4.18779	0.72295	0.391741
ILMN_2223313	0.00574	0.000152	-4.18539	0.71602	-0.229985	CYS1	cystin 1
ILMN_1701636	0.00575	0.000153	-4.18447	0.71334	-1.37213
ILMN_2415529	0.00578	0.000154	4.18256	0.70783	0.556224	CDK5RAP2	CDK5 regulatory subunit associated protein 2
ILMN_3245878	0.00581	0.000155	-4.18063	0.70223	-0.518466	SNORA70C	small nucleolar RNA, H/ACA box 70C
ILMN_1767929	0.00582	0.000155	-4.17965	0.69939	-0.414791
ILMN_1753064	0.00582	0.000155	4.1795	0.69898	0.426299	TTC13	tetratricopeptide repeat domain 13
ILMN_1764087	0.00585	0.000156	-4.1775	0.69318	-0.97854	SYPL1	synaptophysin like 1
ILMN_1673711	0.00586	0.000157	4.17648	0.69024	0.810056	HSP90AB1	heat shock protein 90 alpha family class B member 1
ILMN_2142117	0.00588	0.000157	-4.17549	0.68737	-1.06664	LYPLAL1	lysophospholipase like 1
ILMN_2189406	0.00589	0.000157	-4.17468	0.68504	-0.306622	ARPIN	actin-related protein 2/3 complex inhibitor
ILMN_1725946	0.00589	0.000158	-4.1743	0.68392	-0.348775	IRF6	interferon regulatory factor 6
ILMN_1772731	0.0059	0.000158	-4.17351	0.68165	-1.08549	HAGH	hydroxyacylglutathione hydrolase
ILMN_1725471	0.00592	0.000159	-4.17207	0.67748	-1.17222	GK	glycerol kinase
ILMN_1721926	0.00592	0.000159	-4.17169	0.67638	-0.260487	UGT2A1	UDP glucuronosyltransferase family 2 member A1 complex locus
ILMN_1775939	0.00597	0.00016	4.16906	0.6688	0.667249	SF3B2	splicing factor 3b subunit 2
ILMN_1677162	0.00599	0.000161	4.16745	0.66413	0.962548	SRSF10	serine and arginine rich splicing factor 10
ILMN_1664001	0.00603	0.000162	-4.16527	0.65782	-0.633928	ARSF	arylsulfatase F
ILMN_1665775	0.00603	0.000162	-4.16462	0.65596	-1.17637	MARC2	mitochondrial amidoxime reducing component 2
ILMN_1729514	0.00605	0.000163	-4.1633	0.65216	-0.192894	CMTM4	CKLF like MARVEL transmembrane domain containing 4
ILMN_1735275	0.00611	0.000165	-4.16015	0.64305	-0.817752	WDSUB1	WD repeat, sterile alpha motif and U-box domain containing 1
ILMN_1723353	0.00622	0.000168	-4.15354	0.62397	-0.408063	FAM122A	family with sequence similarity 122A
ILMN_1729019	0.00623	0.000168	4.15265	0.62141	0.910592	SEPT7	septin 7
ILMN_1713037	0.00623	0.000168	-4.15265	0.6214	-0.70328	PFKL	phosphofructokinase, liver type
ILMN_1672389	0.00623	0.000168	-4.15242	0.62074	-1.61982	CRYZ	crystallin zeta
ILMN_1867361	0.00625	0.000169	-4.15138	0.61774	-0.478613
ILMN_1667037	0.00627	0.00017	-4.14969	0.61285	-0.199936	MFSD4A	major facilitator superfamily domain containing 4A
ILMN_1687652	0.00631	0.000171	4.14773	0.60721	1.59993	TGFB3	transforming growth factor beta 3
ILMN_3270542	0.00633	0.000172	-4.14622	0.60285	-0.559668
ILMN_2173611	0.00633	0.000172	-4.14594	0.60206	-2.55972	MT1E	metallothionein 1E
ILMN_1804509	0.00635	0.000172	-4.14483	0.59884	-0.265611	DPYSL5	dihydropyrimidinase like 5
ILMN_1736190	0.00635	0.000173	-4.14449	0.59788	-1.3119	CYP4F3	cytochrome P450 family 4 subfamily F member 3
ILMN_3235404	0.00638	0.000174	4.14244	0.59195	0.460957	SNORA57	small nucleolar RNA, H/ACA box 57
ILMN_2070815	0.00638	0.000174	-4.14234	0.59166	-0.495846	MPDU1	mannose-P-dolichol utilization defect 1
ILMN_1729650	0.00639	0.000174	-4.14154	0.58937	-0.499727	PEX7	peroxisomal biogenesis factor 7
ILMN_1802557	0.00644	0.000176	-4.13871	0.58119	-0.596726	HEBP1	heme binding protein 1
ILMN_2391345	0.00644	0.000176	-4.13844	0.58042	-0.294018	RPP25L	ribonuclease P/MRP subunit p25 like
ILMN_3236756	0.00649	0.000177	-4.13583	0.5729	-1.64841	ACSF2	acyl-CoA synthetase family member 2
ILMN_2172174	0.00649	0.000177	-4.13547	0.57187	-1.22225	PNP	purine nucleoside phosphorylase
ILMN_1758629	0.00649	0.000177	4.13543	0.57177	0.528934	DONSON	downstream neighbor of SON
ILMN_1669940	0.0066	0.000181	-4.12915	0.55366	-0.817308	TMEM38B	transmembrane protein 38B
ILMN_1740920	0.0066	0.000181	-4.12895	0.55309	-0.409111	ACADSB	acyl-CoA dehydrogenase, short/branched chain
ILMN_1661776	0.00662	0.000181	4.12809	0.5506	0.90591	CENPJ	centromere protein J
ILMN_1776094	0.00663	0.000182	-4.12736	0.54852	-0.742671	PPCS	phosphopantothenoylcysteine synthetase
ILMN_3251423	0.00663	0.000182	-4.12686	0.54708	-1.2811	CHDH	choline dehydrogenase
ILMN_1688071	0.00663	0.000182	-4.12646	0.54591	-0.297271
ILMN_2363489	0.0067	0.000184	-4.12283	0.53549	-0.475948	BRE	brain and reproductive organ-expressed (TNFRSF1A modulator)
ILMN_1807095	0.0067	0.000184	-4.12273	0.53519	-0.525766	MRPS36	mitochondrial ribosomal protein S36
ILMN_1707206	0.00678	0.000187	-4.11847	0.52292	-0.39519
ILMN_1911721	0.00678	0.000187	-4.11837	0.52264	-0.616183	ZNF366	zinc finger protein 366
ILMN_1721713	0.00684	0.000189	4.11502	0.51303	0.686039	EXOSC9	exosome component 9
ILMN_1672443	0.00686	0.000189	-4.11385	0.50966	-1.22406	QDPR	quinoid dihydropteridine reductase
ILMN_2379393	0.00695	0.000192	-4.10954	0.49725	-0.385214	ASL	argininosuccinate lyase
ILMN_2390609	0.00698	0.000193	-4.10789	0.49251	-1.0227	ANK3	ankyrin 3, node of Ranvier (ankyrin G)
ILMN_1740923	0.00698	0.000193	-4.10747	0.49132	-0.347839	SLC52A3	solute carrier family 52 member 3
ILMN_2367172	0.00698	0.000193	-4.10729	0.4908	-0.914924	AMACR	alpha-methylacyl-CoA racemase
ILMN_1718483	0.00702	0.000194	-4.10505	0.48436	-0.977612	AKR7A3	aldo-keto reductase family 7 member A3
ILMN_1715635	0.00703	0.000195	-4.10444	0.48262	-0.843823	ATP6V0E1	ATPase H+ transporting V0 subunit e1
ILMN_1757019	0.00705	0.000196	-4.10323	0.47914	-0.781128	NTN4	netrin 4
ILMN_1690282	0.00707	0.000196	-4.10198	0.47553	-0.59199	CRADD	CASP2 and RIPK1 domain containing adaptor with death domain
ILMN_1771012	0.00708	0.000197	-4.10128	0.47353	-0.294663
ILMN_1748915	0.00709	0.000197	-4.10051	0.47132	-0.620278	S100A12	S100 calcium binding protein A12
ILMN_1677962	0.00709	0.000197	-4.10044	0.47112	-0.759893	GPHN	gephyrin
ILMN_1656934	0.00709	0.000198	-4.09991	0.46961	-0.686145	REPS2	RALBP1 associated Eps domain containing 2
ILMN_3234371	0.00711	0.000198	-4.09896	0.46688	-0.500239
ILMN_2075476	0.00711	0.000198	-4.09847	0.46545	-0.550794	GIPC2	GIPC PDZ domain containing family member 2
ILMN_3278995	0.00714	0.000199	4.0968	0.46068	0.705896
ILMN_1758104	0.00719	0.000201	-4.09426	0.45338	-0.84196	PRPS2	phosphoribosyl pyrophosphate synthetase 2
ILMN_1794132	0.00719	0.000201	-4.09423	0.45329	-0.703749	NDUFS8	NADH:ubiquinone oxidoreductase core subunit S8
ILMN_1730773	0.00721	0.000202	4.0932	0.45034	0.629631	SNORA70	small nucleolar RNA, H/ACA box 70
ILMN_2201533	0.00722	0.000202	-4.09234	0.44787	-0.680094	TMEM256	transmembrane protein 256
ILMN_1811754	0.00725	0.000203	-4.09068	0.4431	-0.49349	NDUFB10	NADH:ubiquinone oxidoreductase subunit B10
ILMN_1743130	0.00725	0.000203	4.09053	0.44268	1.05685	PTGFRN	prostaglandin F2 receptor inhibitor
ILMN_1787541	0.00725	0.000203	-4.0903	0.44202	-0.396822	SPSB2	splA/ryanodine receptor domain and SOCS box containing 2
ILMN_2352633	0.00733	0.000206	-4.08656	0.43128	-0.848421	ARHGAP24	Rho GTPase activating protein 24
ILMN_2119945	0.00733	0.000206	-4.08587	0.42931	-0.989754	NDUFB3	NADH:ubiquinone oxidoreductase subunit B3
ILMN_3195815	0.00734	0.000206	4.08558	0.42847	0.57471
ILMN_1726460	0.00736	0.000207	4.08408	0.42418	0.771275	RPL14	ribosomal protein L14
ILMN_1682981	0.00737	0.000208	-4.08346	0.42241	-0.251565	SMG6	SMG6, nonsense mediated mRNA decay factor
ILMN_1756989	0.00741	0.000209	-4.08162	0.41712	-0.444769	EPHA8	EPH receptor A8
ILMN_1803988	0.00741	0.000209	4.08141	0.41652	1.35811	MCL1	BCL2 family apoptosis regulator
ILMN_1661491	0.00744	0.00021	-4.07919	0.41016	-0.975804	SH3GL2	SH3 domain containing GRB2 like 2, endophilin A1
ILMN_1685952	0.00744	0.00021	-4.07914	0.41003	-0.782128	ACSM3	acyl-CoA synthetase medium-chain family member 3
ILMN_2399919	0.00744	0.00021	-4.07905	0.40978	-0.809335	MLXIPL	MLX interacting protein like
ILMN_2098418	0.00744	0.000211	-4.07874	0.40886	-0.482769	GATSL3	GATS protein like 3
ILMN_1786034	0.00745	0.000211	-4.07845	0.40804	-0.297544	GPRC5B	G protein-coupled receptor class C group 5 member B
ILMN_1787932	0.00749	0.000212	-4.07616	0.40149	-0.190807	ADGRF1	adhesion G protein-coupled receptor F1
ILMN_1761155	0.00755	0.000214	4.07352	0.39391	0.506801	PABPC1	poly(A) binding protein cytoplasmic 1
ILMN_1722838	0.00755	0.000214	-4.07311	0.39275	-0.519643	MRPL46	mitochondrial ribosomal protein L46
ILMN_1812031	0.00755	0.000215	-4.07269	0.39154	-1.12095	PALM	paralemmin
ILMN_1696512	0.00756	0.000215	-4.07213	0.38993	-0.958342	AHSP	alpha hemoglobin stabilizing protein
ILMN_2399627	0.00757	0.000215	-4.07149	0.3881	-0.490523	AP1G1	adaptor related protein complex 1 gamma 1 subunit
ILMN_1806634	0.00761	0.000217	-4.06934	0.38195	-0.738952	NNT	nicotinamide nucleotide transhydrogenase
ILMN_2090397	0.00761	0.000217	4.06915	0.38141	0.607458
ILMN_1728810	0.00761	0.000217	-4.06909	0.38124	-0.471477	NDUFS1	NADH:ubiquinone oxidoreductase core subunit S1
ILMN_1711606	0.00762	0.000217	-4.06838	0.3792	-0.632108	PRDX5	peroxiredoxin 5
ILMN_2382724	0.00767	0.000219	-4.06591	0.37214	-0.440982	METTL23	methyltransferase like 23
ILMN_1717877	0.00767	0.000219	-4.06548	0.37092	-1.06185	IVNS1ABP	influenza virus NS1A binding protein
ILMN_1759092	0.00772	0.000221	-4.06351	0.36527	-0.225694	CXorf40A	chromosome X open reading frame 40A
ILMN_1765684	0.00775	0.000222	-4.06175	0.36022	-0.721388	C19orf70	chromosome 19 open reading frame 70
ILMN_1718565	0.00784	0.000224	-4.05772	0.34872	-1.34723	CDKN1C	cyclin dependent kinase inhibitor 1C
ILMN_1677314	0.00784	0.000225	-4.0573	0.34751	-0.751426	MUC1	mucin 1, cell surface associated
ILMN_1753782	0.00788	0.000226	4.05536	0.34195	0.7439	ZNF266	zinc finger protein 266
ILMN_2377900	0.00789	0.000226	4.05508	0.34115	1.31013
ILMN_1666536	0.00789	0.000226	-4.05482	0.34041	-0.449575	VSIG2	V-set and immunoglobulin domain containing 2
ILMN_2178492	0.00789	0.000227	-4.05432	0.33898	-1.24501	CYP4F2	cytochrome P450 family 4 subfamily F member 2
ILMN_1786105	0.0079	0.000227	-4.05385	0.33763	-0.772829	PCBD1	pterin-4 alpha-carbinolamine dehydratase 1
ILMN_1684312	0.00791	0.000228	-4.05319	0.33576	-0.203529	NHLRC4	NHL repeat containing 4
ILMN_1652604	0.00792	0.000228	-4.05245	0.33363	-0.348315
ILMN_1697626	0.00795	0.000229	-4.05074	0.32876	-0.413406
ILMN_2094776	0.00795	0.000229	4.05057	0.32826	1.47681	CCNL1	cyclin L1
ILMN_2098743	0.00796	0.00023	-4.04948	0.32514	-0.91504	ACOT13	acyl-CoA thioesterase 13
ILMN_1667715	0.00796	0.00023	-4.04944	0.32505	-0.240715
ILMN_1786353	0.00796	0.00023	-4.0494	0.32492	-0.227011	CNGA1	cyclic nucleotide gated channel alpha 1
ILMN_3260715	0.00799	0.000231	4.04807	0.32111	0.734225	CRTC3	CREB regulated transcription coactivator 3
ILMN_2233493	0.00801	0.000232	4.04694	0.31789	0.669328	GPBP1	GC-rich promoter binding protein 1
ILMN_1738885	0.00802	0.000232	-4.0461	0.31551	-0.271915	DCAF12L1	DDB1 and CUL4 associated factor 12 like 1
ILMN_2208435	0.00807	0.000234	-4.04383	0.309	-0.214595	CLDN16	claudin 16
ILMN_2371911	0.00812	0.000236	-4.04179	0.30318	-2.33393	MUC1	mucin 1, cell surface associated
ILMN_2101034	0.00815	0.000237	-4.04007	0.29828	-0.784334	CAPN12	calpain 12
ILMN_2098013	0.00816	0.000237	-4.0398	0.29749	-0.650362	CETP	cholesteryl ester transfer protein
ILMN_1652631	0.00817	0.000238	4.03891	0.29496	1.34557	GLIPR2	GLI pathogenesis related 2
ILMN_1870668	0.00817	0.000238	-4.03871	0.29439	-0.458424
ILMN_1726417	0.00818	0.000238	-4.03819	0.2929	-0.642194	MRPL33	mitochondrial ribosomal protein L33
ILMN_1691188	0.00819	0.000239	4.03755	0.29109	0.577934	UIMC1	ubiquitin interaction motif containing 1
ILMN_2363634	0.00819	0.000239	-4.03732	0.29041	-0.648225	ADHFE1	alcohol dehydrogenase, iron containing 1
ILMN_1701975	0.00822	0.00024	-4.03577	0.28599	-0.242086	SLC9A4	solute carrier family 9 member A4
ILMN_1662419	0.00823	0.00024	-4.03527	0.28458	-1.98231	COX7A1	cytochrome c oxidase subunit 7A1
ILMN_1728331	0.00827	0.000242	-4.03342	0.27931	-0.275944	ACPT	acid phosphatase, testicular
ILMN_1712530	0.00829	0.000243	-4.03195	0.27511	-0.613259	AKAP1	A-kinase anchoring protein 1
ILMN_1746832	0.00829	0.000243	4.0318	0.27467	0.538605	CEP290	centrosomal protein 290
ILMN_1745778	0.00834	0.000244	-4.02981	0.269	-0.576011
ILMN_3254819	0.00834	0.000244	-4.02956	0.26828	-0.375264
ILMN_1785570	0.00834	0.000244	-4.02944	0.26794	-0.802557	SUSD3	sushi domain containing 3
ILMN_1726873	0.00834	0.000245	-4.02905	0.26683	-0.444007	TPCN2	two pore segment channel 2
ILMN_1719883	0.00834	0.000245	-4.02852	0.26531	-0.498411	CYP4F11	cytochrome P450 family 4 subfamily F member 11
ILMN_1651705	0.00834	0.000245	-4.02835	0.26485	-1.22586	CAT	catalase
ILMN_2074044	0.00834	0.000245	-4.02818	0.26437	-0.7956	PLS1	plastin 1
ILMN_1719543	0.00834	0.000246	-4.02785	0.2634	-0.956997	MAF	MAF bZIP transcription factor
ILMN_2396996	0.00834	0.000246	-4.02779	0.26324	-0.592518	PPCS	phosphopantothenoylcysteine synthetase
ILMN_1654543	0.00834	0.000246	4.02751	0.26245	0.638237	MED6	mediator complex subunit 6
ILMN_2183692	0.00834	0.000246	-4.02732	0.26192	-0.476094	PHYHD1	phytanoyl-CoA dioxygenase domain containing 1
ILMN_1686043	0.00834	0.000246	-4.02683	0.26051	-0.310199	ZC2HC1C	zinc finger C2HC-type containing 1C
ILMN_1786388	0.00834	0.000246	-4.02674	0.26026	-0.52652	RNF113A	ring finger protein 113A
ILMN_1786718	0.00839	0.000248	-4.02469	0.25441	-0.527702	NDUFV1	NADH:ubiquinone oxidoreductase core subunit V1
ILMN_1738207	0.00841	0.000249	-4.02339	0.25069	-0.631468	CISH	cytokine inducible SH2 containing protein
ILMN_1754053	0.00841	0.000249	-4.02332	0.25051	-0.358343	SLC34A3	solute carrier family 34 member 3
ILMN_1790625	0.00843	0.00025	4.02238	0.24783	0.615217	CBX3	chromobox 3
ILMN_3247700	0.00849	0.000252	4.01993	0.24085	0.153087
ILMN_1754517	0.00854	0.000253	-4.01759	0.23417	-0.472803
ILMN_1814333	0.00855	0.000254	-4.01714	0.23288	-0.959813	SERPINI1	serpin family I member 1
ILMN_1692575	0.00856	0.000254	4.01618	0.23015	0.542806	SFSWAP	splicing factor SWAP homolog
ILMN_1730977	0.00856	0.000255	-4.01609	0.22989	-0.772885	SLC44A4	solute carrier family 44 member 4
ILMN_3246401	0.00861	0.000256	-4.01391	0.22369	-1.97663	AIF1L	allograft inflammatory factor 1 like
ILMN_1754555	0.00862	0.000257	-4.01322	0.22175	-0.196175	SVOPL	SVOP like
ILMN_1751346	0.00863	0.000257	-4.0126	0.21996	-1.7199	ERBB3	erb-b2 receptor tyrosine kinase 3
ILMN_1706344	0.00866	0.000258	-4.01136	0.21644	-0.866908	ABHD6	abhydrolase domain containing 6
ILMN_1696432	0.00869	0.000259	-4.00991	0.21231	-0.842938	IDH1	isocitrate dehydrogenase (NADP(+)) 1, cytosolic
ILMN_2346316	0.00869	0.000259	-4.00971	0.21176	-0.261915
ILMN_1662438	0.00869	0.00026	-4.00963	0.21152	-0.609784	SOD1	superoxide dismutase 1, soluble
ILMN_1706554	0.00877	0.000262	-4.00614	0.20158	-0.34549
ILMN_2108823	0.00882	0.000264	-4.00418	0.19601	-0.483526	FZD7	frizzled class receptor 7
ILMN_2388263	0.00883	0.000264	-4.00356	0.19423	-0.488338	HEPACAM2	HEPACAM family member 2
ILMN_1713156	0.00886	0.000265	4.0022	0.19037	0.772483	MSL3	male-specific lethal 3 homolog (Drosophila)
ILMN_2365595	0.00887	0.000266	-4.00164	0.18877	-0.546359	GMPR2	guanosine monophosphate reductase 2
ILMN_1814327	0.00891	0.000268	-3.99952	0.18275	-1.09566	AGTR1	angiotensin II receptor type 1
ILMN_1711810	0.00891	0.000268	-3.9992	0.18186	-0.455143	PNKD	paroxysmal nonkinesigenic dyskinesia
ILMN_2227533	0.00891	0.000268	-3.99911	0.1816	-0.46577	ABHD14B	abhydrolase domain containing 14B
ILMN_1720266	0.00892	0.000268	3.99874	0.18055	0.641027
ILMN_1707815	0.00893	0.000269	-3.99789	0.17813	-0.37746	SDHAP1	succinate dehydrogenase complex flavoprotein subunit A pseudogene 1
ILMN_1655990	0.00895	0.00027	3.9969	0.17533	0.988448	CDK5RAP2	CDK5 regulatory subunit associated protein 2
ILMN_1670542	0.00896	0.00027	-3.99639	0.17386	-0.740679	AK2	adenylate kinase 2
ILMN_2154671	0.00896	0.00027	-3.99622	0.17337	-0.473672	COX6B1	cytochrome c oxidase subunit 6B1
ILMN_2406634	0.00896	0.00027	-3.99615	0.17317	-0.905042	DNMT3L	DNA methyltransferase 3 like
ILMN_3201221	0.00898	0.000271	3.99513	0.17028	0.58346
ILMN_2278433	0.00898	0.000271	3.99484	0.16947	0.675707
ILMN_1709796	0.00898	0.000272	-3.9945	0.1685	-0.75025	AGXT	alanine-glyoxylate aminotransferase
ILMN_1763196	0.00911	0.000276	-3.98958	0.15452	-2.42019	WDR72	WD repeat domain 72
ILMN_2264625	0.00914	0.000277	3.98838	0.1511	0.566648	NIPBL	NIPBL, cohesin loading factor
ILMN_1743711	0.00917	0.000278	3.9868	0.14661	0.617635
ILMN_2094856	0.0092	0.000279	-3.98546	0.14282	-0.477583	RANBP3L	RAN binding protein 3 like
ILMN_1748476	0.0092	0.000279	3.98539	0.1426	0.714678	NOP58	NOP58 ribonucleoprotein
ILMN_1905436	0.0093	0.000282	-3.98143	0.13137	-0.295575
ILMN_2211780	0.00933	0.000284	-3.98021	0.12791	-1.29502	SLC25A4	solute carrier family 25 member 4
ILMN_1794588	0.00934	0.000284	3.97971	0.1265	0.713903	DYRK2	dual specificity tyrosine phosphorylation regulated kinase 2
ILMN_1724832	0.00935	0.000284	-3.9792	0.12505	-0.547987	OVOL2	ovo like zinc finger 2
ILMN_1745491	0.00936	0.000285	-3.97845	0.12293	-0.947559	UNC5CL	unc-5 family C-terminal like
ILMN_1661875	0.00937	0.000285	-3.97803	0.12174	-0.707549	ANK3	ankyrin 3, node of Ranvier (ankyrin G)
ILMN_1776263	0.00939	0.000286	-3.97678	0.1182	-0.516785	TMEM174	transmembrane protein 174
ILMN_1655225	0.00943	0.000288	-3.97519	0.11368	-0.322736	C19orf25	chromosome 19 open reading frame 25
ILMN_1660727	0.00943	0.000288	-3.97512	0.11348	-0.753603	ENPP5	ectonucleotide pyrophosphatase/phosphodiesterase 5 (putative)
ILMN_1663816	0.00945	0.000289	-3.97412	0.11063	-0.362347	CCDC148	coiled-coil domain containing 148
ILMN_1771084	0.0095	0.000291	-3.97184	0.10417	-1.39337	ACSM3	acyl-CoA synthetase medium-chain family member 3
ILMN_3223826	0.0095	0.000291	-3.97176	0.10395	-0.72014
ILMN_1812700	0.00953	0.000292	-3.97079	0.10121	-0.352249	LIPC	lipase C, hepatic type
ILMN_1669928	0.00956	0.000293	-3.9693	0.09697	-1.16817	ARHGEF16	Rho guanine nucleotide exchange factor 16
ILMN_3243578	0.00956	0.000293	-3.96906	0.09631	-0.40083
ILMN_1798108	0.00957	0.000294	-3.96864	0.0951	-0.415317	ARMT1	acidic residue methyltransferase 1
ILMN_1710406	0.00957	0.000294	3.96849	0.09467	0.485814	PSMC1	proteasome 26S subunit, ATPase 1
ILMN_1791093	0.00965	0.000297	3.96518	0.0853	0.537613	PPHLN1	periphilin 1
ILMN_1815719	0.00977	0.0003	-3.96112	0.07381	-1.45198	PLCG2	phospholipase C gamma 2
ILMN_1813685	0.00979	0.000301	-3.96002	0.07069	-0.97843	RAB29	RAB29, member RAS oncogene family
ILMN_2050617	0.00982	0.000302	3.95864	0.06678	0.569165	CCT6P1	chaperonin containing TCP1 subunit 6 pseudogene 1
ILMN_1710219	0.00983	0.000303	-3.95809	0.06524	-0.245529	CALCR	calcitonin receptor
ILMN_3264466	0.00984	0.000304	-3.9575	0.06355	-0.473651	MTFR1L	mitochondrial fission regulator 1 like
ILMN_3272590	0.00987	0.000305	3.95635	0.06029	0.577144
ILMN_1701413	0.00989	0.000305	-3.95568	0.0584	-0.798631	PIGQ	phosphatidylinositol glycan anchor biosynthesis class Q
ILMN_1685774	0.0101	0.000311	-3.94915	0.03992	-0.608404
ILMN_1799600	0.0102	0.000315	-3.94461	0.02709	-1.02774	STARD8	StAR related lipid transfer domain containing 8
ILMN_1676383	0.0102	0.000316	-3.94457	0.027	-1.15694	ENPP6	ectonucleotide pyrophosphatase/phosphodiesterase 6
ILMN_1676759	0.0102	0.000316	3.94396	0.02525	0.501057	DDX27	DEAD-box helicase 27
ILMN_1744628	0.0102	0.000317	-3.94336	0.02357	-0.513888	FDX1L	ferredoxin 1 like
ILMN_2042595	0.0103	0.000318	3.94185	0.01931	0.709964	PCM1	pericentriolar material 1
ILMN_1780302	0.0103	0.000318	3.94151	0.01835	0.573447	DYNC1H1	dynein cytoplasmic 1 heavy chain 1
ILMN_1658806	0.0103	0.000319	-3.94057	0.01568	-0.418362	SLC5A10	solute carrier family 5 member 10
ILMN_1702396	0.0103	0.00032	-3.93977	0.01342	-0.587812	PACSIN2	protein kinase C and casein kinase substrate in neurons 2
ILMN_1788184	0.0103	0.000321	-3.93922	0.01187	-0.297319	CIDEA	cell death-inducing DFFA-like effector a
ILMN_1716053	0.0103	0.000322	-3.93806	0.00859	-0.724754	AK2	adenylate kinase 2
ILMN_1700461	0.0104	0.000323	3.93678	0.00497	0.523652	PTGES3L-AARSD1	PTGES3L-AARSD1 readthrough
ILMN_1748908	0.0105	0.000326	-3.93364	-0.0039	-0.62891	PROSC	proline synthetase cotranscribed homolog (bacterial)
ILMN_1785356	0.0106	0.00033	3.92951	-0.01555	0.762017	DENND5A	DENN domain containing 5A
ILMN_1728887	0.0106	0.000331	-3.92891	-0.01723	-0.672097	PAK4	p21 (RAC1) activated kinase 4
ILMN_1746029	0.0106	0.000331	3.92828	-0.01903	0.654971	SPATS2	spermatogenesis associated serine rich 2
ILMN_2253246	0.0107	0.000334	-3.92602	-0.02538	-0.198677	DNAJC28	DnaJ heat shock protein family (Hsp40) member C28
ILMN_3186782	0.0108	0.000337	-3.92215	-0.03632	-0.143429
ILMN_1813028	0.0108	0.000338	3.92116	-0.03909	0.715353	CBX5	chromobox 5
ILMN_1697701	0.0108	0.000339	-3.92084	-0.04	-0.286575	PLEKHJ1	pleckstrin homology domain containing J1
ILMN_3195138	0.0108	0.00034	-3.91981	-0.04292	-0.143301
ILMN_1711311	0.0108	0.00034	-3.91973	-0.04314	-1.74389	PODXL	podocalyxin like
ILMN_1669394	0.0109	0.000341	-3.91901	-0.04515	-0.403802
ILMN_1719351	0.0109	0.000341	-3.91872	-0.04597	-1.40868	TCF21	transcription factor 21
ILMN_1711566	0.0109	0.000341	3.9182	-0.04746	1.61138	TIMP1	TIMP metallopeptidase inhibitor 1
ILMN_2304186	0.0109	0.000342	-3.91717	-0.05034	-0.605241	MITF	melanogenesis associated transcription factor
ILMN_1658957	0.0109	0.000343	-3.91652	-0.05217	-0.39341	WASH7P	WAS protein family homolog 7 pseudogene
ILMN_1662016	0.0109	0.000345	-3.91517	-0.05597	-0.234347	SCRN2	secernin 2
ILMN_1712231	0.011	0.000346	-3.91412	-0.05893	-0.933318	SH3YL1	SH3 and SYLF domain containing 1
ILMN_1735502	0.011	0.000346	-3.91395	-0.05943	-0.652642	FAM181B	family with sequence similarity 181 member B
ILMN_2117526	0.011	0.000347	-3.91296	-0.06221	-0.584947	DMGDH	dimethylglycine dehydrogenase
ILMN_2189371	0.0111	0.00035	-3.91032	-0.06964	-1.34354	NTNG1	netrin G1
ILMN_1804593	0.0111	0.00035	-3.91	-0.07053	-0.395776	HEPACAM2	HEPACAM family member 2
ILMN_1681754	0.0111	0.00035	-3.90959	-0.07169	-1.15342	GGH	gamma-glutamyl hydrolase
ILMN_1765373	0.0112	0.000353	-3.90675	-0.07968	-0.270211
ILMN_1747241	0.0112	0.000354	3.9065	-0.0804	0.400554	IWS1	IWS1, SUPT6H interacting protein
ILMN_2380418	0.0112	0.000354	3.906	-0.0818	0.413953	BICD2	BICD cargo adaptor 2
ILMN_1665192	0.0112	0.000355	-3.90467	-0.08554	-0.344526	NUDT6	nudix hydrolase 6
ILMN_1674533	0.0112	0.000355	-3.90467	-0.08556	-0.302653	TRPV6	transient receptor potential cation channel subfamily V member 6
ILMN_2225548	0.0113	0.000357	3.9033	-0.08941	1.22985	ZNF521	zinc finger protein 521
ILMN_1781516	0.0113	0.000358	3.90259	-0.09141	0.658887	SUPT16H	SPT16 homolog, facilitates chromatin remodeling subunit
ILMN_2374249	0.0113	0.000359	3.90156	-0.0943	0.941238	DYRK2	dual specificity tyrosine phosphorylation regulated kinase 2
ILMN_1669062	0.0113	0.00036	-3.90062	-0.09694	-0.347771	CCR2	C-C motif chemokine receptor 2
ILMN_2389844	0.0114	0.000361	3.89924	-0.10082	0.645895	SP3	Sp3 transcription factor
ILMN_1779401	0.0114	0.000363	-3.89789	-0.10464	-0.74521	CHP1	calcineurin like EF-hand protein 1
ILMN_1765326	0.0114	0.000363	3.89787	-0.10467	0.550914	DGKD	diacylglycerol kinase delta
ILMN_1679262	0.0115	0.000367	3.89408	-0.11534	1.37654	DPYSL3	dihydropyrimidinase like 3
ILMN_1702933	0.0116	0.00037	-3.89169	-0.12205	-0.570593
ILMN_1785218	0.0116	0.00037	-3.89103	-0.1239	-0.485427	MTCH2	mitochondrial carrier 2
ILMN_1669479	0.0116	0.000372	-3.88981	-0.12732	-0.262314	MEST	mesoderm specific transcript
ILMN_1702279	0.0117	0.000373	-3.88856	-0.13085	-0.493387	KIF3B	kinesin family member 3B
ILMN_1805535	0.0117	0.000373	-3.88833	-0.1315	-0.257783	VRK3	vaccinia related kinase 3
ILMN_1799708	0.0117	0.000374	-3.8879	-0.13271	-0.174252	GYPA	glycophorin A (MNS blood group)
ILMN_2038776	0.0117	0.000374	-3.88755	-0.13368	-0.756637	TXN	thioredoxin
ILMN_1718023	0.0117	0.000375	-3.88702	-0.13519	-0.590153	APEH	acylaminoacyl-peptide hydrolase
ILMN_1776283	0.0118	0.000377	-3.88508	-0.14061	-0.254491	LGALS12	galectin 12
ILMN_1782938	0.0118	0.000378	-3.8841	-0.14337	-1.08682	SLC16A10	solute carrier family 16 member 10
ILMN_1656040	0.0118	0.000379	-3.8832	-0.1459	-0.233908	NTN3	netrin 3
ILMN_1666444	0.0119	0.000381	3.88126	-0.15134	0.686768	RBMS1	RNA binding motif single stranded interacting protein 1
ILMN_1656487	0.0119	0.000382	-3.88092	-0.15231	-0.996481	FGA	fibrinogen alpha chain
ILMN_3280402	0.0119	0.000383	-3.87981	-0.15542	-0.740651
ILMN_3242758	0.0119	0.000383	-3.87931	-0.15682	-0.429756	FAM181B	family with sequence similarity 181 member B
ILMN_2143795	0.012	0.000385	3.87751	-0.16188	1.82409
ILMN_1784256	0.012	0.000386	3.87699	-0.16333	0.893585	HDGFRP3	hepatoma-derived growth factor, related protein 3
ILMN_1799015	0.012	0.000388	-3.87516	-0.16845	-1.12024	PXMP2	peroxisomal membrane protein 2
ILMN_1776857	0.0121	0.000391	-3.8725	-0.17593	-0.929107	AQP1	aquaporin 1 (Colton blood group)
ILMN_2053902	0.0121	0.000392	-3.87224	-0.17666	-0.261486
ILMN_1676842	0.0121	0.000392	3.87168	-0.17824	0.657111	BTAF1	B-TFIID TATA-box binding protein associated factor 1
ILMN_1696424	0.0122	0.000393	-3.87108	-0.1799	-0.380318	ZDHHC11	zinc finger DHHC-type containing 11
ILMN_1662383	0.0122	0.000395	3.86916	-0.18528	0.581252	ZRANB2	zinc finger RANBP2-type containing 2
ILMN_1768396	0.0122	0.000395	-3.86902	-0.18568	-0.581157	AURKAIP1	aurora kinase A interacting protein 1
ILMN_1811729	0.0122	0.000395	-3.86892	-0.18597	-0.168396	CBLC	Cbl proto-oncogene C
ILMN_1690653	0.0123	0.000399	-3.86555	-0.1954	-0.645693	CDK2AP2	cyclin dependent kinase 2 associated protein 2
ILMN_2402766	0.0123	0.0004	-3.86494	-0.19712	-0.61899	AFTPH	aftiphilin
ILMN_1706502	0.0124	0.000402	3.86327	-0.2018	0.570351	EIF2AK2	eukaryotic translation initiation factor 2 alpha kinase 2
ILMN_1804673	0.0124	0.000403	-3.86293	-0.20275	-0.958919	SLC16A4	solute carrier family 16 member 4
ILMN_2113490	0.0124	0.000403	-3.86289	-0.20285	-1.40055	NTN4	netrin 4
ILMN_2184049	0.0124	0.000404	-3.8621	-0.20508	-0.73859	COX7B	cytochrome c oxidase subunit 7B
ILMN_1796560	0.0124	0.000404	-3.86163	-0.20639	-0.414132	PFKFB2	6-phosphofructo-2-kinase/fructose-2,6-biphosphatase 2
ILMN_1680967	0.0124	0.000404	3.86157	-0.20656	0.52797	SARNP	SAP domain containing ribonucleoprotein
ILMN_3272378	0.0124	0.000405	-3.86064	-0.20917	-1.14573	EZR	ezrin
ILMN_1681634	0.0124	0.000406	-3.86026	-0.21022	-0.941998	PXMP2	peroxisomal membrane protein 2
ILMN_1787308	0.0124	0.000406	-3.86008	-0.21073	-0.448039	PIP4K2C	phosphatidylinositol-5-phosphate 4-kinase type 2 gamma
ILMN_1805916	0.0124	0.000406	-3.85967	-0.21187	-0.954621	NIPSNAP1	nipsnap homolog 1 (C. elegans)
ILMN_1735996	0.0125	0.00041	-3.85714	-0.21895	-1.64913	NOX4	NADPH oxidase 4
ILMN_1779017	0.0126	0.000411	-3.85623	-0.22151	-0.853742	FGA	fibrinogen alpha chain
ILMN_1793559	0.0126	0.000411	3.8559	-0.22244	0.632744	CEP85L	centrosomal protein 85 like
ILMN_3230286	0.0126	0.000411	3.8557	-0.223	0.758626
ILMN_1757900	0.0126	0.000411	-3.85558	-0.22334	-0.264828	ZNF611	zinc finger protein 611
ILMN_1724805	0.0126	0.000412	-3.85521	-0.22435	-0.469711	CDHR5	cadherin related family member 5
ILMN_1799516	0.0126	0.000413	3.85465	-0.22594	0.943687	DNAJC9	DnaJ heat shock protein family (Hsp40) member C9
ILMN_1815635	0.0126	0.000413	-3.85456	-0.22618	-0.212376
ILMN_1714990	0.0126	0.000413	-3.85397	-0.22784	-0.781002	DBT	dihydrolipoamide branched chain transacylase E2
ILMN_1718520	0.0126	0.000415	-3.85281	-0.23107	-0.734427	RNLS	renalase, FAD dependent amine oxidase
ILMN_1809439	0.0126	0.000415	3.85233	-0.23243	0.882933
ILMN_3263918	0.0127	0.000416	-3.85169	-0.23421	-0.55256
ILMN_1759206	0.0127	0.000418	-3.84993	-0.23912	-0.473405	PLS1	plastin 1
ILMN_1732516	0.0127	0.000419	3.84981	-0.23946	1.0042	KNTC1	kinetochore associated 1
ILMN_1745130	0.0127	0.00042	3.84888	-0.24208	0.893134	RBFOX2	RNA binding protein, fox-1 homolog 2
ILMN_1772521	0.0128	0.000422	3.84742	-0.24614	0.83333	MTHFD1L	methylenetetrahydrofolate dehydrogenase (NADP+ dependent) 1-like
ILMN_1800468	0.0128	0.000422	-3.84682	-0.24784	-0.5506	KLKB1	kallikrein B1
ILMN_2299795	0.0128	0.000423	-3.84651	-0.2487	-0.280075	CPM	carboxypeptidase M
ILMN_1652381	0.0128	0.000424	-3.84555	-0.25138	-0.21088	SIGLEC5	sialic acid binding Ig like lectin 5
ILMN_1781859	0.0129	0.000425	-3.84465	-0.25389	-0.475686	UGT2B28	UDP glucuronosyltransferase family 2 member B28
ILMN_1752269	0.0129	0.000427	-3.84333	-0.25758	-0.753124	ACSS1	acyl-CoA synthetase short-chain family member 1
ILMN_1815024	0.0129	0.000427	-3.84288	-0.25884	-0.529507	PRDX5	peroxiredoxin 5
ILMN_1673804	0.0129	0.000428	3.84267	-0.25943	0.472775	ZNF426	zinc finger protein 426
ILMN_1712112	0.0129	0.000428	-3.84197	-0.26139	-1.06722	RCAN1	regulator of calcineurin 1
ILMN_1801616	0.0129	0.000429	3.84161	-0.26239	1.14963	EMP1	epithelial membrane protein 1
ILMN_1692535	0.0129	0.000429	-3.84137	-0.26307	-1.45628	DPP4	dipeptidyl peptidase 4
ILMN_1701077	0.0129	0.000429	-3.84131	-0.26325	-0.391116
ILMN_1771734	0.0129	0.000429	3.84122	-0.26348	0.702768
ILMN_2073604	0.0129	0.00043	-3.84103	-0.26402	-0.700374	EBP	emopamil binding protein (sterol isomerase)
ILMN_1809259	0.0129	0.00043	-3.841	-0.2641	-0.356675	HRASLS2	HRAS like suppressor 2
ILMN_1713756	0.0129	0.00043	-3.84036	-0.2659	-0.898406	GLUD1	glutamate dehydrogenase 1
ILMN_1658619	0.0129	0.000431	-3.84027	-0.26615	-1.49859	WWC1	WW and C2 domain containing 1
ILMN_1793522	0.013	0.000433	-3.83856	-0.27092	-0.843669	PRKAB1	protein kinase AMP-activated non-catalytic subunit beta 1
ILMN_1670901	0.013	0.000433	-3.83848	-0.27115	-0.445548	COX10	COX10, heme A:farnesyltransferase cytochrome c oxidase assembly factor
ILMN_1695187	0.013	0.000433	-3.83825	-0.27179	-0.418337	GYPE	glycophorin E (MNS blood group)
ILMN_3180196	0.013	0.000433	-3.83808	-0.27225	-0.496845
ILMN_3188449	0.013	0.000436	-3.83639	-0.27697	-0.430279
ILMN_1725852	0.013	0.000436	-3.83624	-0.2774	-0.304018	S100A2	S100 calcium binding protein A2
ILMN_1757882	0.0131	0.000437	-3.83521	-0.28028	-0.969496	PPP1R16A	protein phosphatase 1 regulatory subunit 16A
ILMN_1753101	0.0132	0.000441	-3.83213	-0.28888	-0.950637	VTCN1	V-set domain containing T cell activation inhibitor 1
ILMN_3180628	0.0132	0.000442	-3.83146	-0.29075	-0.197046
ILMN_1727479	0.0132	0.000442	-3.83134	-0.29108	-0.804215	TPRG1L	tumor protein p63 regulated 1-like
ILMN_1751345	0.0132	0.000443	-3.83066	-0.29298	-0.730527
ILMN_3223148	0.0132	0.000444	3.82979	-0.2954	0.424782
ILMN_1797391	0.0132	0.000444	-3.82965	-0.29579	-0.668446	SLC22A7	solute carrier family 22 member 7
ILMN_1733045	0.0132	0.000445	-3.82931	-0.29676	-0.640937	RAB36	RAB36, member RAS oncogene family
ILMN_1653828	0.0132	0.000445	3.82919	-0.29707	0.559501	CHFR	checkpoint with forkhead and ring finger domains, E3 ubiquitin protein ligase
ILMN_1815878	0.0132	0.000445	-3.82881	-0.29812	-0.617679	LAMTOR1	late endosomal/lysosomal adaptor, MAPK and MTOR activator 1
ILMN_1674859	0.0132	0.000446	-3.82835	-0.29943	-0.280029
ILMN_1750447	0.0133	0.000447	-3.82767	-0.30133	-0.197843	GOLGA6A	golgin A6 family member A
ILMN_1690136	0.0133	0.000448	3.82695	-0.30334	0.278872	NIPBL	NIPBL, cohesin loading factor
ILMN_1731670	0.0133	0.000449	-3.82648	-0.30464	-0.658072	LPA	lipoprotein(a)
ILMN_1704290	0.0133	0.000449	-3.82641	-0.30483	-0.376594	SPTLC2	serine palmitoyltransferase long chain base subunit 2
ILMN_1688089	0.0133	0.000451	-3.8249	-0.30903	-1.19448	PEBP1	phosphatidylethanolamine binding protein 1
ILMN_1810514	0.0133	0.000451	-3.82473	-0.30952	-0.678909	SLC25A44	solute carrier family 25 member 44
ILMN_3243859	0.0134	0.000455	-3.82166	-0.31808	-0.524451	NDUFB9	NADH:ubiquinone oxidoreductase subunit B9
ILMN_1772260	0.0134	0.000455	-3.82143	-0.31871	-0.37186	STEAP1	six transmembrane epithelial antigen of the prostate 1
ILMN_1800602	0.0136	0.000459	-3.81858	-0.32667	-0.90016	GCA	grancalcin
ILMN_1727704	0.0136	0.000459	-3.81839	-0.32719	-0.359789	LRRC29	leucine rich repeat containing 29
ILMN_1712786	0.0136	0.000462	-3.8163	-0.33302	-0.480274	AHCYL2	adenosylhomocysteinase like 2
ILMN_1734676	0.0136	0.000462	-3.81614	-0.33347	-0.402607	SLC5A12	solute carrier family 5 member 12
ILMN_2357334	0.0136	0.000463	-3.81544	-0.3354	-0.536396	CPN2	carboxypeptidase N subunit 2
ILMN_1715672	0.0136	0.000464	-3.81526	-0.33592	-0.183283	HPCAL1	hippocalcin like 1
ILMN_1798458	0.0137	0.000466	-3.81382	-0.33993	-0.430794	KAZN	kazrin, periplakin interacting protein
ILMN_1883780	0.0137	0.000466	-3.81359	-0.34058	-0.220433	LOC100129434	uncharacterized LOC100129434
ILMN_1711122	0.0137	0.000466	-3.8134	-0.3411	-0.270949
ILMN_1729170	0.0137	0.000466	-3.81323	-0.34158	-0.18393	GPA33	glycoprotein A33
ILMN_1768293	0.0138	0.000469	3.81115	-0.34737	0.544755	NUP155	nucleoporin 155
ILMN_1732127	0.0139	0.000473	-3.80848	-0.35478	-0.805378	RBKS	ribokinase
ILMN_1695719	0.0139	0.000474	3.80792	-0.35635	0.771549	AGO2	argonaute 2, RISC catalytic component
ILMN_3247882	0.0139	0.000475	-3.80721	-0.35833	-0.379852	ERI3	ERI1 exoribonuclease family member 3
ILMN_3245571	0.014	0.000477	-3.80579	-0.36228	-0.212683	ISPD	isoprenoid synthase domain containing
ILMN_3226181	0.014	0.000477	-3.80546	-0.36319	-0.871358	NUDT7	nudix hydrolase 7
ILMN_1721102	0.014	0.000478	-3.80475	-0.36518	-0.258009
ILMN_1654583	0.0142	0.000487	3.79864	-0.38216	0.829718	CHD1	chromodomain helicase DNA binding protein 1
ILMN_2328575	0.0142	0.000487	-3.79853	-0.38248	-0.437508	CLDN14	claudin 14
ILMN_1771629	0.0142	0.000488	-3.7979	-0.38421	-0.428925	SDR39U1	short chain dehydrogenase/reductase family 39U member 1
ILMN_1699636	0.0143	0.000489	3.7971	-0.38646	0.672207	ACIN1	apoptotic chromatin condensation inducer 1
ILMN_1797310	0.0143	0.000491	-3.79614	-0.38912	-0.709298	ATP6V1D	ATPase H+ transporting V1 subunit D
ILMN_1657235	0.0143	0.000492	-3.79518	-0.39179	-0.303343	PALM3	paralemmin 3
ILMN_2344079	0.0143	0.000493	-3.79461	-0.39338	-0.572274	ZGPAT	zinc finger CCCH-type and G-patch domain containing
ILMN_1797189	0.0144	0.000493	3.79418	-0.39457	0.679414	MAP3K12	mitogen-activated protein kinase kinase kinase 12
ILMN_1788416	0.0144	0.000494	-3.79406	-0.39491	-0.712794	ABHD17C	abhydrolase domain containing 17C
ILMN_2207504	0.0144	0.000497	-3.79205	-0.40048	-0.342893	LEP	leptin
ILMN_3251491	0.0144	0.000497	-3.79166	-0.40158	-0.228506	UQCRB	ubiquinol-cytochrome c reductase binding protein
ILMN_1732808	0.0144	0.000498	-3.79135	-0.40244	-1.0169
ILMN_1802157	0.0144	0.000498	3.79131	-0.40254	0.60122	THOC1	THO complex 1
ILMN_1814397	0.0145	0.000499	-3.79025	-0.40549	-0.267822	EPB42	erythrocyte membrane protein band 4.2
ILMN_2371964	0.0145	0.0005	-3.78983	-0.40665	-0.694696	MRPS12	mitochondrial ribosomal protein S12
ILMN_2348268	0.0145	0.0005	3.78944	-0.40774	0.589773	IFFO1	intermediate filament family orphan 1
ILMN_2368535	0.0146	0.000506	-3.78562	-0.41833	-0.568578	FBXO17	F-box protein 17
ILMN_1748803	0.0146	0.000506	-3.78559	-0.41841	-0.189937	ZDHHC9	zinc finger DHHC-type containing 9
ILMN_3235188	0.0148	0.000512	-3.78171	-0.42918	-0.73234	TSTD1	thiosulfate sulfurtransferase like domain containing 1
ILMN_1752199	0.0148	0.000513	-3.78129	-0.43037	-0.879391	LHPP	phospholysine phosphohistidine inorganic pyrophosphate phosphatase
ILMN_1659553	0.0148	0.000514	3.78058	-0.43232	0.503624	ANAPC1	anaphase promoting complex subunit 1
ILMN_1727778	0.0148	0.000515	-3.78005	-0.43379	-0.787779	NTNG1	netrin G1
ILMN_1771149	0.0149	0.000517	-3.77869	-0.43758	-0.617797	MRPL19	mitochondrial ribosomal protein L19
ILMN_1690979	0.015	0.000519	-3.77678	-0.44287	-1.71524	SLC17A3	solute carrier family 17 member 3
ILMN_1711030	0.015	0.000522	-3.7752	-0.44724	-0.885535	OPLAH	5-oxoprolinase (ATP-hydrolysing)
ILMN_1653599	0.015	0.000522	-3.77489	-0.44811	-0.716292	ATP5D	ATP synthase, H+ transporting, mitochondrial F1 complex, delta subunit
ILMN_1658290	0.015	0.000523	3.7747	-0.44862	0.401953	METTL22	methyltransferase like 22
ILMN_3225886	0.0151	0.000524	-3.77386	-0.45095	-0.456466
ILMN_1803676	0.0151	0.000524	-3.77373	-0.45131	-1.11007	ENOSF1	enolase superfamily member 1
ILMN_1656069	0.0151	0.000526	-3.77245	-0.45487	-0.170346
ILMN_1679837	0.0151	0.000527	-3.77163	-0.45714	-0.240137	SGPP1	sphingosine-1-phosphate phosphatase 1
ILMN_1673360	0.0152	0.00053	-3.76972	-0.46243	-0.523073	BDH2	3-hydroxybutyrate dehydrogenase, type 2
ILMN_3244125	0.0152	0.000531	-3.76923	-0.46378	-0.31233
ILMN_1708858	0.0152	0.000532	3.76859	-0.46558	0.779407	CSNK1E	casein kinase 1 epsilon
ILMN_1681670	0.0152	0.000533	-3.76825	-0.4665	-1.02118	SLC25A4	solute carrier family 25 member 4
ILMN_1801091	0.0153	0.000534	-3.76725	-0.46929	-0.213226	CERKL	ceramide kinase like
ILMN_3274572	0.0153	0.000536	3.76643	-0.47154	0.131713
ILMN_1704797	0.0153	0.000536	3.76606	-0.47258	0.159324	CLEC10A	C-type lectin domain family 10 member A
ILMN_1663605	0.0154	0.000538	-3.76466	-0.47644	-0.399633	RNF123	ring finger protein 123
ILMN_3241834	0.0154	0.00054	3.76366	-0.47921	0.721635
ILMN_1693804	0.0154	0.000541	3.76308	-0.48081	0.459803
ILMN_1669781	0.0154	0.000541	-3.76304	-0.48094	-0.423653	PRLR	prolactin receptor
ILMN_1677877	0.0154	0.000541	-3.76301	-0.481	-0.600146
ILMN_2316806	0.0154	0.000541	3.76292	-0.48127	0.448921	RWDD1	RWD domain containing 1
ILMN_1758034	0.0154	0.000542	-3.76248	-0.48249	-0.665802	ETFDH	electron transfer flavoprotein dehydrogenase
ILMN_2085012	0.0156	0.000548	-3.75879	-0.4927	-0.878876	TMEM176B	transmembrane protein 176B
ILMN_1803977	0.0156	0.000551	3.75709	-0.49739	0.740854	GALNT1	polypeptide N-acetylgalactosaminyltransferase 1
ILMN_1656977	0.0156	0.000551	-3.75672	-0.49842	-0.983223	HIBCH	3-hydroxyisobutyryl-CoA hydrolase
ILMN_1799331	0.0157	0.000552	-3.75629	-0.49962	-0.210241
ILMN_1812638	0.0157	0.000553	-3.75535	-0.5022	-0.573196	ATP5L	ATP synthase, H+ transporting, mitochondrial Fo complex subunit G
ILMN_1690909	0.0158	0.000556	-3.75349	-0.50735	-0.437137
ILMN_2396956	0.0158	0.000557	3.75339	-0.50764	0.737092	AKAP13	A-kinase anchoring protein 13
ILMN_3243069	0.0158	0.000557	3.75333	-0.50781	0.488264
ILMN_2365307	0.0158	0.000557	3.753	-0.50872	0.972708	CD276	CD276 molecule
ILMN_1791511	0.0158	0.000557	-3.7529	-0.509	-1.44275	TMEM176A	transmembrane protein 176A
ILMN_1700042	0.0158	0.000559	-3.75178	-0.51208	-0.950862	TLN2	talin 2
ILMN_1744299	0.0158	0.000561	-3.75049	-0.51565	-0.395203	ADGRF1	adhesion G protein-coupled receptor F1
ILMN_1661373	0.0159	0.000562	-3.74983	-0.51748	-0.378791	AGPAT3	1-acylglycerol-3-phosphate O-acyltransferase 3
ILMN_1795826	0.0159	0.000563	-3.74936	-0.51878	-0.643429	ATP6V0D1	ATPase H+ transporting V0 subunit d1
ILMN_1667115	0.0159	0.000564	-3.74909	-0.5195	-0.284402	TMEM61	transmembrane protein 61
ILMN_1724826	0.0159	0.000565	3.7481	-0.52224	0.509686	DNM1L	dynamin 1 like
ILMN_2358277	0.016	0.000567	3.7469	-0.52556	0.610902	RSRC2	arginine and serine rich coiled-coil 2
ILMN_1814120	0.016	0.000567	-3.74685	-0.52572	-0.742191	PECR	peroxisomal trans-2-enoyl-CoA reductase
ILMN_3249624	0.016	0.00057	3.74538	-0.52977	0.57292	SMG1P1	SMG1P1, nonsense mediated mRNA decay associated PI3K related kinase pseudogene 1
ILMN_1737164	0.016	0.00057	-3.74519	-0.53028	-0.331043	TM9SF1	transmembrane 9 superfamily member 1
ILMN_1738589	0.0161	0.000574	-3.74262	-0.53738	-0.650469	MGLL	monoglyceride lipase
ILMN_1778964	0.0162	0.000576	-3.74161	-0.54017	-2.1528	CLIC5	chloride intracellular channel 5
ILMN_1780598	0.0162	0.000576	3.74141	-0.54073	0.485737	PIAS1	protein inhibitor of activated STAT 1
ILMN_1771467	0.0162	0.000578	-3.74057	-0.54306	-0.31996	TMIGD1	transmembrane and immunoglobulin domain containing 1
ILMN_1676393	0.0164	0.000586	-3.73605	-0.55553	-0.685419	ATP5G1	ATP synthase, H+ transporting, mitochondrial Fo complex subunit C1 (subunit 9)
ILMN_1775677	0.0164	0.000586	-3.7358	-0.55621	-0.560812	TYSND1	trypsin domain containing 1
ILMN_1776275	0.0164	0.000587	-3.73535	-0.55745	-0.24871
ILMN_1761010	0.0165	0.000589	-3.73433	-0.56026	-0.862666	PCCB	propionyl-CoA carboxylase beta subunit
ILMN_1779501	0.0165	0.000589	-3.73404	-0.56108	-0.315604	MC5R	melanocortin 5 receptor
ILMN_2140059	0.0165	0.000591	3.73288	-0.56428	1.60423	LAMA4	laminin subunit alpha 4
ILMN_1735115	0.0165	0.000592	-3.73263	-0.56496	-0.346231	FOLH1	folate hydrolase (prostate-specific membrane antigen) 1
ILMN_1783636	0.0165	0.000592	-3.73234	-0.56576	-0.617928	COX6A1	cytochrome c oxidase subunit 6A1
ILMN_1810838	0.0165	0.000592	3.73222	-0.56608	0.47382	MTDH	metadherin
ILMN_1739925	0.0165	0.000592	-3.73216	-0.56625	-0.404935	SLC28A1	solute carrier family 28 member 1
ILMN_1758597	0.0165	0.000594	-3.73125	-0.56878	-0.293166	NAGS	N-acetylglutamate synthase
ILMN_2210482	0.0165	0.000595	-3.73075	-0.57015	-0.420365	MRPS34	mitochondrial ribosomal protein S34
ILMN_3239445	0.0165	0.000595	-3.73064	-0.57046	-0.491668	ZBTB42	zinc finger and BTB domain containing 42
ILMN_1737089	0.0165	0.000595	-3.73055	-0.57069	-0.741191	CAPN5	calpain 5
ILMN_3212126	0.0166	0.000599	-3.72836	-0.57674	-0.15239
ILMN_2102670	0.0166	0.000599	-3.72819	-0.57721	-0.676753	GATA2	GATA binding protein 2
ILMN_2413158	0.0167	0.000602	-3.72677	-0.58113	-2.3363	PODXL	podocalyxin like
ILMN_2222074	0.0168	0.000605	3.72492	-0.58622	0.605025	PTPN12	protein tyrosine phosphatase, non-receptor type 12
ILMN_1729112	0.0168	0.000605	-3.72485	-0.58641	-0.856725	CHPT1	choline phosphotransferase 1
ILMN_1681324	0.0168	0.000607	-3.72407	-0.58854	-0.363131	MRPL49	mitochondrial ribosomal protein L49
ILMN_1690063	0.0168	0.000607	-3.72358	-0.5899	-0.4086
ILMN_3244457	0.0168	0.000608	3.72337	-0.59048	0.981756	EHBP1L1	EH domain binding protein 1 like 1
ILMN_1700306	0.0168	0.000609	-3.72292	-0.59172	-1.10411	OCIAD2	OCIA domain containing 2
ILMN_2412849	0.0168	0.000609	-3.72249	-0.59291	-1.01814	SLC5A10	solute carrier family 5 member 10
ILMN_1800590	0.0169	0.000611	-3.72187	-0.59463	-0.579594	BBS1	Bardet-Biedl syndrome 1
ILMN_1742738	0.0169	0.000612	-3.72093	-0.59719	-0.237261	LURAP1	leucine rich adaptor protein 1
ILMN_1709287	0.0169	0.000613	-3.7206	-0.59812	-0.481553
ILMN_1668408	0.0169	0.000614	-3.71999	-0.59979	-0.659435
ILMN_3235279	0.0169	0.000614	3.71986	-0.60016	0.487325	RADIL	Rap associating with DIL domain
ILMN_1699728	0.0169	0.000614	-3.71966	-0.60069	-0.364333	BTD	biotinidase
ILMN_1806304	0.017	0.000618	3.71793	-0.60545	0.46809	ENTPD4	ectonucleoside triphosphate diphosphohydrolase 4
ILMN_1654262	0.0171	0.00062	3.7166	-0.60913	1.31463	ZMAT3	zinc finger matrin-type 3
ILMN_1743367	0.0171	0.000622	-3.71578	-0.61138	-1.06189	FZD4	frizzled class receptor 4
ILMN_1807397	0.0171	0.000624	-3.71466	-0.61447	-0.69619	NDUFB5	NADH:ubiquinone oxidoreductase subunit B5
ILMN_1654516	0.0172	0.000625	-3.71383	-0.61675	-0.799968	TMEM120A	transmembrane protein 120A
ILMN_2205767	0.0172	0.000625	-3.71375	-0.61696	-0.711913	CTXN3	cortexin 3
ILMN_1670420	0.0172	0.000626	3.71327	-0.61828	0.527655	METAP2	methionyl aminopeptidase 2
ILMN_1809027	0.0172	0.000628	-3.71232	-0.62089	-0.578704	ATP5SL	ATP5S like
ILMN_3248260	0.0172	0.000628	3.71216	-0.62135	0.163843
ILMN_2279099	0.0172	0.000628	-3.71203	-0.6217	-0.212787	PHACTR4	phosphatase and actin regulator 4
ILMN_3241237	0.0172	0.000629	-3.71178	-0.62237	-0.429034
ILMN_1677866	0.0173	0.000633	-3.70964	-0.62826	-0.494809	FOLH1B	folate hydrolase 1B
ILMN_1677440	0.0173	0.000634	-3.7091	-0.62976	-0.509296	ATP6AP2	ATPase H+ transporting accessory protein 2
ILMN_1796710	0.0173	0.000634	3.70894	-0.6302	0.540375	PHC1	polyhomeotic homolog 1
ILMN_1684346	0.0174	0.000636	-3.70794	-0.63295	-0.621071	TNFAIP8L1	TNF alpha induced protein 8 like 1
ILMN_1756992	0.0174	0.000638	-3.70687	-0.6359	-2.57714	MUC1	mucin 1, cell surface associated
ILMN_3273065	0.0174	0.000638	3.70674	-0.63625	0.42596
ILMN_1799889	0.0174	0.000639	-3.70645	-0.63704	-0.371765	ATP6V0D2	ATPase H+ transporting V0 subunit d2
ILMN_1768958	0.0174	0.000639	-3.70623	-0.63764	-0.686288	RASGRP1	RAS guanyl releasing protein 1
ILMN_3306482	0.0174	0.000641	-3.7055	-0.63966	-0.862921
ILMN_1679917	0.0175	0.000644	3.70379	-0.64434	0.520399	ARL16	ADP ribosylation factor like GTPase 16
ILMN_2341952	0.0175	0.000644	-3.70341	-0.64539	-0.599374	MRPL35	mitochondrial ribosomal protein L35
ILMN_1748366	0.0175	0.000646	-3.70276	-0.64717	-0.231305	SLC5A9	solute carrier family 5 member 9
ILMN_2051232	0.0175	0.000646	-3.70264	-0.64752	-0.698031	SDHA	succinate dehydrogenase complex flavoprotein subunit A
ILMN_1755173	0.0176	0.000647	3.70206	-0.64912	0.824422	PLEKHA4	pleckstrin homology domain containing A4
ILMN_1756701	0.0176	0.000648	-3.70139	-0.65095	-0.746686	DHRS11	dehydrogenase/reductase 11
ILMN_2328433	0.0177	0.000652	3.69931	-0.65666	0.537277	NOP2	NOP2 nucleolar protein
ILMN_1681757	0.0177	0.000653	3.6991	-0.65723	0.546698	RIMKLB	ribosomal modification protein rimK like family member B
ILMN_1800096	0.0178	0.000657	-3.69661	-0.66407	-0.43944	MPST	mercaptopyruvate sulfurtransferase
ILMN_2095840	0.0179	0.00066	3.69537	-0.66749	0.603021	KAT6A	lysine acetyltransferase 6A
ILMN_1727490	0.0179	0.000661	-3.69477	-0.66913	-0.223603	MYO3B	myosin IIIB
ILMN_1761804	0.0179	0.000662	-3.69432	-0.67035	-0.732544	ALDH9A1	aldehyde dehydrogenase 9 family member A1
ILMN_1727332	0.018	0.000665	-3.69269	-0.67482	-0.771907	ATPIF1	ATPase inhibitory factor 1
ILMN_2069593	0.018	0.000667	3.69158	-0.67787	0.527369	SCAF11	SR-related CTD associated factor 11
ILMN_1691127	0.0181	0.000672	-3.6891	-0.68469	-0.549134	VTN	vitronectin
ILMN_1718833	0.0182	0.000673	-3.6887	-0.68577	-0.58093	UGT2B7	UDP glucuronosyltransferase family 2 member B7
ILMN_1720113	0.0183	0.000678	-3.68621	-0.69261	-1.90381	PTPRO	protein tyrosine phosphatase, receptor type O
ILMN_1726420	0.0183	0.000678	-3.68597	-0.69327	-0.187636	BSND	barttin CLCNK type accessory beta subunit
ILMN_2342841	0.0183	0.000681	-3.68478	-0.69654	-0.538717	AFTPH	aftiphilin
ILMN_2160209	0.0183	0.000681	-3.68446	-0.69741	-1.78226	EPCAM	epithelial cell adhesion molecule
ILMN_1807737	0.0183	0.000681	3.68439	-0.69759	0.571759	AKAP17A	A-kinase anchoring protein 17A
ILMN_2049693	0.0183	0.000682	-3.68415	-0.69826	-0.294429	C11orf71	chromosome 11 open reading frame 71
ILMN_1726064	0.0183	0.000682	3.68394	-0.69882	0.621291	PAK1IP1	PAK1 interacting protein 1
ILMN_1781013	0.0184	0.000686	-3.68227	-0.7034	-0.740603
ILMN_2412475	0.0185	0.000689	-3.68056	-0.70809	-0.223949	ARHGAP8	Rho GTPase activating protein 8
ILMN_1724666	0.0185	0.000689	-3.68031	-0.70878	-1.10112
ILMN_1695093	0.0185	0.000691	-3.67937	-0.71136	-0.404043	SLC7A8	solute carrier family 7 member 8
ILMN_3251550	0.0186	0.000693	3.67866	-0.71329	1.02072	PHLDA1	pleckstrin homology like domain family A member 1
ILMN_1801886	0.0186	0.000695	-3.67756	-0.71631	-0.290129	SLC28A2	solute carrier family 28 member 2
ILMN_3261811	0.0187	0.000697	-3.67639	-0.7195	-0.711683	DHRS4-AS1	DHRS4 antisense RNA 1
ILMN_1815924	0.0188	0.000703	3.6737	-0.72687	0.645877	NUP107	nucleoporin 107
ILMN_1778357	0.0188	0.000704	-3.67299	-0.72881	-0.481147	DNMT3L	DNA methyltransferase 3 like
ILMN_2160160	0.0189	0.000706	3.67228	-0.73077	0.80642	SNORD36C	small nucleolar RNA, C/D box 36C
ILMN_1701855	0.0189	0.000707	3.6717	-0.73234	0.672068	PPP1CC	protein phosphatase 1 catalytic subunit gamma
ILMN_1784584	0.0189	0.000709	3.67077	-0.73488	0.322646	RINT1	RAD50 interactor 1
ILMN_1790410	0.0191	0.000715	3.66768	-0.74335	0.711422	DROSHA	drosha ribonuclease III
ILMN_1671257	0.0192	0.000721	3.665	-0.75067	0.607653	DKC1	dyskerin pseudouridine synthase 1
ILMN_1768743	0.0192	0.000722	3.6644	-0.75232	0.409028	FIP1L1	factor interacting with PAPOLA and CPSF1
ILMN_1683093	0.0193	0.000723	-3.66395	-0.75354	-0.453288	GYPB	glycophorin B (MNS blood group)
ILMN_1871361	0.0193	0.000725	-3.66331	-0.7553	-0.606141
ILMN_1683102	0.0193	0.000725	-3.66313	-0.7558	-0.36626	SLC26A9	solute carrier family 26 member 9
ILMN_1806059	0.0195	0.000733	3.65923	-0.76644	0.187567	SPRR2B	small proline rich protein 2B
ILMN_1751607	0.0195	0.000734	3.65871	-0.76786	2.73802	FOSB	FosB proto-oncogene, AP-1 transcription factor subunit
ILMN_1666753	0.0195	0.000734	-3.65866	-0.76801	-0.162023	DNAAF5	dynein axonemal assembly factor 5
ILMN_1751708	0.0198	0.000747	-3.65287	-0.78382	-1.07373	ITM2B	integral membrane protein 2B
ILMN_1705849	0.02	0.000753	-3.64994	-0.7918	-0.757537	SPR	sepiapterin reductase (7,8-dihydrobiopterin:NADP+ oxidoreductase)
ILMN_2327090	0.02	0.000755	-3.64917	-0.79392	-0.579344	MAEA	macrophage erythroblast attacher
ILMN_1664330	0.02	0.000756	-3.64888	-0.79469	-0.520069	CEACAM1	carcinoembryonic antigen related cell adhesion molecule 1
ILMN_1806710	0.02	0.000756	-3.6488	-0.79491	-0.699346	ESPN	espin
ILMN_1766712	0.02	0.000756	-3.64875	-0.79505	-1.72697	TCF21	transcription factor 21
ILMN_1718424	0.02	0.000757	-3.64843	-0.79593	-0.551727	MRPS28	mitochondrial ribosomal protein S28
ILMN_1750062	0.02	0.000758	-3.64798	-0.79716	-1.56887	PPARGC1A	PPARG coactivator 1 alpha
ILMN_1717154	0.02	0.000758	3.64775	-0.79778	0.32404	AQR	aquarius intron-binding spliceosomal factor
ILMN_2131523	0.02	0.000759	3.64728	-0.79906	0.952738	SACS	sacsin molecular chaperone
ILMN_1790455	0.02	0.00076	-3.64705	-0.79968	-0.549375	BCAM	basal cell adhesion molecule (Lutheran blood group)
ILMN_1663042	0.02	0.00076	-3.64688	-0.80014	-1.49125	SDC4	syndecan 4
ILMN_2372124	0.0201	0.000761	-3.64656	-0.80102	-0.243031	HNF4A	hepatocyte nuclear factor 4 alpha
ILMN_2128741	0.0201	0.000761	-3.64625	-0.80186	-0.497348	RDH11	retinol dehydrogenase 11 (all-trans/9-cis/11-cis)
ILMN_1816603	0.0201	0.000762	-3.64598	-0.8026	-0.464076	SLC8A1	solute carrier family 8 member A1
ILMN_1699489	0.0201	0.000763	3.64533	-0.80439	1.14359	TUBB6	tubulin beta 6 class V
ILMN_2187746	0.0201	0.000765	-3.64458	-0.80643	-1.98967	EMX2	empty spiracles homeobox 2
ILMN_1757317	0.0202	0.000767	3.64362	-0.80905	0.555609	LARS	leucyl-tRNA synthetase
ILMN_1759729	0.0202	0.000768	-3.64329	-0.80994	-0.665293	NDUFA8	NADH:ubiquinone oxidoreductase subunit A8
ILMN_1696826	0.0202	0.00077	3.64235	-0.81252	0.203601	DNHD1	dynein heavy chain domain 1
ILMN_1787628	0.0203	0.000772	3.64161	-0.81454	0.722483	NOP56	NOP56 ribonucleoprotein
ILMN_3238511	0.0204	0.000777	-3.63935	-0.82069	-0.818654
ILMN_1678652	0.0204	0.000777	-3.6393	-0.82082	-0.488417	TCTN3	tectonic family member 3
ILMN_1751328	0.0204	0.000778	-3.63892	-0.82186	-0.550096	FAM83H	family with sequence similarity 83 member H
ILMN_1854349	0.0204	0.00078	3.63779	-0.82493	0.566107	RNF217	ring finger protein 217
ILMN_3290100	0.0205	0.000785	3.63596	-0.82991	0.520321
ILMN_1739050	0.0207	0.00079	-3.63372	-0.83602	-1.37339	PIPOX	pipecolic acid and sarcosine oxidase
ILMN_1784717	0.0207	0.000793	3.63247	-0.83941	0.360624	RPS19	ribosomal protein S19
ILMN_1691846	0.0207	0.000793	-3.6322	-0.84016	-0.924477	G0S2	G0/G1 switch 2
ILMN_3235775	0.0208	0.000797	-3.63036	-0.84516	-0.584811
ILMN_1741253	0.0208	0.000798	3.63005	-0.84602	0.650494	UBR5	ubiquitin protein ligase E3 component n-recognin 5
ILMN_1756220	0.0208	0.000798	3.62998	-0.8462	0.54773	DDX18	DEAD-box helicase 18
ILMN_3241091	0.0208	0.000799	-3.62966	-0.84708	-0.633941	TMEM164	transmembrane protein 164
ILMN_2408908	0.0208	0.0008	3.62944	-0.84767	0.571881	MAP4K5	mitogen-activated protein kinase kinase kinase kinase 5
ILMN_1711408	0.0209	0.000802	-3.6283	-0.85076	-0.907988	ANXA4	annexin A4
ILMN_1689528	0.0209	0.000802	3.62821	-0.85102	0.492487
ILMN_2393254	0.0209	0.000804	-3.62759	-0.8527	-0.536884	CAPNS1	calpain small subunit 1
ILMN_1781099	0.0209	0.000805	3.6269	-0.85459	0.519818	ISY1	ISY1 splicing factor homolog
ILMN_2348403	0.0211	0.000811	-3.62435	-0.86153	-0.275654	VRK3	vaccinia related kinase 3
ILMN_1861982	0.0211	0.000813	-3.62364	-0.86343	-0.317927
ILMN_3199974	0.0212	0.000816	3.6224	-0.86683	0.702245
ILMN_1770244	0.0212	0.000818	3.62178	-0.8685	0.933942	CBX1	chromobox 1
ILMN_2284810	0.0212	0.000818	-3.62168	-0.86876	-0.213932
ILMN_1750321	0.0213	0.000821	3.62026	-0.87263	0.545076	TRANK1	tetratricopeptide repeat and ankyrin repeat containing 1
ILMN_3244114	0.0213	0.000823	-3.61962	-0.87438	-0.464003	DHRS11	dehydrogenase/reductase 11
ILMN_1767690	0.0214	0.000825	-3.6185	-0.87742	-0.213915	SENP8	SUMO/sentrin peptidase family member, NEDD8 specific
ILMN_1766425	0.0214	0.000827	-3.61792	-0.879	-0.275399	REPS2	RALBP1 associated Eps domain containing 2
ILMN_1766054	0.0215	0.000831	3.61598	-0.88425	1.01198	ABCA1	ATP binding cassette subfamily A member 1
ILMN_1725233	0.0215	0.000832	-3.61574	-0.88491	-0.171593
ILMN_1792508	0.0216	0.000835	-3.61435	-0.88869	-0.767928	TMEM59	transmembrane protein 59
ILMN_1699676	0.0216	0.000835	-3.6143	-0.88883	-0.435261	SPTSSA	serine palmitoyltransferase small subunit A
ILMN_3241051	0.0216	0.000835	3.6143	-0.88883	0.606848
ILMN_1710697	0.0216	0.000837	3.61351	-0.89096	0.466703	BUD31	BUD31 homolog
ILMN_3251346	0.0217	0.000841	-3.61222	-0.89448	-0.880758	NOX4	NADPH oxidase 4
ILMN_1719577	0.0217	0.000841	-3.61198	-0.89513	-0.379186	C10orf67	chromosome 10 open reading frame 67
ILMN_1774272	0.0217	0.000842	-3.61172	-0.89583	-0.673018	ESRRA	estrogen related receptor alpha
ILMN_3243782	0.0217	0.000842	3.61169	-0.89592	0.400698
ILMN_1702858	0.0217	0.000843	-3.61108	-0.89756	-0.918782	ADHFE1	alcohol dehydrogenase, iron containing 1
ILMN_2316173	0.0217	0.000844	-3.61081	-0.8983	-0.684911	AP1S1	adaptor related protein complex 1 sigma 1 subunit
ILMN_3208014	0.0217	0.000845	3.61025	-0.89983	0.767338
ILMN_2233454	0.0218	0.000847	-3.60938	-0.90217	-0.275635	SPTLC3	serine palmitoyltransferase long chain base subunit 3
ILMN_1850238	0.0218	0.000851	-3.60784	-0.90637	-0.590044
ILMN_1748899	0.0218	0.000852	-3.60771	-0.9067	-1.11929	TMED6	transmembrane p24 trafficking protein 6
ILMN_1756705	0.0219	0.000855	3.6064	-0.91028	0.749515	CHTF18	chromosome transmission fidelity factor 18
ILMN_2392818	0.0219	0.000855	-3.60635	-0.9104	-0.198125	RTKN	rhotekin
ILMN_2397602	0.022	0.000858	-3.6053	-0.91325	-0.215746	ERBB3	erb-b2 receptor tyrosine kinase 3
ILMN_2401779	0.022	0.000858	-3.60514	-0.91368	-0.675335	FAM102A	family with sequence similarity 102 member A
ILMN_3272267	0.022	0.000862	-3.60367	-0.91766	-0.268702
ILMN_1698608	0.0221	0.000865	-3.6025	-0.92084	-0.194978	FOLR1	folate receptor 1
ILMN_1716616	0.0222	0.000868	-3.60097	-0.92499	-0.507042	MARVELD3	MARVEL domain containing 3
ILMN_2243687	0.0222	0.000869	-3.60075	-0.9256	-1.02578	LAMP2	lysosomal associated membrane protein 2
ILMN_1865255	0.0222	0.000869	-3.60066	-0.92583	-0.160437	LOC100131662	uncharacterized LOC100131662
ILMN_1773849	0.0222	0.000869	-3.60056	-0.92611	-0.692231
ILMN_1709348	0.0223	0.000874	-3.59876	-0.93098	-2.18587	ALDH1A1	aldehyde dehydrogenase 1 family member A1
ILMN_1778980	0.0224	0.000878	-3.59732	-0.93487	-0.177798
ILMN_3203098	0.0224	0.00088	3.59625	-0.93779	0.267505
ILMN_2186877	0.0225	0.000884	3.59495	-0.94131	0.633799	EBLN2	endogenous Bornavirus-like nucleoprotein 2
ILMN_1735231	0.0225	0.000884	-3.59489	-0.94145	-0.392156	ZSWIM4	zinc finger SWIM-type containing 4
ILMN_1813657	0.0225	0.000884	3.59484	-0.94161	0.334825	PHF20	PHD finger protein 20
ILMN_2210129	0.0226	0.000887	3.59347	-0.94531	0.62341	PRIM1	primase (DNA) subunit 1
ILMN_1700086	0.0226	0.000889	3.59293	-0.94678	0.355546	DOK1	docking protein 1
ILMN_2398107	0.0227	0.000894	3.5911	-0.95171	0.521301	ASNS	asparagine synthetase (glutamine-hydrolyzing)
ILMN_1721621	0.0228	0.000897	3.58967	-0.9556	0.772668	NKTR	natural killer cell triggering receptor
ILMN_1803208	0.0228	0.000898	-3.58939	-0.95636	-0.226016
ILMN_1808404	0.0228	0.000899	3.58909	-0.95717	0.713075	RHBDF1	rhomboid 5 homolog 1
ILMN_1811592	0.0229	0.000903	3.58734	-0.9619	0.699497	ARHGAP21	Rho GTPase activating protein 21
ILMN_3239937	0.0229	0.000905	-3.58669	-0.96367	-0.175405	NUDT16P1	nudix hydrolase 16 pseudogene 1
ILMN_1671437	0.0229	0.000905	-3.58655	-0.96404	-0.233003	MAP3K15	mitogen-activated protein kinase kinase kinase 15
ILMN_1718813	0.0229	0.000906	-3.58622	-0.96493	-0.254158	CNKSR1	connector enhancer of kinase suppressor of Ras 1
ILMN_1742230	0.0229	0.000908	3.58572	-0.96629	0.922009	BAZ1A	bromodomain adjacent to zinc finger domain 1A
ILMN_1690064	0.0229	0.000908	-3.58561	-0.96659	-0.97459	SNX29P2	sorting nexin 29 pseudogene 2
ILMN_1804945	0.023	0.00091	3.58486	-0.96861	0.411781	ZNF667	zinc finger protein 667
ILMN_3235168	0.0231	0.000913	-3.58353	-0.97221	-0.361999	MUL1	mitochondrial E3 ubiquitin protein ligase 1
ILMN_1791838	0.0231	0.000915	-3.58272	-0.9744	-0.517283	LYG1	lysozyme g1
ILMN_3299558	0.0231	0.000918	3.58185	-0.97676	0.722357	PNISR	PNN interacting serine and arginine rich protein
ILMN_3239193	0.0232	0.00092	-3.58092	-0.97927	-0.159522	DNAJB3	DnaJ heat shock protein family (Hsp40) member B3
ILMN_1657790	0.0233	0.000924	3.57943	-0.98329	0.60947	SRSF11	serine and arginine rich splicing factor 11
ILMN_1779376	0.0233	0.000926	3.57871	-0.98524	0.333026	GSK3B	glycogen synthase kinase 3 beta
ILMN_1658416	0.0233	0.000926	-3.57869	-0.98528	-0.600463	MRPS18C	mitochondrial ribosomal protein S18C
ILMN_1717093	0.0233	0.000927	-3.57835	-0.9862	-0.150099
ILMN_2294976	0.0233	0.000929	-3.57762	-0.98818	-0.548191
ILMN_2361920	0.0233	0.000929	-3.5775	-0.98851	-0.179296	SGK2	SGK2, serine/threonine kinase 2
ILMN_2389582	0.0234	0.000932	3.57634	-0.99165	0.446234	HNRNPL	heterogeneous nuclear ribonucleoprotein L
ILMN_1815308	0.0234	0.000933	-3.57607	-0.99235	-0.936213	SDC1	syndecan 1
ILMN_1823750	0.0235	0.000938	-3.57445	-0.99675	-0.389317	JAKMIP3	Janus kinase and microtubule interacting protein 3
ILMN_1680110	0.0235	0.000938	-3.57418	-0.99747	-2.40458	ADIRF	adipogenesis regulatory factor
ILMN_1714401	0.0237	0.000945	-3.57169	-1.00418	-0.549754	SNX27	sorting nexin family member 27
ILMN_2371053	0.0239	0.000954	-3.56857	-1.01262	-0.646599	EFNA1	ephrin A1
ILMN_2161357	0.024	0.00096	3.56641	-1.01844	0.749767	PNISR	PNN interacting serine and arginine rich protein
ILMN_3251572	0.024	0.00096	-3.56619	-1.01904	-0.523396	FAM134A	family with sequence similarity 134 member A
ILMN_1704985	0.024	0.000962	-3.56569	-1.02039	-1.13491	CYP27A1	cytochrome P450 family 27 subfamily A member 1
ILMN_1795918	0.0241	0.000965	3.56457	-1.02342	0.587454	AGAP3	ArfGAP with GTPase domain, ankyrin repeat and PH domain 3
ILMN_1730740	0.0241	0.000966	-3.56414	-1.02456	-0.355725	VSIG8	V-set and immunoglobulin domain containing 8
ILMN_1729439	0.0241	0.000966	-3.5641	-1.02467	-0.389957	CYP4F2	cytochrome P450 family 4 subfamily F member 2
ILMN_1869915	0.0242	0.000968	-3.56322	-1.02705	-0.21083
ILMN_1840316	0.0242	0.000969	-3.56314	-1.02725	-0.907008
ILMN_1674574	0.0242	0.00097	-3.56263	-1.02863	-0.392884	VNN1	vanin 1
ILMN_1782788	0.0242	0.00097	3.56259	-1.02874	0.756344	YBX3	Y-box binding protein 3
ILMN_1787556	0.0242	0.000971	-3.56233	-1.02945	-0.227181	NPC1L1	NPC1 like intracellular cholesterol transporter 1
ILMN_2221564	0.0242	0.000972	3.56202	-1.03029	0.666896	LYAR	Ly1 antibody reactive
ILMN_1707634	0.0242	0.000972	-3.56194	-1.03049	-0.486259	CMC1	C-X9-C motif containing 1
ILMN_2117330	0.0242	0.000973	-3.5615	-1.03167	-0.592116	NDUFB2	NADH:ubiquinone oxidoreductase subunit B2
ILMN_1761314	0.0242	0.000974	-3.56112	-1.0327	-0.330044	NFS1	NFS1 cysteine desulfurase
ILMN_2358436	0.0243	0.000978	-3.55969	-1.03657	-0.250373	CYP11B1	cytochrome P450 family 11 subfamily B member 1
ILMN_1796419	0.0243	0.00098	3.55914	-1.03805	0.187101
ILMN_1699208	0.0243	0.000981	3.55879	-1.03899	0.974077	NAP1L1	nucleosome assembly protein 1 like 1
ILMN_1871883	0.0244	0.000984	-3.55758	-1.04224	-0.191194
ILMN_1675398	0.0244	0.000987	-3.55681	-1.04432	-0.494518	ALDH1B1	aldehyde dehydrogenase 1 family member B1
ILMN_1670037	0.0245	0.000988	-3.55618	-1.04602	-0.389487	POLR2L	RNA polymerase II subunit L
ILMN_3269141	0.0245	0.000989	-3.55596	-1.04662	-0.234088
ILMN_1687785	0.0245	0.000992	-3.55498	-1.04926	-0.697276	PPA2	pyrophosphatase (inorganic) 2
ILMN_2384122	0.0246	0.000995	-3.5538	-1.05243	-1.93558	ADGRG1	adhesion G protein-coupled receptor G1
ILMN_1686805	0.0246	0.000997	3.55316	-1.05416	0.672674	CRK	CRK proto-oncogene, adaptor protein
ILMN_1689699	0.0248	0.00101	-3.55011	-1.06236	-0.681526
ILMN_2405233	0.0249	0.00101	3.54957	-1.06382	0.595271	FAM133B	family with sequence similarity 133 member B
ILMN_1682873	0.0249	0.00101	3.5494	-1.06428	0.183022
ILMN_2175894	0.0249	0.00101	3.5487	-1.06617	0.54924	HNRNPR	heterogeneous nuclear ribonucleoprotein R
ILMN_1736353	0.025	0.00102	3.54692	-1.07095	0.444093	PSMC1	proteasome 26S subunit, ATPase 1
ILMN_1795936	0.0251	0.00102	-3.54599	-1.07346	-0.264324	C3orf36	chromosome 3 open reading frame 36
ILMN_3187648	0.0251	0.00102	3.54586	-1.07379	0.289114
ILMN_1804148	0.0253	0.00103	-3.54283	-1.08195	-0.64925	TMED4	transmembrane p24 trafficking protein 4
ILMN_1784655	0.0253	0.00103	-3.54217	-1.08372	-0.317277	TLCD1	TLC domain containing 1
ILMN_1777906	0.0254	0.00103	3.54032	-1.08869	0.712898	MAP7D1	MAP7 domain containing 1
ILMN_1670693	0.0254	0.00103	-3.54031	-1.08873	-0.238195	LIPE	lipase E, hormone sensitive type
ILMN_1903822	0.0254	0.00104	-3.53987	-1.08991	-0.196338
ILMN_1765371	0.0255	0.00104	3.53944	-1.09106	0.632163	LUC7L	LUC7 like
ILMN_1671482	0.0256	0.00104	-3.53765	-1.09588	-0.967072	GALM	galactose mutarotase
ILMN_1700031	0.0256	0.00105	3.53647	-1.09903	1.91145	PRAME	preferentially expressed antigen in melanoma
ILMN_1656743	0.0257	0.00105	-3.53592	-1.10052	-0.300455	MIA2	melanoma inhibitory activity 2
ILMN_1793360	0.0257	0.00105	-3.53504	-1.10289	-0.716617	APITD1	apoptosis-inducing, TAF9-like domain 1
ILMN_1737157	0.0257	0.00105	3.53455	-1.10419	0.664477	GRAMD1A	GRAM domain containing 1A
ILMN_2405031	0.0258	0.00105	3.5343	-1.10485	0.419481	TRIM24	tripartite motif containing 24
ILMN_1667043	0.0258	0.00105	3.53366	-1.10658	0.604193	EIF4A3	eukaryotic translation initiation factor 4A3
ILMN_2079285	0.0259	0.00106	-3.53231	-1.1102	-0.667741	ATP5L	ATP synthase, H+ transporting, mitochondrial Fo complex subunit G
ILMN_2364174	0.0259	0.00106	3.53168	-1.11191	0.404218	CSNK1A1	casein kinase 1 alpha 1
ILMN_1671048	0.026	0.00106	3.53027	-1.11569	0.402564	ZNF644	zinc finger protein 644
ILMN_1660839	0.026	0.00107	-3.52992	-1.11663	-0.275074
ILMN_3185198	0.026	0.00107	-3.52971	-1.11717	-0.286248
ILMN_1765644	0.026	0.00107	-3.52969	-1.11724	-0.704316	COMMD8	COMM domain containing 8
ILMN_1808650	0.026	0.00107	-3.52954	-1.11764	-0.228983	CYP39A1	cytochrome P450 family 39 subfamily A member 1
ILMN_1814859	0.026	0.00107	3.52912	-1.11877	0.528953	DDX47	DEAD-box helicase 47
ILMN_1672191	0.026	0.00107	-3.52891	-1.11932	-0.782735	ATP5F1	ATP synthase, H+ transporting, mitochondrial Fo complex subunit B1
ILMN_1697665	0.026	0.00107	3.52869	-1.11992	0.424093
ILMN_1695706	0.026	0.00107	3.52828	-1.12102	1.19952	H3F3B	H3 histone, family 3B
ILMN_1775170	0.026	0.00107	-3.5282	-1.12125	-1.94694	MT1X	metallothionein 1X
ILMN_1715638	0.0261	0.00107	-3.52736	-1.12349	-0.345414	GAGE4	G antigen 4
ILMN_1801869	0.0261	0.00108	3.52655	-1.12567	0.578255	WDR75	WD repeat domain 75
ILMN_2171783	0.0261	0.00108	-3.52647	-1.12588	-0.278957	CPEB3	cytoplasmic polyadenylation element binding protein 3
ILMN_2383097	0.0261	0.00108	3.5262	-1.1266	0.449737	RPL17	ribosomal protein L17
ILMN_1752285	0.0261	0.00108	3.52562	-1.12817	0.494922	RPL4	ribosomal protein L4
ILMN_1758672	0.0261	0.00108	-3.5256	-1.12821	-0.772292	FAM107B	family with sequence similarity 107 member B
ILMN_1763540	0.0261	0.00108	3.52552	-1.12843	1.02098	PSME4	proteasome activator subunit 4
ILMN_1705464	0.0262	0.00108	-3.52493	-1.13	-0.690101	MRPL41	mitochondrial ribosomal protein L41
ILMN_1781996	0.0262	0.00108	-3.5241	-1.13223	-0.38898	NUDT16	nudix hydrolase 16
ILMN_2218002	0.0262	0.00108	-3.52389	-1.1328	-0.908856	LIPC	lipase C, hepatic type
ILMN_1793932	0.0262	0.00109	-3.52364	-1.13346	-0.165881	CRB3	crumbs 3, cell polarity complex component
ILMN_1702696	0.0262	0.00109	-3.52326	-1.13449	-0.348646
ILMN_2153485	0.0264	0.00109	-3.52138	-1.13952	-0.565333	NMNAT3	nicotinamide nucleotide adenylyltransferase 3
ILMN_1779813	0.0264	0.00109	-3.52063	-1.14154	-0.508787	FAM96B	family with sequence similarity 96 member B
ILMN_1788356	0.0264	0.0011	3.52035	-1.14227	0.529974
ILMN_1751425	0.0265	0.0011	-3.51947	-1.14464	-0.836988	ERMP1	endoplasmic reticulum metallopeptidase 1
ILMN_2133125	0.0265	0.0011	-3.51893	-1.1461	-0.475414	LRRC43	leucine rich repeat containing 43
ILMN_2396648	0.0265	0.0011	3.5186	-1.14697	0.41539	EXOSC1	exosome component 1
ILMN_2254962	0.0267	0.00111	-3.51661	-1.15232	-0.409079	ACSS2	acyl-CoA synthetase short-chain family member 2
ILMN_3251207	0.0267	0.00111	-3.51535	-1.15567	-0.501222	TMEM19	transmembrane protein 19
ILMN_1775441	0.0268	0.00111	-3.51489	-1.15691	-0.689405	ARHGAP24	Rho GTPase activating protein 24
ILMN_2352097	0.0268	0.00111	-3.5147	-1.15743	-1.92093	ADGRG1	adhesion G protein-coupled receptor G1
ILMN_1803194	0.0268	0.00111	-3.51428	-1.15853	-1.02207	GALK1	galactokinase 1
ILMN_2211003	0.0268	0.00111	3.51424	-1.15866	0.316246	GAS2L3	growth arrest specific 2 like 3
ILMN_1730734	0.0269	0.00112	-3.51283	-1.16242	-0.896321	TMEM205	transmembrane protein 205
ILMN_1670379	0.0269	0.00112	3.51257	-1.16313	1.01568	ANTXR1	anthrax toxin receptor 1
ILMN_2090782	0.0269	0.00112	-3.51239	-1.16362	-0.796634	GCSH	glycine cleavage system protein H
ILMN_2352131	0.0269	0.00112	-3.512	-1.16464	-1.04356	ERBB2	erb-b2 receptor tyrosine kinase 2
ILMN_1725414	0.027	0.00113	-3.51073	-1.16805	-0.254602	ABCC6	ATP binding cassette subfamily C member 6
ILMN_1737252	0.027	0.00113	-3.51028	-1.16926	-0.296041	NRG1	neuregulin 1
ILMN_1666638	0.0271	0.00113	-3.5086	-1.17375	-0.231523
ILMN_1675693	0.0271	0.00113	-3.50818	-1.17488	-0.374386	PPP2CB	protein phosphatase 2 catalytic subunit beta
ILMN_1912288	0.0271	0.00113	-3.50812	-1.17504	-0.356397
ILMN_1661537	0.0271	0.00113	-3.50804	-1.17524	-0.729344	LEPROT	leptin receptor overlapping transcript
ILMN_1747546	0.0271	0.00114	-3.50747	-1.17676	-0.840008	TSPAN1	tetraspanin 1
ILMN_3237641	0.0272	0.00114	-3.50697	-1.1781	-0.429159	AP5M1	adaptor related protein complex 5 mu 1 subunit
ILMN_1730347	0.0272	0.00114	-3.50585	-1.1811	-0.556519	CCDC115	coiled-coil domain containing 115
ILMN_1774028	0.0272	0.00114	-3.50582	-1.18119	-0.516601	MTFR1	mitochondrial fission regulator 1
ILMN_1743714	0.0272	0.00114	-3.50556	-1.18187	-0.820383	CARD10	caspase recruitment domain family member 10
ILMN_1760933	0.0273	0.00114	-3.50499	-1.1834	-0.527671	RER1	retention in endoplasmic reticulum sorting receptor 1
ILMN_3243407	0.0274	0.00115	-3.50367	-1.18692	-0.443771
ILMN_3304887	0.0274	0.00115	3.50325	-1.18807	1.18712
ILMN_2413816	0.0274	0.00115	-3.50271	-1.18951	-1.64052	GRB14	growth factor receptor bound protein 14
ILMN_2206141	0.0275	0.00116	3.50121	-1.19349	0.4767	BAGE5	B melanoma antigen family member 5
ILMN_1653319	0.0275	0.00116	3.50047	-1.19549	0.550792	MC1R	melanocortin 1 receptor
ILMN_1784300	0.0275	0.00116	-3.50033	-1.19586	-1.01911	TUBA4A	tubulin alpha 4a
ILMN_1805646	0.0276	0.00116	3.4989	-1.19968	0.451867	SS18	SS18, nBAF chromatin remodeling complex subunit
ILMN_1670539	0.0276	0.00117	-3.4988	-1.19994	-0.808182
ILMN_3279652	0.0278	0.00117	-3.49643	-1.20628	-0.383748
ILMN_1803231	0.0278	0.00117	-3.49614	-1.20705	-0.219016
ILMN_3236900	0.0279	0.00118	-3.49482	-1.21057	-0.14039	TMEM72	transmembrane protein 72
ILMN_1661002	0.0279	0.00118	3.49436	-1.21181	0.525738	RFWD2	ring finger and WD repeat domain 2
[truncated: 45,324 more rows]

## Sheet: GSE57269 volcanic map data
Gene.Symbol	logFC	adj.P.Val
DEFB1	-7.12466	8.34e-06
HBG1 /// HBG2	-7.67753	8.34e-06
HBG1 /// HBG2	-7.44701	8.34e-06
DEFB1	-6.18964	1.559e-05
ERBB4	-5.73844	1.559e-05
AGTR2	-6.50303	1.691e-05
NPHS2	-5.51892	1.85e-05
EDNRB	-5.06757	1.878e-05
COL21A1	-4.91688	2.05e-05
CALB1	-4.74396	2.05e-05
KCNJ1	-5.35242	2.05e-05
KNG1	-5.50682	2.05e-05
NPNT	-5.09595	2.05e-05
UGT2B7	-4.44628	2.05e-05
AQP2	-5.11545	4.284e-05
KIF26A	-4.48368	4.407e-05
HBB	-7.32364	4.407e-05
ATP6V0A4	-3.78698	6.32e-05
HBG1 /// HBG2	-7.42035	7.487e-05
ADGRF5	-3.71181	7.487e-05
MECOM	-5.41336	7.487e-05
SCNN1A	-4.35936	7.717e-05
ROBO4	-4.75411	8.151e-05
HBG1 /// HBG2	-8.61283	8.151e-05
CNTN1	-4.06896	8.268e-05
SLC16A12	-3.8765	8.268e-05
MFSD4	-3.62741	8.268e-05
GUCY1A3	-3.566	8.268e-05
FLRT3	-3.60142	8.308e-05
SLC12A1	-5.89118	8.471e-05
LYVE1	-3.84228	0.00010173
PRSS23	-4.75942	0.00011188
COL4A4	-4.09646	0.00011208
SYNPO	-3.74348	0.0001129
PCDH9	-5.21634	0.00011632
EDNRB	-3.45695	0.00011727
THSD7A	-5.60138	0.00011727
HBG1 /// HBG2	-8.91901	0.00012697
KNG1	-4.58717	0.00012757
UMOD	-6.26586	0.00013063
COX7A1	-3.56828	0.00013753
ARHGAP24	-3.48316	0.00013753
APLNR	-3.54359	0.00013753
PRSS35	-3.8825	0.00014106
REN	-5.23737	0.00014106
GATA3	-4.83209	0.00014106
HLA-DRA	-5.30927	0.00015419
PRSS23	-4.44448	0.0001657
CLCNKA /// CLCNKB	-3.87342	0.00017747
TMEM47	-4.88122	0.00017747
CDH13	-4.17299	0.00017747
FGL2	-3.26275	0.00017747
ADH1A /// ADH1B /// ADH1C	-4.29914	0.00018173
GUCY1A3	-3.57319	0.00018411
COBLL1	-5.72879	0.00019843
EGFL6	-3.72452	0.00020173
GNA14	-3.21685	0.0002031
SLC12A1	-5.36532	0.0002031
MMP7	-4.52137	0.0002031
ARHGEF3	-2.93899	0.0002031
A2M	-5.37551	0.0002031
HLA-C	-3.87934	0.0002031
PTPRO	-5.17502	0.00020601
SULT1E1	-5.7086	0.00023053
PAPSS2	-3.54597	0.00023053
LUM	-4.95302	0.00023053
LAMA2	-3.09254	0.00025148
CLDN8	-3.97914	0.00025379
MATN2	-3.68772	0.00025379
C14orf105	-5.34966	0.00025379
HMGCS2	-2.74946	0.00025379
SEMA3C	-3.55813	0.0002649
HPGD	-4.11421	0.00029847
MGP	-4.41726	0.00029847
S100A4	-3.92628	0.00029847
FLRT2	-6.73647	0.00031045
GRB14	-4.26708	0.00032258
PTGER3	-4.10686	0.00032377
COL12A1	-4.74064	0.00033562
CHODL	-2.9031	0.00033562
FXYD2 /// FXYD6 /// FXYD6-FXYD2	-6.36903	0.00033814
C7	-5.97613	0.00034059
CLIC5	-6.09324	0.00035153
SPON1	-3.41053	0.00036633
FBLN5	-3.56872	0.00036633
SLC6A13	-4.68397	0.00036704
C7	-5.94896	0.00036704
FREM1	-3.49423	0.00038007
RNF144B	-3.2046	0.00038007
ADAMTS16	-2.80851	0.00038243
GATA3	-5.19536	0.00041013
LDB2	-4.77402	0.00043062
FGL2	-5.69503	0.00043062
SULT1E1	-4.51595	0.00043062
MME	-2.96105	0.00043062
SLC4A4	-4.18259	0.0004387
CHODL	-5.04	0.0004465
PROM2	-3.19194	0.00045395
TMEM47	-3.07179	0.00045395
LOC102724562 /// LOC105369252 /// MST1L	-3.59464	0.00049438
DNER	-2.37512	0.00050678
EYA4	-3.11351	0.00051979
CLEC3B /// EXOSC7	-3.30901	0.00054185
XIST	6.44977	0.00054185
RNF128	-2.53752	0.00054185
AIF1	-3.02516	0.00054462
UGT8	-3.7136	0.00055261
XIST	7.46444	0.00055953
ALDH1A1	-4.91279	0.00055953
NDNF	-2.45596	0.00055953
EHF	-3.83392	0.00058713
C14orf105	-2.6013	0.00058811
CDH5	-2.22775	0.00058811
ACPP	-3.05083	0.00062375
ALDH6A1	-3.12896	0.000625
KL	-4.49973	0.0006443
AOC1	-2.29337	0.00069402
WSB1	-3.93057	0.00069402
EDIL3	-5.05061	0.00069402
CALB1	-4.69474	0.00070612
AQP2	-2.15035	0.00071463
OGN	-2.1415	0.00071463
ADH1C	-4.84921	0.00072652
FLRT2	-2.60006	0.00073735
PTGER3	-2.69344	0.00077404
BMPR1B	-2.99786	0.00078704
CLDN8	-4.68374	0.00078987
MEF2C	-3.44011	0.00081721
SLC5A8	-3.63098	0.00084268
MECOM	-5.14415	0.00084556
CHODL	-4.18509	0.00084556
AIF1	-4.19058	0.00086565
BHMT	-3.23254	0.0008665
FAT4	-3.79329	0.0008665
NKAIN2	-4.32171	0.0008665
AIM1	-4.81015	0.00086748
MME	-5.28391	0.00090293
GUCY1A3	-4.44052	0.00095545
KCNJ16	-5.80197	0.00095545
CTSC	-3.53217	0.00095545
HBA1 /// HBA2	-7.23719	0.00095545
NFAT5	-3.33916	0.00095545
MOXD1	-4.60982	0.00099043
FXYD2 /// FXYD6 /// FXYD6-FXYD2	-6.38504	0.00099087
ADGRF5	-3.95936	0.00100158
ESRRG	-3.90916	0.00102885
ARID5B	-2.5237	0.001031
ACPP	-2.20845	0.00104491
COL4A4	-2.23075	0.00105747
TSPAN1	-3.22028	0.00112745
CDH16	-3.41773	0.00114492
KDR	-2.06346	0.00118557
MUC15	-2.11546	0.00122175
SOST	-3.86354	0.00122175
DNER	-3.82897	0.00122175
ADH1C	-4.66524	0.00122175
MUC1	-2.40049	0.00122175
KCNJ1	-2.98006	0.00122265
EBF1	-4.00019	0.00122343
NTN4	-3.98036	0.00122343
PCDH9	-4.17667	0.00124791
HBB	-4.55812	0.00124791
AFP	-2.2336	0.00129915
ARHGAP29	-3.95939	0.00129968
GNAI1	-3.14567	0.00132018
AHR	-4.26109	0.00132018
ELF5	-4.39023	0.00132018
PPL	-2.15455	0.00132018
GUCY1A3	-3.49019	0.00132018
NAP1L5	-2.53392	0.001335
TAGLN	-2.83221	0.00134789
SCIN	-4.09184	0.00134789
TM4SF18	-2.36884	0.00135253
TMEM45B	-2.29774	0.00135253
ENG	-2.36699	0.00135418
CAV2	-2.70668	0.00140126
TGM2	-3.2905	0.00142037
ACSM2A	-1.92746	0.00142037
FLRT3	-5.0218	0.00148108
HPGD	-2.25779	0.00151107
GIMAP4	-1.96232	0.00151107
TXNIP	-4.84146	0.00151107
CR1	-2.62865	0.00157229
PDGFRB	-3.5218	0.00157521
PRSS23	-4.85407	0.00157521
HNF4G	-1.77033	0.00157521
ASPA	-2.03465	0.00159004
RNASE1	-4.01258	0.00159004
ITGA2	-2.97107	0.00159004
MECOM	-3.07677	0.0016548
PAQR5	-2.86258	0.0016548
ENPEP	-2.94392	0.00166436
DSEL	-3.07826	0.0016999
SEMA3C	-4.99303	0.0016999
SLC26A7	-3.89921	0.0016999
UNC13C	-1.99979	0.00171294
SOSTDC1	-3.28421	0.00171499
HSD17B2	-3.54974	0.001741
MME	-2.94228	0.001741
GIMAP7	-2.04981	0.00174292
VAV3	-2.45224	0.0018157
VAV3	-3.88788	0.00181841
CHODL	-4.23904	0.00182203
ROBO4	-2.11328	0.0018381
SPINK1	-3.99796	0.0018381
GULP1	-2.8829	0.0018381
EPHA7	-3.39122	0.00189834
COL21A1	-4.60656	0.00189843
RASGRP1	-2.57344	0.00189843
PRSS23	-4.91425	0.00189843
CAV1	-2.89683	0.00189843
CAV1	-2.89683	0.00189843
APLNR	-3.26586	0.00189942
SLC12A1	-7.65593	0.00190995
ARHGAP24	-2.74523	0.00190995
EMCN	-4.06608	0.00193816
GUCY1A3	-3.99997	0.00194925
VEGFC	-2.65147	0.00198021
MYOF	-2.78114	0.00198809
PRSS23	-4.73	0.00202361
COL4A3	-3.59356	0.0020502
MYH11	-2.01126	0.00206396
FIBIN	-2.58474	0.0020734
CDKL2	-2.3212	0.0020734
HLA-DRB4	-2.59292	0.00211838
ARHGAP29	-4.55562	0.00214274
PTGIS	-3.70128	0.00214274
SLC12A3	-2.67555	0.00217589
SPP1	-4.66548	0.00217589
COL1A1	-3.74242	0.00218218
SHANK2	-2.02319	0.00222923
CD93	-2.87198	0.00222923
LOC100996724 /// PDE4DIP	-2.85526	0.00222923
MPP5	-3.02376	0.00224626
BLNK	-3.82362	0.00225875
ALDH1A1	-4.778	0.0022621
GPATCH2L	-2.359	0.00229071
EPB41L1	-1.70528	0.00229071
LRRC32	-3.24758	0.00229999
MYLK	-3.78784	0.00232934
NUMB	-2.16848	0.0023359
TFAP2B	-3.44628	0.0023359
TEK	-4.46364	0.0023359
UCHL1	3.25062	0.00234438
GNA14	-2.86489	0.00238509
KCNJ8	-1.88088	0.00238509
USP9Y	-2.75629	0.00242583
STAB1	-2.07769	0.00242583
PARM1	-2.75961	0.00242583
ANGPT1	-4.42981	0.00243548
SLC3A1	-3.11289	0.00244361
EPS8L2	-2.41563	0.00245843
GATA3	-3.72464	0.00249107
PDZK1 /// PDZK1P1	-3.08841	0.00253684
SYNPO2	-2.69105	0.00253684
CYB5R2	-1.78619	0.00253908
SLC8A1	-3.48721	0.00255672
KITLG	-3.01648	0.00256616
IGFBP7	-6.81545	0.00257635
HPGD	-3.23485	0.00262743
TFCP2L1	-1.70019	0.0026477
MPPED2	-2.95761	0.0026958
NRK	-2.99878	0.00274838
USP53	-2.30627	0.00276755
MOXD1	-3.82065	0.00284609
PLEKHA6	-2.66114	0.00287047
ADGRF1	-3.5033	0.00287047
DEPTOR	-2.74992	0.00287047
THBS1	-2.69086	0.00287047
CA2	-4.55932	0.00287062
S100A4	-3.96197	0.00287358
HBB	-4.37247	0.00287358
PRSS35	-2.46157	0.00288158
SAMD5	-2.25842	0.00288158
EMILIN1	-2.42426	0.00288158
COL1A1	-3.91725	0.00288158
MEF2C	-1.78154	0.00288158
LNX1	-2.0067	0.00288158
ADGRG6	-2.19085	0.00290087
ALDH8A1	-2.56125	0.00293237
FOLR1	-2.10573	0.00293495
GUCY1A3	-4.2426	0.00294037
GULP1	-3.72463	0.00297414
RAPGEF3	-2.24562	0.00297414
COL5A2	-3.44941	0.00297414
IRX2	-3.08201	0.00301564
OGN	-4.20307	0.00301886
MAL	-4.93213	0.00301886
CLMN	-2.42221	0.00307483
PCDH7	-3.02957	0.00315198
CLDN10	-2.46793	0.00329133
PPP2R2B	-1.71089	0.00329133
HEPH	-3.86366	0.0033524
SOX6	-2.39574	0.00335472
ATP8B1	-3.68641	0.00340447
RAB25	-1.99603	0.00344025
CHL1	-1.91055	0.00348014
CTSC	-3.3076	0.0035888
MPP5	-3.05932	0.00366643
C14orf28	-1.75376	0.00372827
TMEFF2	-2.01618	0.00379699
EMCN	-5.18028	0.00383022
COL21A1	-3.02411	0.00388603
SDPR	-2.1126	0.0039213
NME3	-2.14452	0.00397446
PTER	-1.92147	0.00402346
FRMD6	-2.71383	0.00402346
ACSS3	-1.95701	0.00406751
DCAF12L1	-1.84601	0.00406751
TEK	-3.02879	0.00409397
GLS	-1.91628	0.00409774
COL5A2	-3.57558	0.00411123
TMPRSS4	-2.12211	0.00428151
ARHGEF3	-1.51967	0.00433356
LYPD6B	-1.89877	0.00434275
EPHX2	-2.00468	0.00440981
MUC1	-2.33022	0.00440981
SLC6A13	-3.08063	0.00443495
EHF	-2.58943	0.00443495
PTPRO	-2.74951	0.00451907
MFAP3L	-2.93632	0.00454514
AHR	-4.52996	0.00459887
ALDH1A1	-4.95018	0.00460666
PODXL	-4.54337	0.00461272
SOX18	-1.82176	0.0046302
CD93	-2.70391	0.00469055
SPTLC2	-2.04062	0.0047062
TOX3	-3.49278	0.00470863
IRX1	-3.51931	0.00470863
FLRT3	-5.09746	0.00471959
HLA-DRA	-3.96218	0.00481425
MPPED2	-2.60844	0.00481425
LOC102724562 /// MST1 /// MST1L /// MST1P2	-3.76206	0.00481425
WSB1	-1.67675	0.00481425
NR4A1	3.16663	0.00481425
ADGRL4	-2.85947	0.00482462
ARHGAP18	-2.75942	0.00482462
S1PR1	-2.51854	0.00482462
SPON1	-2.60127	0.00484246
MUC1	-1.83096	0.00489144
CAV1	-3.0378	0.00489144
POU3F3	-2.95994	0.0050031
ADAM12	-3.24851	0.00500793
LRRC16A	-2.40551	0.00500793
SEMA3D	-3.25587	0.00500793
ABI3BP	-3.15889	0.00500793
TCF21	-5.12768	0.00501848
GPRC5B	-3.61508	0.00504537
UTY	-1.74578	0.00504537
AEN	1.65171	0.00504537
SDPR	-3.37768	0.00504537
TXNIP	-3.61269	0.00504537
PTPRB	-1.59916	0.00512957
FNDC1	-2.07132	0.00512957
TMEM72	-3.86229	0.00513171
TXNIP	-3.87308	0.00513171
OSTF1	-2.05767	0.0051429
HNF1B	-3.0607	0.00520214
MGLL	-1.74651	0.00525766
GULP1	-3.82916	0.00525766
CLDN10	-3.14779	0.0053651
NUDT6	-1.51172	0.0053651
TM4SF18	-3.37837	0.00539832
ECSCR	-2.0899	0.0054398
PCDH7	-2.51014	0.0054633
HPGD	-2.92234	0.00553464
SMIM24	-2.79811	0.00560795
BICC1	-3.90346	0.00560795
NFAT5	-2.51024	0.00580414
TXLNGY	-1.85718	0.00580414
CADPS2	-3.13874	0.00582056
PPP1R3C	-3.31007	0.00603867
ACSM2A /// ACSM2B	-3.40977	0.00603867
PTH1R	-2.66713	0.00603867
TBX3	-2.44765	0.00604943
FBXO8	-1.95391	0.00604943
MYOF	-2.82973	0.00604943
SLC40A1	-2.88892	0.00604943
GJA5	-2.68646	0.00604943
SHANK2	-2.54798	0.00604943
P3H2	-3.45363	0.00604943
RUNX1T1	-2.62795	0.00604943
TLE2	-2.69366	0.00604943
AIF1	-3.26418	0.00607388
SERPINE2	-1.98784	0.00610099
ANGPT1	-1.63747	0.00614111
GATA6	-3.28144	0.00614111
LDB2	-3.39689	0.00614111
ANKRD36	-2.39971	0.00616212
GUCY1A3	-3.0009	0.00616212
RASGRP1	-2.51728	0.0062408
SPP1	-4.7868	0.00629477
SUCNR1	-1.40931	0.00629659
ALCAM	-2.95817	0.00629659
BMP3	-1.34118	0.00633014
PDGFD	-1.82672	0.00643129
UTY	-2.36159	0.00655774
PRKD1	-2.39605	0.00660509
SYNPO2	-2.86401	0.00660509
NFIX	-1.85981	0.00660509
ZNF608	-1.32842	0.00660509
NTN4	-1.54928	0.00660509
COL5A2	-3.20514	0.00660509
APOA1	-1.74596	0.00660509
MYCT1	-1.61216	0.00660509
TES	-2.04957	0.00660509
GPNMB	-2.62405	0.00675275
OLFML3	-2.93448	0.00675275
TMEM176B	-1.68123	0.00681722
SULT1E1	-6.87256	0.00681722
UCHL1	3.3021	0.00684992
PECAM1	-1.73494	0.00684992
VTCN1	-2.65253	0.00686353
KCTD1	-2.20272	0.0068864
ASPN	-2.82272	0.00715524
PCOLCE	-2.46754	0.00717176
NTM	-1.82872	0.00719038
PLEKHA5	-1.86122	0.00719038
TENM2	-2.20768	0.00719708
PRICKLE2	-2.25015	0.00723375
GMFG	-1.43731	0.00723375
ERG	-2.43426	0.00723375
NIPAL3	-2.03363	0.00728156
HIPK2	-2.97577	0.00735743
SULT1E1	-6.8546	0.00735743
RSRP1	-3.74484	0.00735743
SLC35E2	-1.54284	0.00738367
ITGA4	-2.02294	0.00742916
MITF	-2.57608	0.00763434
SFRP1	-3.00245	0.00763904
PCDH18	-2.62971	0.00763904
PKP4	-2.13432	0.00769173
TRIM13	-2.61203	0.00784853
NEBL	-3.52884	0.00784853
SULT1C2	-2.41601	0.00791744
PLCL1	-2.85675	0.00791744
ZNF703	2.62145	0.0080724
NPR3	-2.75192	0.00811834
TMEM200B	-1.8229	0.00816378
GK	-2.33303	0.00820121
FGF12	-1.69585	0.00822456
ATG16L2	-1.68348	0.00824049
CACNA1D	-1.36792	0.0082471
CTSZ	-3.58113	0.00824852
AMY1A /// AMY1B /// AMY1C	-1.96796	0.00830632
PLCL1	-2.19256	0.00831021
SPP1	-4.91842	0.00831021
ECH1 /// HNRNPL	-1.55398	0.0084528
ZMAT1	-2.64956	0.00876635
ADAMTS16	-2.19174	0.00876635
DEPTOR	-3.29816	0.00889057
MET	-3.6023	0.0089054
DDX3Y	-2.08769	0.00893192
CDON	1.92046	0.00896718
PDZK1 /// PDZK1P1	-4.31934	0.00896718
DDR2	-2.81631	0.00898191
COL16A1	-2.21401	0.00901642
HIPK2	-1.97885	0.00903217
SLC12A1	-3.36231	0.00903217
RERG	-2.7364	0.00903316
NUDT6	-1.45435	0.00905021
PLA2R1	-1.33273	0.0090789
WDFY3	-1.56922	0.0090789
AGR2	-2.04938	0.0090789
MMP7	-3.06626	0.0090789
OGN	-2.74637	0.00913854
PAQR8	-2.36053	0.00923731
IRX5	-1.48268	0.00925564
CASP4	-1.55384	0.00926626
AMY2B	-2.47338	0.00932743
DDX60	-1.28595	0.0093821
PDZRN3	-1.93732	0.00939905
PAQR8	-2.06055	0.00942992
TCF21	-4.71398	0.00951675
WWOX	-2.18588	0.00953204
CD36	-1.34345	0.00956432
ADH1B	-1.9166	0.00957714
ZNF564	-1.87549	0.00958387
CFH /// CFHR1	-2.85689	0.00970313
FMO1	-2.91181	0.00970313
AIF1L	-1.2759	0.00970782
TAGLN	-1.79983	0.00992665
MET	-1.8054	0.00994707
NCALD	-2.46303	0.00996906
ERP27	-2.46113	0.00996906
TGFBR3	-3.00796	0.00996906
PTPRO	-3.07161	0.00996906
FOXQ1	-3.05463	0.00996906
AP1M2	-1.50428	0.0100631
KCNMB2	-2.22328	0.0100733
ZNF626	-1.45299	0.0100837
PLAT	-1.90006	0.0102313
AFP	-1.3298	0.0103118
GUCY1B3	-1.98937	0.0103118
DEFA1 /// DEFA1B /// DEFA3	-2.73536	0.0103442
DACT1	-3.41131	0.0103732
MED11	-1.6035	0.0104693
PRICKLE1	-2.58379	0.0104738
MMP2	-2.92968	0.0105605
VEPH1	-1.64967	0.0105605
BBS1	-1.66063	0.0105733
TPST2	-2.18948	0.0105733
GPRIN3	-1.50131	0.0105733
UGT8	-2.47042	0.0106163
CSK	1.26899	0.0106163
HSD17B8	-1.99496	0.0106163
FLT1	-2.71847	0.0106163
ACSM2B	-1.56844	0.0106163
ENG	-2.77278	0.0107184
TFAP2B	-1.32347	0.0107184
ANXA3	-3.25714	0.0107264
GBA3	-2.17043	0.0107585
DOK6	-1.40545	0.0107645
PPFIBP1	-2.37458	0.0108213
FLI1	-3.07083	0.0108397
EDNRA	-2.85541	0.0108397
NLGN4X	-2.46547	0.0108397
NEBL	-1.26782	0.0108622
FMO1	-2.80541	0.0109324
SPSB2	-1.25386	0.0109324
WSB1	-2.57165	0.0111929
TES	-3.49313	0.0112694
FGD4	-1.92791	0.0113349
FABP3	-2.22659	0.0114279
ZFR	-1.603	0.011466
TLN1	-1.85277	0.011466
ESRRG	-3.22598	0.011466
NEFL	-1.51442	0.011466
TMEM52B	-3.11754	0.011466
ICAM2	-1.76566	0.0115452
SH3RF1	-1.7795	0.011598
ACCS	-1.51985	0.011598
PLCB1	-3.00905	0.0116222
SULT1C2	-2.11163	0.0117172
HS3ST3B1	-2.36258	0.0117172
ZNF594	-1.35513	0.0117172
PI15	-1.8722	0.0117172
AQP1	-2.42892	0.0118485
SYTL2	-2.47519	0.0118599
ASPN	-2.76788	0.011884
SPP1	-4.68833	0.011884
OGN	-2.74046	0.011884
MME	-2.42547	0.011884
EEA1	-1.40933	0.011884
LMO4	-1.55855	0.011884
COL2A1	4.97376	0.011884
PDE1A	-2.27912	0.011884
DEPTOR	-1.50033	0.011884
PRKCH	-2.56721	0.011884
EPAS1	-3.91594	0.0119295
SULF1	-2.16527	0.0119324
DRC3	-1.17925	0.0121028
C4orf47	-1.42396	0.0121028
EGF	-1.69276	0.0122332
ITIH5	-1.39693	0.0122332
UBXN4	-1.79272	0.0122332
S1PR1	-1.2506	0.0123047
SEMA3A	-1.43397	0.0123087
CUX2	-2.45712	0.0123384
PARM1	-1.49129	0.0123384
AGTR2	-1.94023	0.0123424
DDC	-2.02331	0.0124033
CLIC5	-3.49753	0.0124033
ARHGAP6	-1.84569	0.0125634
SULT1C2	-1.35496	0.0126597
HPGD	-2.50286	0.0127342
DOC2B	-3.26243	0.0127342
ATPIF1	-1.93284	0.012928
VEPH1	-2.54886	0.012928
PPIL2	-1.73834	0.0130598
GRAMD1C	-2.41769	0.0130598
ANO1	-3.69796	0.0132552
PRICKLE1	-2.89883	0.0132552
ZNF587	-2.09205	0.0134411
CSGALNACT1	-1.54335	0.0134564
SATB2	-2.59486	0.0134564
WASF2	-2.82548	0.0134564
MAGI2	-2.72605	0.0134564
NTM	-2.06489	0.0135927
ADGRL3	-1.93362	0.0136549
CARD8	-1.17925	0.0137151
CPED1	-2.98545	0.0138809
HEATR5A	-2.00194	0.0138809
SCNN1G	-2.82679	0.0138809
DPP4	-1.84696	0.0139655
AMY1A /// AMY1B /// AMY1C /// AMY2A /// AMY2B /// AMYP1	-3.47841	0.0140234
ENPP5	-1.73125	0.0140234
NAA30	-1.51351	0.0140293
ANXA3	-3.39115	0.0140293
OPN3	-2.70956	0.0141966
APPL1	-1.51556	0.0143
SPP1	-5.10187	0.0143
TMEFF2	-1.99636	0.0144194
KMT2C	-1.52737	0.01453
GNAI1	-4.16513	0.0145532
PKP4	-2.35213	0.0145532
GK	-1.68811	0.0145532
ENPP1	-1.13935	0.0146983
STX17	-1.48052	0.014725
GPC3	-4.07236	0.014725
RUNX1T1	-2.29946	0.014725
TACSTD2	-4.63829	0.014725
LYPD6	-1.70979	0.0148593
SLCO4C1	-3.17006	0.0149193
SH3YL1	-1.91001	0.0149208
ZEB2	-3.91442	0.0150087
SCIN	-1.95606	0.0150087
PTPRB	-2.94728	0.015169
GLS	-3.91628	0.0152288
MLLT10	-1.1706	0.015379
SDR39U1	-1.49345	0.0153936
DAB2	-1.71822	0.0156135
C19orf33	-1.62141	0.0156624
TIE1	-1.1763	0.0156624
TRMT13	-1.60301	0.015731
VAV3	-4.86197	0.0157984
KLHL3	-1.18171	0.015836
TFCP2L1	-2.06235	0.015836
CD74	-2.17719	0.0159267
AURKA	2.28867	0.0159903
PPARA	-2.18213	0.0159903
CTSO	-2.82074	0.0160514
COLCA1	-1.3091	0.0161039
CPNE3	-2.02012	0.0164489
SNX29	-1.64871	0.0165417
TMEM139	-2.67194	0.0167539
MYLK	-4.01311	0.0167736
SPP1	-4.84901	0.016988
ALDH4A1	-1.91211	0.0172124
RBPMS	-2.31483	0.0173123
KLF5	-1.38012	0.0174886
LNX1	-1.14855	0.0175246
RAB38	-1.99751	0.0175284
WDR86	-2.11463	0.0177802
MAN1A1	-2.5737	0.0180039
HPGD	-2.39125	0.0180039
CDH6	-1.79549	0.0180945
FABP1 /// PRDM10	-1.08192	0.018147
CX3CL1	-2.34082	0.0184446
ADH1B	-1.93029	0.0187229
ZNF624	-1.3737	0.0188737
C19orf66	-1.4506	0.0192468
GIMAP4	-1.17119	0.0192468
GAB2	-1.17659	0.0193592
ALX1	-3.41633	0.0193592
TMEM141	-1.28796	0.0195731
CHORDC1	-1.33284	0.0197125
C11orf73	-1.22373	0.019879
MYLK	-4.5398	0.0200238
SQRDL	-1.48346	0.0201687
NSD1	-1.09791	0.0201828
LIMCH1	-1.98251	0.0202901
LRRC75B	-1.46472	0.0202988
WWC2	-1.77852	0.0204199
THBS1	-4.61204	0.0204288
TSTA3	1.27484	0.0204288
CD93	-4.00309	0.0205706
HPN	-2.15558	0.0205706
ZNF613	-1.07923	0.0206689
PLLP	-1.73945	0.0208257
RNF150	-1.97819	0.0208334
TMEM213	-2.10923	0.0208334
PSMB10	-1.43381	0.0208334
DYNC1H1	-1.4919	0.0208334
KCNJ10	-2.27168	0.0209485
ATF3	4.52358	0.0210594
TIMP3	-1.3301	0.0211408
FOLR1	-1.75864	0.0212583
GLYATL1 /// LOC100287413	-1.64385	0.021285
ENPP2	-1.54172	0.0213625
PPP1R21	-1.27764	0.0213625
KCNJ15	-1.09543	0.0214315
XRRA1	-2.12218	0.0214315
SERPINA5	-1.49227	0.0214315
ACTA2	-4.05259	0.0215988
ITGB6 /// LOC100505984	-2.40863	0.0215988
MLF1	2.79295	0.0215988
RNPC3	-2.44209	0.0216615
KANSL1L	-1.99614	0.0216615
PLA2G4A	-1.30113	0.0217319
PARP1	1.90265	0.021964
CLK4	-1.15798	0.0222677
PLPPR1	-2.35639	0.0224367
FAM198B	-3.86819	0.0225187
FGL2	-2.28712	0.0225574
PPFIA1	-1.24922	0.0225961
SLC44A5	-2.45097	0.0226511
SIM2	-2.52004	0.0226511
TMEM150C	-3.01022	0.0226511
C1S	-2.3992	0.0226511
NR3C2	-2.6748	0.0226511
CLEC14A	-1.1565	0.0226511
IGDCC3	2.19172	0.0226511
APCDD1	-1.654	0.0226511
TBC1D4	-3.13246	0.0226511
LIMCH1	-1.94611	0.0230007
PRCP	-2.32977	0.0230511
MUC1	-1.8815	0.0230926
GPR160	-2.25948	0.023194
AGTR1	-3.12058	0.0232376
IFI16	-3.00926	0.0233449
ZNF441	-2.1008	0.0233955
FAM111A	-1.70015	0.0238012
TBCK	-2.50408	0.0238348
BACE1	-1.84227	0.0238433
SSPN	-1.72935	0.0241151
SNX18	-2.2161	0.0241151
ALDH1A2	-4.69006	0.0241151
SGK2	-1.42449	0.0241151
HLA-DPA1	-1.82674	0.0241151
PMP22	-1.59318	0.0241151
MEIS2	-1.42352	0.0241253
BHMT	-1.17049	0.024214
THBS2	-2.4429	0.0242647
NQO1	-1.16918	0.0245366
ZNF285	-1.06025	0.0247532
FBP1	-1.56251	0.0247532
ADAMTS9	-3.69762	0.0247532
RAB17	-1.71791	0.0248043
ZBED8	-1.3674	0.0248043
LST1	-1.29877	0.0248292
GCA	-2.69032	0.024947
SOX17	-1.35067	0.024947
EPHA4	-1.78851	0.0250932
AFAP1L2	-2.11127	0.0255007
USO1	-2.2059	0.0256671
SLC5A8	-1.16099	0.0258593
TRIM2	-3.08167	0.026109
CARD8	-1.35363	0.026214
DAB2	-2.9427	0.026214
PCDH12	-1.41864	0.026359
HLA-DRB1 /// HLA-DRB3 /// HLA-DRB4 /// HLA-DRB5 /// LOC105369230	-2.12915	0.0264703
YPEL2	-1.6584	0.0266319
NTM	-2.17263	0.0267755
FABP4	-1.77016	0.0268
RCAN2	-3.10123	0.0269322
KCNMB2	-2.44528	0.0270139
EDNRA	-3.91733	0.0270753
PLA2R1	-2.68059	0.0270772
FRY	-2.26385	0.0270772
ZNF471	-0.969112	0.0271259
LYPLAL1	-1.36189	0.0271589
KLHL13	-3.15366	0.0271589
NLGN4X	-2.73085	0.0271589
ADIRF	-2.45389	0.0271589
SEMA4A	-1.26907	0.0271589
FGD4	-1.13145	0.0281064
MAN1A1	-1.86998	0.0281841
ADH1B	-2.0134	0.0282247
ZNF397	-1.76038	0.0283231
SGCD	-1.85902	0.0283231
HGD	-2.08253	0.0283231
CCDC82	-1.49522	0.0283231
KLF4	3.56343	0.0287642
TRAPPC11	-1.68643	0.0287642
NEK1	-1.86343	0.0287642
GK	-1.00618	0.0288745
HNMT	-2.16632	0.028925
PUS7L	-1.2224	0.028925
KLHL13	-1.76245	0.028925
FAM198B	-3.98352	0.028925
C14orf37	-1.80919	0.0289385
ATPIF1	-2.0961	0.0289385
SOX6	-2.3614	0.0289558
S100A4	-3.74299	0.0291726
ARHGDIB	-2.17716	0.0291726
CD14	-1.73823	0.0291726
FMO1	-1.032	0.0292627
SALL3	-1.00002	0.0292806
MUC1	-1.3099	0.0293599
PTPRO	-2.06589	0.0294153
ETS1	-3.29461	0.0294738
JRKL	-1.31659	0.0294738
PLEKHH2	-2.40929	0.0294841
KCNMB4	-1.8045	0.0296407
DDX3Y	-2.67764	0.0296867
CYBB	-0.953783	0.0296867
THRA	-2.28441	0.0296867
TBXAS1	-1.68157	0.0299718
SYAP1	1.5904	0.0299718
IGFBP7	-2.51327	0.0300201
L1CAM	-2.86316	0.0302342
ZFYVE21	-1.49944	0.0302893
SAMD13	-1.06038	0.0303464
NRIP1	-2.60769	0.0303769
KIAA1217	-2.98471	0.0303889
LAMB2	-1.50588	0.0304711
GNAQ	-2.84438	0.0305397
LOC145783 /// ZNF280D	-1.61732	0.0307862
KNG1	-5.05636	0.0307862
FREM2	-1.63318	0.0307862
ZNF658 /// ZNF658B	-1.17243	0.0307862
KCNE5	2.92339	0.0308267
MED7	-1.52121	0.0308931
GABRA2	-1.13785	0.0308931
VCAM1	-3.60589	0.0309421
CLDN7	-1.7283	0.0309421
ARHGAP5	-1.82434	0.0310041
PSMD5	-2.04975	0.0310826
CDH1	-4.57452	0.0311757
TMEM37	-1.36214	0.0314284
ANO1	-2.19147	0.0314284
CDRT4 /// TVP23C-CDRT4	-1.36776	0.0314656
SFRP1	-1.99665	0.0314656
ZMYM6NB	-2.55188	0.0314656
ASAH1	-2.01921	0.0314656
GUCY1A3	-3.52094	0.0315211
BASP1	-2.15781	0.0315211
ATP10D	-2.75684	0.0315826
BTBD7	-1.90332	0.0315958
IFI16	-2.91039	0.0317642
CSRNP1	2.90607	0.0317988
RAI2	-1.33022	0.0317988
ZNF385B	-1.61988	0.0317988
DDR2	-2.07244	0.0318735
MMP7	-2.91038	0.0319109
AMACR	-1.19115	0.0319301
HPGD	-2.52894	0.0321843
CPED1	-1.74456	0.0321843
EHD2	-1.49162	0.0321843
ZFR	-2.41605	0.0321843
DLG2	-1.40582	0.0323821
MAOB	-2.07527	0.0323821
CX3CR1	-1.91192	0.0324123
ESRRG	-3.97779	0.0324634
EDNRB	-2.01359	0.0324634
CPEB4	-1.54498	0.0325199
ADAMTS18	-1.89604	0.0327351
PRICKLE1	-2.48437	0.0329462
IRX5	-1.74245	0.0329939
DAB2	-2.92575	0.033036
TMTC1	-1.55567	0.0331716
IMMP2L	-2.41601	0.0331716
MITF	-2.21014	0.0331716
SCUBE2	-1.00494	0.0333244
MOSPD2	-1.55182	0.033363
SIRT5	-1.26533	0.0334776
TGFA	-1.17339	0.0335462
EPHX2	-3.13467	0.0335462
PLA2G12A	-1.67536	0.0335462
HECW2	-1.534	0.0335462
SP100	-1.2096	0.0335462
LRRC19	-2.14833	0.0335883
EHD3	-1.90527	0.0338812
NAPEPLD	-1.04021	0.0342761
STARD8	-1.15347	0.0344311
CNTN1	-2.32982	0.0344311
EIF1AY	-3.44714	0.03483
NCAPG2	1.77397	0.03483
ADGRF5	-1.06163	0.0352621
BMPR2	-3.04497	0.0353127
SYTL2	-3.32113	0.0353127
ALCAM	-1.08341	0.0353127
WNT11	-1.31982	0.0353127
LHX1	-1.51453	0.0353173
IQGAP2	-1.56309	0.0353173
SFRP1	-3.20471	0.0353547
NR1H4	-1.19104	0.0353547
TRAM1L1	-1.3458	0.0353547
GAB1	-1.25845	0.0353617
TMEM27	-1.93503	0.0353714
TFAP2B	-1.97809	0.0354166
GPHN	-1.73915	0.0356332
FGF1	-1.80009	0.0356506
BST1	-1.0672	0.0356506
ZC3H6	-1.52686	0.0356572
RSRP1	-2.35237	0.0356999
PAPOLA	-1.52794	0.0357305
C21orf62	-1.32415	0.0357471
ZNF106	-2.38022	0.0359231
NAP1L5	-2.43445	0.036111
PRODH2	-1.61747	0.036111
PALLD	-3.30153	0.0364161
RCAN2	-1.88777	0.0364161
CALD1	-2.61883	0.0364161
ZNF154	-2.33323	0.0365597
GPAT3	-1.99996	0.0365597
KNOP1	-2.10914	0.0365597
NAALADL2	-1.03965	0.037185
SMC4	2.51893	0.037185
ANXA4	-2.07294	0.037185
SEMA6D	-1.48579	0.0372183
THRB	-2.05988	0.0373868
PLCG2	-1.1721	0.0374159
DST	-1.28887	0.0375363
GLYATL1 /// LOC100287413	-2.67868	0.0375372
KIAA0141	-1.92726	0.0375477
CGNL1	-1.58374	0.0375477
TRPM3	-2.08647	0.0375622
ANXA1	-1.54131	0.0375622
GAB1	-1.78804	0.037607
ARHGAP5	-1.31933	0.0376457
THAP2	-1.30855	0.037661
NPTX2	5.01148	0.037661
C14orf105	-1.7881	0.037661
STK24	1.45688	0.037902
FGD5	-1.71952	0.0380602
SLITRK6	-2.24721	0.0380627
NAPEPLD	-0.994463	0.0380945
ENDOD1	-1.51026	0.0380945
VAMP5	-1.70337	0.0380945
RORA	-1.15181	0.0383104
PRKCQ	-1.82154	0.038365
CLCNKB	-1.23439	0.0383885
KIAA1109	-2.701	0.0384428
COL14A1	-2.46838	0.0387486
HLA-DQA1 /// HLA-DRA	-1.58304	0.0389479
CCDC186	-0.925009	0.0389479
PCDH17	-2.14645	0.0389549
RASL11B	-2.79965	0.0389549
CIDEB	-1.33438	0.0389715
PTGER3	-2.36546	0.0389715
ICAM2	-1.1912	0.0389715
S100A14	-1.5569	0.0391498
ZNF626	-1.12855	0.0392176
PIK3R1	-2.06478	0.0392759
CEP290	-1.73581	0.0395604
F8	-1.346	0.0395877
LARP7	-2.66416	0.0395877
ACSM3	-2.32594	0.0396528
IQGAP2	-1.44724	0.0398375
TMEM41B	1.7217	0.0398923
ADRBK2	-1.94145	0.0400097
KCNJ15	-3.37815	0.040567
STARD13	-1.78702	0.040567
SLC25A11	-1.96967	0.0405705
PXK	-1.13732	0.0408585
CALU	1.19003	0.0409034
COL4A3	-2.32812	0.0409039
NEDD9	-3.25831	0.0409145
PCP4	-1.41335	0.0410307
PPP1R21	-0.932368	0.0410424
GALNT18	-2.07651	0.0410424
ENPP1	-1.86161	0.0412507
RBPMS	-1.38194	0.0412507
JADE1	-2.37687	0.0413551
CYS1	-4.16012	0.0413652
AMT	-2.0451	0.0413652
ATG16L2	-1.21846	0.0413652
DACH2	-1.49525	0.0418033
WNT11	-2.05428	0.0419759
XAF1	-2.03073	0.0421455
MTFR1L	-1.4933	0.0421504
HSPG2	-2.05958	0.0421528
TRMT13	-1.63841	0.0421528
ZBTB20	-2.62644	0.0421528
RRM2	2.5552	0.0424015
NAP1L5	-1.90107	0.0424015
PBLD	-3.51482	0.0424903
PTGER1	-1.40333	0.0424903
USP25	-1.27041	0.0425208
ERBB2	-0.941396	0.0425208
ARHGEF26	-1.52593	0.0425692
ARHGEF26	-1.52593	0.0425692
SIM2	-1.8775	0.0425859
PKHD1	-1.03397	0.0428739
LYST	-1.19832	0.042907
RAD50	-1.81946	0.042907
PHKB	-1.74837	0.042907
ETV4	2.35346	0.042907
ADAM12	-1.50269	0.0430729
TRIM2	-3.34842	0.0432679
FERMT2	-1.29157	0.0438288
SLC40A1	-3.3574	0.0440067
SPHKAP	-1.05676	0.0440252
TSPAN5	-2.17435	0.0440252
SP100	-1.92174	0.044266
ESRRG	-2.58712	0.0443812
GAB1	-1.59489	0.0443812
RAI2	-2.10251	0.0444612
MAN1C1	-1.00593	0.044462
WWC2	-2.24036	0.0444964
TNFSF12-TNFSF13 /// TNFSF13	-2.19819	0.044782
IL1RAP	-1.74202	0.044782
CREBL2	-1.9774	0.0448812
MRPS5	-1.63229	0.0450024
WFDC1	-1.1734	0.0453504
HSD11B2	-1.70236	0.0453504
FOSB	3.78648	0.0453706
SYNE2	-2.88857	0.0457614
COBL	-1.28966	0.0458122
TSHZ2	-1.62716	0.0459567
RERGL	-0.972616	0.0460102
DNAL4	-1.36375	0.0465461
STAM2	-1.81471	0.0466745
PDGFRA	-5.34014	0.0467493
COL5A1	-2.26488	0.0467624
PAQR7	-1.19919	0.0467624
RASIP1	-1.34716	0.0469569
GLIS3	-2.17795	0.0469569
ESM1	-1.54128	0.0471844
PPP3CA	-1.63272	0.0472523
TAGLN	-1.92623	0.0472523
PCDHB16	2.58821	0.0476939
RHOBTB1	-1.76908	0.047747
ABCG2	-0.892399	0.0478273
GUCY1B3	-3.62388	0.0479476
TAGLN	-2.05626	0.0479476
COL15A1	-3.51362	0.0479476
UACA	-2.33852	0.0483429
LGMN	-1.05482	0.0484904
APCDD1	-3.17083	0.0485177
C11orf54	-1.65293	0.0485177
ZNF561	-1.53473	0.049084
NOX4	-1.60846	0.049084
CAMK2D	-2.49345	0.0491935
PSPH	-1.87821	0.0491935
ADAL	-1.32035	0.0494165
GHR	-2.99194	0.0495248
TAGLN	-1.8782	0.0497783
PAPLN	-2.52493	0.0498439
SLA	-0.88162	0.0499395
ARHGEF10L	-1.5383	0.0499946
CD74	-1.92894	0.0503331
SULF1	-1.94831	0.0503331
PLPP1	-2.95326	0.0503331
PARP3	-1.16635	0.0504569
ATP8B1	-2.37708	0.0504897
ZNF644	-1.83583	0.0506516
TRIM22	-1.6427	0.0508712
HLA-DRB1 /// HLA-DRB3 /// HLA-DRB5 /// LOC105369230	-1.17253	0.0508816
RUFY3	-2.26221	0.050949
ATRX	-1.58383	0.050949
BOLA1	-1.51213	0.0510308
SRGN	-2.10847	0.0517601
DMKN	-1.86856	0.0517601
CALD1	-2.08369	0.0517601
ECM2	-2.20025	0.0518914
RPS4Y1	-6.39438	0.0520468
NDRG1	-2.80368	0.0521945
LOC100996724 /// PDE4DIP	-1.54461	0.0521945
SOS2	-1.00765	0.0525523
TINF2	-1.23981	0.0527466
GOLGA8A /// GOLGA8B	-1.17527	0.0534931
CEP68	-2.39319	0.0534931
CASP4	-2.18147	0.0535261
CDH9	-1.71778	0.0536759
MDFIC	-2.17782	0.0537248
ITIH5	-1.29385	0.0538165
ITGA9	-4.0006	0.0538993
GPANK1	-1.46434	0.0539091
EMX1	-0.818939	0.0542858
C5	-1.07043	0.0543261
ANOS1	-1.62426	0.0543298
NUDT7	-0.834932	0.0544253
S100A8	-2.31143	0.0544253
SEMA5A	-2.16821	0.0544253
SNX18	-0.891332	0.0547392
S100A16	-2.23079	0.0550491
ZNF235	-1.0217	0.0551682
TNNT1	2.15959	0.0552009
MPP5	-1.59574	0.0553865
CRYBG3	-1.86668	0.0554909
PRDM16	-2.96403	0.055601
SLC2A14 /// SLC2A3	1.3836	0.0556753
SEMA5A	-3.01599	0.0556879
RNLS	-1.51813	0.0556879
CBR4	-1.14201	0.0557689
FLRT1	-1.04541	0.0557689
ELN	-3.15567	0.0558464
GATA2	-1.33764	0.0558529
ATP1B1	-2.73249	0.0564811
ANXA1	-1.50183	0.0564811
CALD1	-2.08967	0.0564811
IGFBP5	-1.16739	0.0571368
RUFY3	-2.46818	0.0571383
APOA1	-1.232	0.0571383
SCOC	-1.31092	0.0571383
OGDHL	-2.25095	0.0571973
TRMT1L	-1.2217	0.0572306
FAM188B /// INMT-FAM188B	-1.05222	0.057269
PDE11A	-1.71513	0.057379
CABYR	0.963671	0.057527
PATZ1	-1.11455	0.0577611
IRF2	-1.08433	0.0579254
STK17B	-1.25921	0.0579254
IVD	-1.05747	0.0581575
ASS1	-1.51345	0.058335
ACTR2	-1.1739	0.0583558
DHRS2	-2.25424	0.0583558
FAM65A	-1.4925	0.0585416
ARHGAP29	-1.45303	0.0585768
PODXL	-4.78312	0.0586088
ZNF785	-0.839303	0.0586445
SGK223	-2.08621	0.0587344
DDX3Y	-3.02591	0.0589068
DOCK9	1.73039	0.0592583
TCF21	-3.65897	0.059498
ALCAM	-2.37619	0.059498
KCNK2	2.96062	0.059498
DMKN	-1.64112	0.059498
TAF12	-1.31524	0.059498
FAM149A	-2.27443	0.059663
FRZB	-2.03382	0.0599176
HNRNPD	-1.0648	0.059957
GNG2	-3.26234	0.0601412
CSRNP3	-0.927863	0.0603568
GGT1 /// GGT2 /// GGT3P /// GGTLC1 /// GGTLC2 /// GGTLC3 /// GGTLC5P /// LOC102724197 /// LOC102724823	-1.18613	0.0603568
RARB	-2.47386	0.0605177
ZFPM2	-1.76048	0.0605744
PRRG1	-1.92302	0.0608913
CYHR1	-1.33975	0.0608921
HSPA12A	-2.15125	0.0610608
BBOF1	-1.08181	0.0610608
MINOS1-NBL1 /// NBL1	2.3316	0.0611948
RSRP1	-1.99426	0.0612559
CYFIP2	-2.49973	0.0613209
UGT2A1 /// UGT2A2	-1.0074	0.0616687
ATP6V0A4	-2.07534	0.061813
SYNE1	-2.5821	0.0618353
CCDC144A /// CCDC144B /// CCDC144CP	-0.970367	0.061853
C1QB	-0.885931	0.061916
SSPN	-1.74638	0.061916
OMA1	-2.49248	0.061916
KIFC3	-1.34549	0.061997
SLC37A4	-0.899671	0.062016
AKAP9	-1.09826	0.0621688
CBLN2	-0.885826	0.0626487
MMP2	-1.07155	0.0626799
ATM	-1.47276	0.0628754
MGST2	-2.96217	0.0628754
MYOM3	-0.898084	0.0630901
NEK2	1.78617	0.0632698
KLHDC7A	-1.21042	0.0632878
ADAMTS18	-1.42577	0.0636035
FAM3B	-1.58197	0.0638362
IFI27	-1.56303	0.0638362
ATG2B	-1.49409	0.0639087
SNORA12	-1.54009	0.0640587
PPP6R2	-1.16928	0.0643787
SLC5A6	1.35393	0.0644531
TSPAN7	-2.04555	0.0644531
TSPAN12	-2.00142	0.064457
PTER	-1.3609	0.0650106
SRSF8	-1.51366	0.0655282
IVNS1ABP	-1.39933	0.0655282
CCNB2	2.1334	0.0655526
EFEMP2	-2.44709	0.0657045
UBXN2A	1.00579	0.0657203
AKAP10	-1.70958	0.0658286
AKTIP	-0.864023	0.0659866
TNNT1	2.54808	0.0665933
ZNF658 /// ZNF658B	-1.23087	0.0665933
CORO1C	1.12433	0.0665933
SLC12A3	-1.11067	0.0665933
MPP5	-4.25997	0.0665933
FOXL1	-1.29718	0.0666226
BGN	-2.50092	0.0668176
GPC3	-4.38088	0.0668466
SLC25A27	-0.999438	0.0668466
FLI1	-0.907153	0.0668466
KLHL28	-1.13382	0.0668466
LOC100287896	-1.36881	0.0668466
TXLNGY	-1.61737	0.0668466
CCDC82	-0.880437	0.0668466
DDX3Y	-3.05814	0.0668466
CUBN	-1.92382	0.0669988
IGFBP5	-3.26762	0.0669988
RASGRP3	-2.10711	0.0671157
ABLIM2	1.15777	0.0674098
CCDC82	-1.38446	0.0680465
DMRT3	3.9902	0.0681059
PMP22	-2.78174	0.0681907
DPYS	-1.81637	0.0684238
TIA1	-1.5892	0.0685194
PHKB	-1.65909	0.0685194
ARHGAP32	-1.61726	0.0685194
IKZF2	-1.65931	0.0685194
ARHGAP5	-1.27651	0.0687412
TRAPPC4	-1.62335	0.0687413
NATD1	-1.91044	0.0690146
ING4	-1.99945	0.0692758
PIK3R1	-1.76801	0.0692816
KIF12	-1.88916	0.0692816
ENPEP	-4.04838	0.0692816
EPHA7	-0.961021	0.0692816
C2orf40	-2.13044	0.0694673
ABI1	-0.812018	0.0694673
PNOC	-1.05005	0.0694673
LRRK2	-1.8178	0.0696035
SH2B3	-0.984433	0.0696128
SSPN	-2.2351	0.0696128
VPS35	-1.07448	0.0696996
MCM7	1.45261	0.0701492
CALCRL	-1.31782	0.0706066
CD74	-1.60537	0.0706066
DCDC2	-3.59965	0.0706066
NID2	-1.06399	0.0707894
NFIB	-2.52701	0.0707894
GAD1	3.09559	0.0707894
IRX5	-1.60922	0.0708271
GNAQ	-1.5029	0.0708271
CAPN5	-1.26509	0.0708271
CRHBP	-1.80242	0.0708616
MFAP4	-2.35118	0.0709899
NEFM	1.52905	0.0710499
PSAT1	1.25815	0.0711565
PRDM2	-0.975626	0.0716325
TSTD1	-2.41954	0.0718464
AMIGO2	-1.89483	0.0720074
SIPA1L2	-2.40039	0.0720074
LITAF	-1.70104	0.0720074
VEGFA	-2.00786	0.0720074
COL5A1	-1.18295	0.0725179
ARHGAP11A	1.5345	0.0726491
HLA-DQA1	-1.48268	0.0726551
APOL3	-1.20312	0.0728327
CCDC144A /// CCDC144B	-0.812371	0.0728327
COL5A1	-2.99438	0.0728516
ABHD14A-ACY1 /// ACY1	-1.43771	0.0728516
ARSJ	-1.16815	0.0731977
RBPMS	-2.41615	0.0732109
MYO1C	-1.73332	0.0732856
TSPAN8	-3.54631	0.0733424
PDE2A	-1.13247	0.0737493
ZNF425	-0.981917	0.0737493
LRRK2	-1.06873	0.0737493
NSUN5P1 /// NSUN5P2	-1.56166	0.0737493
PRSS8	-1.2472	0.0737581
SPEN	-1.46803	0.0745279
ACSM2A /// ACSM2B	-0.856942	0.0753958
SLC9A2	-1.49936	0.0754804
MYL3	-0.920204	0.0754804
TBX3	-3.38693	0.0754804
C7	-1.74289	0.0755945
MBP	-1.12146	0.0755945
BMP2	-2.7625	0.0755945
ITGA2	-2.51416	0.0758746
ELF5	-1.77915	0.0758896
TBX2	-3.37308	0.0758896
TARID	-1.3989	0.0759702
TMEM41B	1.62459	0.0760095
CFH	-1.58713	0.0761639
TMEM261	-1.30117	0.0762535
DBT	-0.951047	0.0762916
CYYR1	-0.792153	0.0763411
PPBP	-0.880415	0.0766632
BDH2 /// SLC9B2	-2.08174	0.0767872
FERMT2	-2.71128	0.0767872
NR3C1	-1.4489	0.0770017
ZSCAN26	-1.27625	0.0771035
TMEM88	-2.02537	0.07714
DHX58	-1.09883	0.0772676
NID2	-3.34301	0.0772676
CDH6	-0.879563	0.0772756
OPCML	-1.35636	0.0777476
LURAP1L	-1.11767	0.0777476
GCA	-1.8581	0.0777549
ANXA1	-1.48443	0.0777549
ARHGAP18	-1.93451	0.0779283
TFCP2L1	-1.64813	0.0779283
ECSCR	-0.920392	0.0780325
GPATCH8	-1.68704	0.0780514
MEIS2	-4.27773	0.0781046
ZNF404	-1.42631	0.078991
ME3	-2.37395	0.078991
ZMAT3	2.00319	0.079013
TBX3	-2.77177	0.0790186
SLC34A1	-0.880311	0.0790186
WDFY3	-1.08559	0.0790186
IGFBP6	-1.15739	0.0790186
CFH /// CFHR1	-2.83572	0.0791252
ETFDH	-1.05198	0.0793298
ACTR2	-1.3879	0.0793596
MTURN	-3.32276	0.0793596
SMAD1	-2.53519	0.0797094
WDFY3	-2.17597	0.0797951
ZBTB39	1.04457	0.0799076
ICE2	-1.39518	0.0799076
TAPBPL	-1.01159	0.080054
ANKRD50	-2.11156	0.0802172
PTGER4	-3.10004	0.0802738
PCDH17	-1.53532	0.0803997
HLA-DPA1	-1.8646	0.0803997
TRIM2	-3.02079	0.0803997
PPARA	-1.77799	0.0805914
TMEM42	-1.8251	0.0806488
SNTB2	-1.32401	0.0806488
TRIB2	-2.55146	0.0806819
ERMAP	-1.07344	0.0811218
SLC3A1	-4.28174	0.081125
ZNF214	-1.1389	0.081125
NOSTRIN	-1.6628	0.081125
THSD7B	-1.18555	0.0812554
KCNK2	3.53411	0.0812554
RUFY3	-1.55613	0.0812554
FGF13	-3.1032	0.0812973
FAM84B	-2.93811	0.0812973
ALCAM	-4.23299	0.0812973
CLCN3	-1.75632	0.0815585
SYNE2	-2.61057	0.0818056
LGALS2	-1.8656	0.0818056
GPC3	-4.42809	0.0818056
PLAT	-1.55714	0.0818056
USP9Y	-1.7759	0.0818056
ACTR2	-1.3869	0.0818056
TXNIP	-3.62022	0.0818056
RUFY3	-1.33655	0.081883
CDH13	-1.25698	0.0823649
CENPL	0.942422	0.0825568
YAF2	0.971758	0.0825568
CLMN	-1.2074	0.0827508
THRB	-1.33257	0.0828319
YPEL3	-1.58797	0.0829372
NTM	-1.56643	0.0829987
PIK3R1	-2.26112	0.0838949
DTX4	-1.94834	0.0838949
FBXO11	1.71502	0.0840146
OVOL1	-1.61456	0.0840146
AKAP9	-2.70648	0.0841996
FERMT2	-1.41062	0.0841996
AASDH	-2.85433	0.0852157
SMARCA2	-1.38817	0.0853889
JUP	-1.18903	0.0860102
HS6ST3	-0.935106	0.0861884
LIMCH1	-2.75319	0.0862954
FMNL2	-3.33051	0.0866819
SEC61A1	1.37233	0.0867281
EBF3	2.99131	0.0867281
YPEL3	-1.36652	0.0870516
PRCP	-2.72483	0.0870516
PSMB9	-0.807818	0.0870516
ZDHHC14	-1.7761	0.0870516
CMTM4	-1.41427	0.0870516
ZNF577	-1.33024	0.0870516
LDB2	-4.01258	0.0870516
UCK1	0.900814	0.0873256
LFNG	-0.766422	0.0873991
CFH	-2.46382	0.0874835
MAF	-2.64221	0.0884023
TRIQK	-1.22715	0.0884023
RASL11B	-2.02373	0.0884023
HNMT	-1.7894	0.0893871
TMEM150C	-0.972538	0.0898904
CTSO	-0.852449	0.0898962
RPS6KA5	-1.24287	0.0899511
MAML2	-2.57825	0.0899511
NUBPL	-1.29054	0.0899511
DST	-2.52118	0.0899511
KRCC1	-2.25824	0.0899511
RBFOX2	-2.43224	0.0899511
FAM175A	-1.18728	0.0901145
PSMB10	-1.41169	0.0903212
RBM43	-1.45443	0.0903347
KRCC1	-1.1482	0.0906315
CALCA	-1.12444	0.0908971
ICAM2	-1.97484	0.0909474
SLC37A4	-1.53616	0.0909704
AIMP1	-1.26564	0.0909704
CALD1	-2.1905	0.0913933
D2HGDH	-1.72954	0.0914875
CRTAC1	-2.24012	0.0920105
FAM155A	-1.53221	0.0920105
ZNF506	-1.77418	0.0921396
TFPI	-3.17182	0.0921972
CASP4	-1.78333	0.0929925
PRKCDBP	-1.59396	0.0929925
CRYL1	-1.8702	0.0930129
SLC25A27	-0.949306	0.0936293
PCDHB5	-1.81775	0.0936571
RBP5	-1.74012	0.0938349
ARHGAP28	-2.42218	0.0938349
TMEM134	-1.00625	0.0938351
PIGQ	-1.02298	0.0941655
HNRNPD	-1.21634	0.094207
LOC100128551 /// ZDHHC14	-1.6045	0.0943341
CNTN4	-1.93399	0.0946453
CAPN6	-1.68735	0.0950241
DPY19L2 /// DPY19L2P1	-1.70765	0.0950241
COL3A1	-5.45845	0.0951367
KPNA2 /// LOC146880	1.39854	0.0951401
C11orf54	-1.40949	0.0952563
TMEM218	-1.72192	0.0952704
GTF2IRD2B	-1.75702	0.0954457
PPP1R9A	-1.33267	0.0954752
ELFN1	-1.04558	0.0954966
TRA2B	1.36606	0.0958984
TMEM218	-1.368	0.0959483
MTFR1L	-1.42373	0.0959889
FAF2	-1.2201	0.0960313
MYO9A	-1.43899	0.0961595
CALD1	-3.13693	0.0961595
CGNL1	-1.91007	0.0961595
ANOS1	-2.58364	0.096708
RHOBTB1	-2.48743	0.0973553
THRB	-3.23315	0.097516
MIS18BP1	-1.40798	0.0978304
TRMT13	-2.22947	0.0983045
ELF3	-1.27737	0.0983585
SUSD4	-1.47384	0.098975
ZNF552	-1.2502	0.098975
DYNC1LI2	-1.77334	0.098975
LINC00472	-1.1855	0.0990595
JADE1	-1.95498	0.0991869
AMIGO2	-1.18276	0.0996985
GOLIM4	-1.75057	0.0997279
UTP11L	1.97861	0.0997813
C11orf57	-1.10686	0.0998363
CMTR2	-1.85425	0.0999324
AKAP10	-0.760296	0.0999656
CSK	1.16121	0.0999656
TCTN1	-1.36043	0.100077
SORBS2	-1.44591	0.100156
ANGPT1	-3.2384	0.100393
AGA	-1.30111	0.10108
NTRK3	-0.773505	0.101682
TXNIP	-4.13099	0.101714
PPARG	-1.25356	0.101714
EPB41L1	-0.749891	0.101945
PSMD2	1.70073	0.102234
P3H4	0.976178	0.102277
FNIP2	-2.17734	0.102277
HRSP12	-1.96856	0.102277
CMTR2	-1.85394	0.102367
DDX3Y	-4.80321	0.102497
C4orf46 /// TOMM7	-1.58733	0.102497
MUC1	-1.67589	0.102691
SMAD1	-3.02273	0.102694
KIAA0754 /// MACF1	-1.45926	0.102694
STAT4	-1.18263	0.102969
DNAJB14	-2.75573	0.102969
TGFBR3	-3.27039	0.103018
EPB41L5	-0.797596	0.103182
EMILIN1	-1.79293	0.103182
MRC1	-1.57212	0.103182
OGT	-1.14762	0.103311
BBS2	-1.52157	0.103311
CPAMD8	-1.87124	0.103311
TRIM45	-1.23047	0.103339
ADH1B	-1.50596	0.103405
RBFOX2	-2.18524	0.10351
GLIS3	-1.0736	0.103811
SH3YL1	-1.75865	0.103815
ANKFY1	-1.28926	0.103815
HLA-DPA1	-1.44611	0.103815
G0S2	-2.08143	0.103953
PRR15L	-1.2891	0.104031
SNRPB	1.55185	0.104031
AGL	-0.838756	0.104334
ABCD4	-1.63167	0.104449
CLCN3	-1.13743	0.104512
JAG1	-2.10424	0.104512
PLP1	-0.871329	0.104512
APOL1 /// APOL2	-1.3155	0.104611
AIF1	-2.86214	0.104673
SERPINE2	-0.903548	0.104895
CYYR1	-1.98292	0.105028
MRGPRF	-1.57061	0.105028
IQCK	-2.29719	0.105236
ITGA9	-0.89699	0.105262
TMEM25	-1.30361	0.105262
TMEM106B	-2.77985	0.105262
NFAT5	-2.09285	0.106307
PAAF1	-1.58691	0.106353
WDR78	-0.950968	0.107296
NIPSNAP3A	-1.66048	0.107855
ESRRG	-2.89635	0.108938
B9D1	-1.02695	0.109291
CTHRC1	3.96794	0.109366
MGLL	-1.44047	0.109445
THBS2	-1.91175	0.110796
AMACR /// C1QTNF3-AMACR	-1.01936	0.110796
FAM179B	-0.956783	0.110803
SYNDIG1	-0.817743	0.110901
CCND1	-1.82093	0.11094
CPEB3	-1.39549	0.11094
YWHAE	-0.88661	0.110959
FILIP1L	-2.28738	0.111273
C6orf89	-0.906238	0.111273
TP53I3	-1.47807	0.111319
DENND1A	2.35556	0.112184
LAMP2	1.2129	0.112184
RBPMS	-1.74145	0.112392
C20orf194	-3.17209	0.112409
ATXN3	-1.61744	0.112447
CHRNA1	5.02451	0.112447
GNAI1	-1.92061	0.112621
CD44	-1.47283	0.112621
ACPP	-0.791459	0.112858
DIP2C	-0.926936	0.113459
SRGAP1	-1.15302	0.113459
ARHGEF28	-0.922189	0.114199
ZNF555	-0.87558	0.114583
COL23A1	-0.686343	0.114583
SLC1A1	-1.61073	0.114848
GPR34	-0.750645	0.114984
DPP4	-4.64194	0.115394
ATOH7	1.26947	0.115487
ACADVL	-1.69451	0.116571
DDN	-0.973859	0.116614
TMEM138	-0.996062	0.116614
LAMA1	-2.69023	0.116614
CA4	-1.20228	0.116614
OGG1	-1.31501	0.116614
ASPM	1.58841	0.116614
VTCN1	-1.19891	0.11667
SH3YL1	-2.86375	0.117609
PCDH17	-2.56222	0.117695
SGOL1	1.09917	0.117695
IGFBP5	-3.25068	0.118008
KLHL3	-1.62546	0.118008
LAMP2	-1.88864	0.118008
CALD1	-2.32913	0.118906
IPCEF1	-1.17775	0.118906
IQGAP1	-1.71505	0.119168
THY1	-1.58451	0.119168
RSPH1	-0.806182	0.119287
CYBB	-1.33267	0.119862
AKT3	-1.07151	0.119889
WSB1	-1.15494	0.119942
ANK2	-2.20803	0.119942
ABCC6 /// ABCC6P1 /// ABCC6P2 /// LOC105369239	-1.7176	0.119942
UACA	-2.65999	0.119942
MALAT1	-3.26688	0.120723
GFRA1	0.761197	0.120962
KLHL3	-1.11424	0.121267
CCDC186	-1.82803	0.121267
NUPR2	-2.05273	0.121267
MPEG1	-0.790622	0.122151
TMEM256	-2.02615	0.122955
LRRCC1	-0.915794	0.122955
HSPB2 /// HSPB2-C11orf52	-0.837368	0.123166
IGFBP7	-0.975814	0.123436
KLHDC1	-1.23285	0.123436
LPL	-0.703783	0.123697
SIGLEC11	-1.29704	0.123787
PDPN	1.53165	0.123787
ATP6V0D2	-0.795704	0.123977
KDM2B	1.81854	0.123977
FAM110B	-1.6006	0.123977
GSTM3	-0.947783	0.123977
FGF8	1.36447	0.124663
SLCO2B1	-0.8081	0.124787
PAM	-1.24746	0.125567
TIAM2	-0.944934	0.125868
MAOA	-1.72948	0.126384
ERAP1	-1.02646	0.126384
FMOD	-1.98318	0.12686
TLN2	-0.876979	0.12686
STXBP4	-0.914119	0.12686
MYH10	-3.94145	0.126895
FRAS1	-1.13024	0.12692
HP1BP3	-1.55758	0.127172
EGR2	3.56351	0.127214
NRIP3	1.48777	0.127214
ZFR2	2.38639	0.127284
MAGI2	-0.788244	0.127309
AARS	-1.16423	0.127309
CCDC85B	-0.990155	0.127479
CPEB4	-1.58105	0.127649
RSRP1	-2.41179	0.127857
H1F0	-1.54844	0.127874
GSTZ1	-0.833839	0.127874
SRRM2	-3.92823	0.128714
TTC14	-2.07006	0.128987
ROBO3	-1.26448	0.129337
NMRK1	-1.51517	0.129406
GPD2	-1.04755	0.129468
FAP	-1.03289	0.129728
XAF1	-1.18849	0.129728
PHACTR2	-1.17282	0.129917
FAM198B	-1.97316	0.130253
ARHGAP26	-1.94709	0.130286
RBM47	-3.18394	0.130286
AMPD2	0.938702	0.130286
ZNF671	-1.75016	0.130286
FAM196A	-1.54406	0.131027
TIPARP	2.97037	0.131157
CBX2	1.86449	0.131418
ANXA1	-1.471	0.131627
NUP205	1.70296	0.131724
GSTO2	-1.66743	0.131724
IFI16	-2.25249	0.131724
MEIS2	-1.45508	0.13208
HEPH	-1.37755	0.132361
CWH43	-0.709648	0.132495
KMT2A	-1.19151	0.133254
CCDC82	-1.79129	0.13398
RIF1	-1.93968	0.134152
NHS	-1.15078	0.134237
ATP1A1	-2.05943	0.13431
NEFL	-1.63141	0.13431
CTSC	-2.18772	0.13449
NGEF	1.16344	0.134773
RAB38	-0.717634	0.13483
WNT5A	-2.14798	0.135108
CHMP4A	-1.65342	0.136017
GLIS3	-1.1816	0.136448
PLAT	-2.11473	0.136448
INSR	-2.13792	0.136604
DCAF7	-1.00663	0.136604
BASP1	-2.14327	0.136604
SEMA3A	-1.45685	0.136884
TSTA3	0.874896	0.136968
ZNF234	-1.49562	0.137095
PTCH1	-0.715801	0.137123
C11orf52 /// HSPB2-C11orf52	-0.921447	0.137565
TNC	-3.3179	0.13788
GCA	-1.24633	0.137983
SIAE	-1.98757	0.137983
LAPTM5	-1.54115	0.137989
TNS3	-3.13827	0.138223
CAMK2D	-0.876311	0.138223
TAGLN	-1.46691	0.138223
VEGFA	-3.64604	0.138374
LRIF1	1.43223	0.138635
STRN3	-0.828955	0.138984
FERMT2	-2.55299	0.138984
TMEM52B	-1.59836	0.1401
KCNMB2	-0.751279	0.140199
DGCR2	-1.12086	0.140199
MALL	-1.06152	0.140199
MTFR1L	-1.70081	0.140199
RIT1	-1.6795	0.140199
BBOX1	-1.21138	0.140199
RUFY2	-2.06935	0.140269
ADIRF	-2.06911	0.140273
NEXN	-1.22316	0.140273
CLDN5	-1.07735	0.140422
MYADM	1.74477	0.140422
PRKCA	-2.32481	0.141087
NTNG1	-0.882136	0.141818
PCDHB2 /// PCDHB3	2.06672	0.141818
ASB8	-1.63044	0.142252
CPEB1	1.44789	0.142456
DPP7	1.89023	0.142567
USP9Y	-2.20946	0.142567
ZNF248	-1.35935	0.142567
CYFIP2	-2.64813	0.142567
EDNRA	-1.63753	0.142653
ILDR1	-1.02284	0.142852
PPFIBP2	-1.42206	0.142852
EAPP	-1.67467	0.142852
CPEB4	-0.750996	0.142852
CMIP	-1.76926	0.142852
ZNF561	-1.26325	0.142892
TMEM37	-1.2798	0.143002
SSFA2	-1.83577	0.143216
GPR158	1.16599	0.143555
SLC25A27	-1.3775	0.143555
PHACTR2	-1.43445	0.143683
LAMP2 /// LOC105373326	-1.34497	0.143683
MAP7	-1.91888	0.144088
ITPRIPL2	-1.53382	0.144334
TM7SF2	-0.805046	0.144334
SPATA7	-1.48543	0.145282
ETNK2	0.740052	0.145827
COLEC12	-2.43222	0.146106
IFNAR1	-1.1498	0.146587
SPOPL	-1.58636	0.146639
CYB5D2	-1.51829	0.146639
ELF3	-1.35308	0.146759
CAST	-1.09223	0.146759
MT1F	-2.14375	0.146985
PITPNM3	-0.789548	0.14705
AP4B1	-1.14828	0.14741
PMM1	-1.47285	0.147434
RBPMS	-1.07358	0.147444
PDZRN3	-2.80422	0.147444
CHMP4A	-1.65244	0.147444
KIF14	1.62504	0.147927
PLK4	1.04031	0.147927
DYNC1LI2	-1.88139	0.148083
ST3GAL1	-0.716357	0.148083
NEK8	-0.766897	0.148714
IRX5	-1.65449	0.148714
DDX17	-3.29944	0.14872
SOS2	-2.20554	0.148805
ENG	-1.90118	0.148805
CXCR4	2.01244	0.149252
NOX4	-1.56114	0.149252
LETMD1	-1.56579	0.149446
AMACR /// C1QTNF3-AMACR	-0.880519	0.149446
ATRNL1	-1.08189	0.149832
CCDC30	-1.12921	0.149832
CHKB /// CHKB-CPT1B	-2.36907	0.149906
TPR	-0.740434	0.150119
CYFIP2	-2.71512	0.150592
FER	-1.17502	0.151435
ENHO	1.4514	0.151435
KLHDC2	-2.13779	0.151435
PSPH	-0.724221	0.151785
MAN1A1	-3.09619	0.151785
MTHFSD	-0.725476	0.152062
COPS7A	-1.26547	0.152491
TPK1	-0.796147	0.153203
SORBS2	-2.57967	0.153211
GRP	-1.88032	0.153303
HNRNPC	1.77444	0.153529
APOL3	-0.674421	0.154707
NPAS3	-1.592	0.155428
NR4A1	3.24945	0.155428
C11orf54	-3.52767	0.155428
FZD8	-1.60912	0.155428
SLC29A2	-0.83082	0.155489
MYO1D	-1.1762	0.155489
KIAA0141	-1.23123	0.155489
TXLNGY	-1.66156	0.155489
POGZ	-1.76973	0.155489
FBXL4	-1.45735	0.155596
FLNC	1.33536	0.155596
MRVI1	-0.688086	0.155596
S100A16	-2.4685	0.155596
OLFM3	-0.725099	0.155792
EDNRB	-2.68591	0.155843
MSRB1	-1.47788	0.15608
SDR39U1	-1.94896	0.156165
ZCCHC11	-1.76209	0.156165
FAM134B	-1.73028	0.156467
CCDC146	-1.33076	0.157423
TMEM135	-1.36857	0.157666
TRIM45	-0.90761	0.157859
PPP1R16B	-1.27492	0.158757
PCDH18	-1.25985	0.159035
PRIMPOL	-1.81083	0.159035
ALDH3A2	-1.17252	0.159094
PARPBP	1.64123	0.159363
SCRN2	-1.23435	0.159363
RPL27A	2.79456	0.159531
PCNX	-1.61607	0.159531
RGL1	-1.62056	0.159531
MYH9	-1.41888	0.159531
FOXM1	1.72425	0.159605
CLDN11	-4.19117	0.159605
POLI	-1.63956	0.159642
CEACAM1	-0.905934	0.16014
ECHDC2	-1.29564	0.16014
TRPM3	-1.27163	0.160149
LRRFIP1	-1.76247	0.160316
CKAP2	1.36744	0.160316
MMP12	-0.861224	0.160316
NAPB	-0.920417	0.160449
FUT9	-1.68048	0.160516
RBFOX2	-2.50435	0.160823
FLII	-1.29087	0.160848
CHD3	-1.34832	0.160848
PRKAA2	-2.19169	0.160848
TRAK2	-2.04948	0.160848
SLC16A4	-0.963023	0.160895
FAM63B	-1.84806	0.160895
CELSR1	-1.84943	0.161008
BMP2	-2.98561	0.161008
ENPEP	-1.45092	0.161008
ARSD	-2.32948	0.161271
PLP1	-0.952335	0.161487
RPS29	-1.36702	0.161887
TRMT13	-1.15742	0.161887
POSTN	-1.6	0.161911
FCHSD2	-1.95154	0.162008
MAP4	-1.25624	0.16312
DPY19L2	-1.89069	0.16312
S100A10	-3.2897	0.163474
UBE2R2	1.43759	0.163846
PECAM1	-2.91239	0.163862
YIF1A	-1.57817	0.163862
FER	-1.09134	0.16416
EXD3	-0.823653	0.16416
KLHL28	-0.818296	0.164281
IQCK	-1.19012	0.164859
EYA1	3.00886	0.164956
APOM	-1.99486	0.165292
COPS7A	-1.03632	0.165292
MAP4K5	-1.16591	0.165292
TMEM213	-1.53976	0.165292
PKP4	-2.55038	0.167456
TMEM123	-1.61796	0.167517
EFEMP1	-1.40363	0.168595
RIMS3	1.38295	0.168883
CXCL14	-2.50734	0.169133
TMEM260	-1.99958	0.169195
SEL1L	-0.909424	0.169215
SLC35G2	1.98947	0.169231
SDR42E1	-0.610589	0.169353
LOC101928143 /// NUMB	-0.848854	0.169449
PPIC	-1.72091	0.169449
MPI	-0.892402	0.170022
PDLIM5	-2.04842	0.170247
EIF3L	-1.82636	0.170317
GTDC1	-1.42127	0.170515
CTHRC1	3.73514	0.170515
AGO3	-1.53007	0.170748
LRP2	-3.08609	0.170748
ABHD14B	-1.04475	0.170748
ZBTB3	-0.915207	0.170748
HLA-DMA	-0.824227	0.170748
NDUFS1	-1.61874	0.170748
S100A10	-3.52789	0.171023
AARS	-1.20352	0.171203
CPXM2	-0.755391	0.171723
PAIP2B	-1.44337	0.171738
LPAR4	-2.50805	0.171738
SMAD5	-1.49028	0.171738
MED1	-0.825801	0.171738
DNMT3A	-1.27496	0.171762
MCM10	0.831243	0.171993
C22orf29	-1.26787	0.172005
NEDD9	-2.21206	0.172266
CPNE3	-1.30799	0.172811
TBX3	-2.16008	0.173057
C6orf203	-2.29459	0.173057
ZFHX3	-1.52919	0.173232
PTPRD	-2.62053	0.173456
LIMCH1	-0.758972	0.173456
SGIP1	-1.32168	0.174346
PTAR1	-0.960089	0.174346
PCBD2	-0.704326	0.174613
SULF2	1.4806	0.174899
ACSL1	-2.55638	0.174899
NANOS1	1.81239	0.174899
TMX4	-1.30361	0.174899
C7	-0.918574	0.17513
FCGBP	-0.826303	0.175159
LARP7	-2.55782	0.175239
LIMS1 /// LIMS3 /// LIMS3L	1.45927	0.175353
SEMA6D	-1.8414	0.175353
KMT5B	-1.7605	0.175478
PNISR	-1.67299	0.175637
COL4A2	-1.38784	0.175947
NRN1	1.13565	0.175976
RBM4	-1.86912	0.176226
DNAJC4	-1.90406	0.176294
TNFRSF11B	-1.6781	0.176385
TSHZ2	-0.977063	0.176535
GLYAT	-1.89578	0.176589
USP53	-1.60911	0.176589
SIPA1	-1.11133	0.17685
NSUN5P1 /// NSUN5P2	-2.35026	0.177105
PREPL	-0.901051	0.177339
CEP57	-1.21656	0.177339
TIMP3	-2.28816	0.177339
PPP1R3C	-1.01193	0.177339
EXOC1	-1.28694	0.177341
ARHGAP27	-0.984327	0.177449
MRE11A	-1.53285	0.178244
SLF1	1.80114	0.178544
ERLIN2	-1.09068	0.178544
CDC45	1.12051	0.178544
MEIS2	-0.985985	0.178647
CWF19L2	-1.32654	0.178656
NPAT	-1.60309	0.178923
EPG5	-1.21933	0.179018
LAMP2	-1.02664	0.179119
XIST	5.05516	0.179306
BOK	-1.07704	0.179306
ITGA6	-0.781286	0.17951
ESAM	-1.61907	0.17951
CRIP1	-1.93521	0.17951
CYP4V2 /// KLKB1	-1.57421	0.17951
IL11RA	-1.76299	0.179601
TSPAN18	-0.818076	0.17963
C11orf80	-0.884083	0.179704
LOC647859 /// OCLN	-0.771638	0.179704
SBSPON	-1.78494	0.180704
NABP1	-1.63399	0.180774
ETS2	-1.9772	0.180774
PAPSS2	-1.59397	0.180774
PIK3AP1	1.07389	0.181354
TRHDE	-1.23735	0.181523
RAB27A	0.971429	0.181523
IFIT1	-1.83518	0.181577
DFNB59	-0.640948	0.181852
AP5M1	-0.91754	0.181911
LHFP	-2.95155	0.182114
POPDC3	1.50198	0.183425
CEMIP	2.63388	0.183701
EFEMP2	-2.2753	0.183736
WDFY3	-0.659222	0.183746
LIMK2	-1.05179	0.183746
SLCO3A1	-0.890658	0.183746
PDLIM5	-0.988951	0.183892
STIL	1.89662	0.184222
MCTP2	-1.2247	0.18463
C7orf25	-0.867046	0.185466
C5orf45	-1.42669	0.185466
IFT74	-1.0323	0.185672
PCLO	-0.815411	0.185898
SOS2	-0.748221	0.185898
GNPTG	-1.70365	0.185898
NRIP2	-1.4658	0.185898
ZNF385C	1.20902	0.185898
CCDC93	-0.634849	0.186006
KIAA1524	1.7562	0.187046
PCDHB7	-1.13311	0.187046
NAPRT	-1.06213	0.187472
KRT19	-2.61483	0.187472
CTPS1	1.39556	0.187472
BEND6	-0.877491	0.187572
TFPI	-1.24811	0.187671
TNS2	-1.63906	0.187746
MAP2	1.00309	0.187826
MBOAT1	-1.56187	0.188589
SPAG5	1.16157	0.18885
RGL3	-1.69087	0.18885
SLC48A1	-2.16209	0.188893
HCFC1R1	-1.62271	0.189091
LOC100131541	-1.5743	0.189091
BAGE2 /// KMT2C /// LOC101929815 /// LOC105379278	-1.78508	0.189789
TMEM106B	-3.09756	0.190187
DAB2	-1.59599	0.190209
LOC100288152	-2.78524	0.190284
NPY	6.36143	0.191337
PPM1K	-0.963614	0.191337
FOLR1	-1.09845	0.191337
CCDC28B	-1.15477	0.191493
KLHDC9	-1.00115	0.191952
WLS	-2.16989	0.192018
PLPP1	-3.15459	0.192018
C3orf70	1.0587	0.192018
PCDHB2	2.40686	0.192018
CASP4	-0.628866	0.192018
EMB /// EMBP1	2.55195	0.192018
ITM2A	-3.18	0.192018
CALD1	-1.89442	0.192037
FGF12	-0.971287	0.192914
EIF2D	-2.40147	0.193234
FZD7	2.13844	0.193446
NFIA	-0.969678	0.193546
PLPPR1	-0.624859	0.193546
SCOC	-1.0911	0.193546
ZNF862	-1.02105	0.193546
NCOA1	-1.86672	0.193546
MFSD4	-1.47382	0.193699
FUOM	-0.960037	0.193946
SAMD4A	-1.5426	0.194402
NR4A1	4.67425	0.194402
CFAP221	-0.911897	0.194854
ELOVL4	2.96284	0.194919
DNAH7	-0.701751	0.195105
DDX11	1.4361	0.195105
CPPED1	-0.818203	0.195839
NFIX	-1.47233	0.196466
MCHR1	1.04811	0.196485
QKI	-2.44586	0.196697
CCS	-1.58062	0.196697
PTPN21	-1.38209	0.196697
ALCAM	-1.38438	0.196836
FKBP1A-SDCBP2 /// SDCBP2	1.33797	0.197204
OXGR1	1.21914	0.197504
HSPA2	-1.22535	0.198324
CACNA1A	-1.12278	0.198944
IL6ST	-1.04154	0.198944
CEP57	-1.2456	0.199002
PLSCR1	-1.16959	0.19945
SIX1	2.37283	0.199452
YLPM1	-1.5877	0.199452
DBF4	1.45583	0.199452
SUMF1	-1.37183	0.199742
COBLL1	-1.52455	0.199883
ZFY	-2.22184	0.199883
ATP10D	-3.1201	0.199883
ADGRF5	-0.908026	0.200278
HOGA1	-1.14077	0.20031
HIPK2	-2.29754	0.200717
LIMK2	-1.40009	0.200717
C3orf52	1.00655	0.200717
GIMAP4	-1.39199	0.201028
MEF2C	-2.55567	0.201028
TMEM213	-3.0352	0.201028
ZNF18	-0.785438	0.201028
SNW1	-0.782541	0.201571
KCNE3	-2.48967	0.201786
PLCE1	-1.41896	0.201786
BPHL	-0.934974	0.201786
PPM1F	-1.6949	0.201786
MAFB	-2.99251	0.201844
PYCARD	-1.09437	0.201897
CWC15	-0.690044	0.202055
EVA1B	-1.60317	0.202315
UACA	-2.47681	0.202562
SPATA13	-0.943139	0.202562
ITLN1	-1.34126	0.202562
OSBPL6	1.41593	0.202805
LTBP3	-1.44948	0.202925
SPAG6	2.22328	0.203193
TNC	-3.05323	0.203248
FHDC1	-1.13244	0.203306
CLSPN	0.73826	0.20388
THNSL1	-1.25823	0.20388
RBM25	-1.61133	0.20388
MPP5	-1.32931	0.203939
DOCK10	-1.54487	0.204598
VCAM1	-2.13736	0.204598
TAB3	-0.929363	0.205557
SRSF5	-1.60786	0.205716
EPHA4	-1.68705	0.205716
CLCN5	-2.51926	0.206138
EXD3	-0.746932	0.206286
FAM155A	-0.898512	0.206286
RBM47	-3.4038	0.206656
MIER1	-1.00352	0.207092
ANTXR2	-2.27097	0.207092
PCDH18	-2.84677	0.207092
ACVR1B	-1.54155	0.207092
PTPRD	-3.11752	0.207092
CD248	-2.1254	0.207092
SETDB2	-1.15939	0.207092
FA2H	-0.65009	0.207159
STAM2	-2.25261	0.207159
TMEM107	-1.4276	0.207305
[truncated: 46,874 more rows]

## Sheet: GSE73209 volcanic map
Gene.symbol	logFC	adj.P.Val
UMOD	-6.03824	1.54e-17
UMOD	-5.68524	2.03e-17
AQP2	-5.76688	3.35e-17
ELF5	-2.61945	9.08e-16
KNG1	-4.37152	5.24e-14
CD5L	-1.77422	2.03e-13
PTGER3	-2.01189	2.15e-12
KIAA0930	-0.797969	5.63e-12
TMEM52B	-2.51158	5.63e-12
ACPP	-1.82032	1.02e-11
APOM	-3.0727	1.76e-11
PP7080	-2.25058	2.09e-11
ADH1C	-2.21354	3.95e-11
PRR35	-2.49742	5.58e-11
ATP6V0A4	-1.87512	6.76e-11
GAL3ST1	-1.46368	1.05e-10
CLDN10	-2.25952	1.05e-10
PP7080	-2.10617	1.89e-10
CALB1	-2.10372	1.93e-10
CLDN8	-2.77949	3.44e-10
ATP6V0A4	-3.31886	4.11e-10
TMEM207	-1.73266	5.01e-10
CLCNKB	-2.26022	5.58e-10
ACOT2	-1.21835	9.49e-10
CLDN8	-3.20364	9.49e-10
TMPRSS2	-1.99954	1.48e-09
TMEM116	-1.11878	2.56e-09
SLC12A1	-2.2151	2.56e-09
TMEM213	-2.14255	2.56e-09
HNF1A-AS1	-1.25724	2.7e-09
CLDN16	-1.47822	2.71e-09
KCNJ1	-2.21187	2.8e-09
TFCP2L1	-1.92224	3.9e-09
SERPINF2	-1.7593	4.07e-09
ALDH4A1	-2.68713	4.23e-09
ETFB	-1.81584	4.49e-09
PAQR5	-0.887363	4.65e-09
BHMT	-4.62534	4.8e-09
HMGCS2	-3.08642	4.8e-09
PAQR5	-1.13453	4.8e-09
PRODH	-1.40812	4.8e-09
AOC1	-3.16563	4.99e-09
SLC34A1	-2.81564	5.53e-09
PTGER3	-0.777883	7.06e-09
C1orf116	-1.54297	7.4e-09
GJB1	-1.03823	8.57e-09
MCCD1	-1.01937	1.72e-08
ATP12A	-0.733929	1.75e-08
SMIM24	-4.12554	2e-08
HOGA1	-2.55851	2.26e-08
REEP6	-1.4351	2.34e-08
CYP4A11	-4.16471	2.6e-08
SLC12A3	-1.5668	2.73e-08
KCNJ10	-1.08286	2.73e-08
SCNN1G	-2.73025	2.99e-08
TMEM37	-1.43071	3.06e-08
CMTM4	-1.65238	3.06e-08
MSRB1	-1.87404	3.08e-08
SCNN1G	-2.0255	3.45e-08
ALDH6A1	-2.57363	4.21e-08
CLDN10	-3.38424	4.47e-08
TOR2A	-0.61496	6.74e-08
HMGCL	-1.2818	6.82e-08
GPD1	-1.12609	7.37e-08
CRHBP	-0.853422	7.43e-08
RGN	-1.25159	9.17e-08
PTH1R	-2.10357	9.42e-08
ILDR1	-1.37322	9.42e-08
GATA3	-1.31661	9.45e-08
ALDH6A1	-2.51635	1.02e-07
ALDOB	-4.42656	1.03e-07
FXYD2	-2.2504	1.35e-07
CRB3	-0.649819	1.38e-07
FXYD2	-1.72382	1.38e-07
AQP7	-0.454169	1.51e-07
SLC22A11	-2.53645	1.58e-07
SLC27A2	-2.78286	1.58e-07
ILVBL	-1.1053	1.6e-07
DPYS	-2.8083	1.7e-07
CWH43	-0.752908	1.8e-07
GGT6	-1.43969	1.85e-07
TMEM139	-1.223	1.91e-07
ALDH4A1	-1.74994	2.04e-07
MFSD4A	-0.515095	2.21e-07
PPARA	-0.732862	2.35e-07
KCNJ1	-2.70571	2.35e-07
KCNJ15	-1.56386	2.93e-07
FXYD4	-2.18901	2.94e-07
C21orf33	-1.29619	3.22e-07
ATP6V1B1	-3.3077	3.22e-07
ALDH1L1	-2.50992	3.3e-07
DEFB1	-5.21063	3.66e-07
PVALB	-1.39264	3.98e-07
LLGL2	-0.450565	4.46e-07
KCNJ15	-1.84839	4.91e-07
AGXT2	-2.5586	4.91e-07
RGN	-1.27017	5e-07
ALDH4A1	-1.159	5.32e-07
XPNPEP2	-2.35869	5.54e-07
CYFIP2	-1.64997	5.99e-07
CASR	-1.49972	6.99e-07
LAMTOR5	-2.03663	7.22e-07
SLC23A3	-2.5716	7.29e-07
GLYAT	-2.66347	7.48e-07
PRRG2	-1.28486	7.59e-07
CIDEB	-1.10129	7.67e-07
PC	-1.21631	8.14e-07
ECHS1	-1.56184	8.31e-07
FOLR1	-2.26588	8.31e-07
PARTICL	-1.16053	9.2e-07
CRYL1	-2.17298	9.3e-07
C11orf52	-0.647041	9.54e-07
EMX1	-1.23356	1.01e-06
SLC25A1	-1.17951	1.09e-06
PROM2	-1.85711	1.13e-06
DUSP9	-0.655899	1.17e-06
CRB3	-0.99544	1.25e-06
MSRA	-1.88354	1.4e-06
GP2	-0.940606	1.4e-06
FXYD2	-2.26071	1.42e-06
SGK2	-0.534628	1.42e-06
CYFIP2	-2.1	1.49e-06
PC	-0.926691	1.66e-06
MPC1	-1.59856	1.8e-06
ILVBL	-1.02669	1.8e-06
PRODH2	-2.79355	1.87e-06
GLDC	-2.25475	1.87e-06
UGT3A1	-1.12498	1.88e-06
ELFN1	-0.595367	1.89e-06
VAV3	-1.95246	1.98e-06
GLYATL1	-1.17386	2.01e-06
WDR82	1.11959	2.01e-06
RGN	-1.08638	2.06e-06
ACY1	-2.75045	2.08e-06
SLC39A5	-2.58799	2.26e-06
MT1H	-3.90615	2.3e-06
BSPRY	-0.648013	2.47e-06
CUBN	-2.79645	2.52e-06
HPN	-1.89311	2.53e-06
CDH16	-2.57273	2.61e-06
HPN	-2.20646	2.65e-06
HDHD3	-1.32766	2.69e-06
GCGR	-2.47799	2.69e-06
GLYCTK	-0.91352	2.75e-06
ANXA9	-0.520097	2.76e-06
SLC22A12	-3.2944	2.78e-06
CA2	-2.92827	2.78e-06
ATP1A1	-1.9638	2.95e-06
MT1H	-1.84812	3.08e-06
EVPL	-0.688391	3.08e-06
LINC00472	-0.679915	3.09e-06
CLCNKA	-4.06682	3.1e-06
MIR30C2	-1.40662	3.19e-06
AFP	-2.50252	3.21e-06
FOLR1	-2.31482	3.36e-06
HSD11B2	-2.79139	3.69e-06
PANK1	-1.51602	3.69e-06
BNIPL	-0.435336	3.88e-06
AGMAT	-1.97722	3.91e-06
PDK2	-0.671371	3.95e-06
ACMSD	-2.56272	3.97e-06
CYB5A	-2.63593	4.12e-06
ARSE	-0.937819	4.27e-06
CA12	-2.13037	4.27e-06
RNF5P1	-0.778856	4.27e-06
ATPAF1	-1.02481	4.35e-06
MAP7	-1.66318	4.35e-06
FOLR3	-1.39605	4.5e-06
CLCNKA	-4.21697	4.52e-06
DNASE1	-1.03995	4.53e-06
ACO2	-1.23259	4.88e-06
TECR	-1.08865	4.94e-06
DHDH	-1.8676	4.94e-06
ACOT11	-1.39134	5.11e-06
LRP2	-1.68762	5.11e-06
FGFR4	-1.19984	5.15e-06
HGD	-1.89925	5.15e-06
LAMTOR5	-1.02062	5.18e-06
PLA2G4F	-1.18545	5.22e-06
COX5B	-0.920744	5.26e-06
ACAA1	-1.19887	5.52e-06
SLC6A12	-1.68113	5.68e-06
PLLP	-0.84973	5.73e-06
MSMO1	-1.10065	5.89e-06
MGST1	-2.1697	5.89e-06
FABP3	-1.60001	5.89e-06
CYSTM1	-1.63112	5.89e-06
CLDN19	-0.902418	6.01e-06
NAT8B	-3.60584	6.01e-06
METTL7B	-1.16662	6.14e-06
ACADS	-0.701898	6.19e-06
TRPM6	-0.93986	6.35e-06
CMTM4	-1.08472	6.35e-06
SEPHS2	-1.35585	6.93e-06
LDHD	-0.789211	7.03e-06
SLC5A2	-1.02614	7.39e-06
C9orf66	-1.95347	7.39e-06
TMEM141	-0.87304	7.39e-06
HNF1A	-0.571595	7.45e-06
PDXK	-1.04755	7.45e-06
A1CF	-1.44991	7.45e-06
CLDN10	-1.557	7.8e-06
RIDA	-1.71368	7.8e-06
SLC22A5	-1.37842	8.14e-06
COX8A	-1.0212	8.16e-06
PTGR1	-1.8101	8.24e-06
RBP4	-1.21025	8.84e-06
MPC2	-1.32763	8.92e-06
ALB	-3.24082	8.98e-06
ETFB	-1.33214	9.04e-06
MGST1	-1.51734	9.04e-06
SULT1C2	-1.08351	9.15e-06
MT1G	-4.31675	9.15e-06
ASB9	-1.2813	9.15e-06
PLPPR1	-1.40984	9.15e-06
EPHX2	-1.83821	9.84e-06
TMEM150A	-1.19088	9.91e-06
AVP	-0.517932	1.01e-05
MPP5	-1.33862	1.02e-05
SLC5A2	-0.572307	1.02e-05
ACY3	-1.16804	1.04e-05
SLC30A8	-0.375631	1.06e-05
ENTPD5	-0.939454	1.07e-05
ALDH4A1	-1.39231	1.07e-05
PTGR1	-1.92464	1.09e-05
ALB	-3.13787	1.12e-05
PHC2	-0.485231	1.13e-05
TMEM125	-1.05699	1.13e-05
LRRC19	-1.64587	1.14e-05
A1CF	-1.10892	1.17e-05
ACE2	-1.60001	1.18e-05
LYPD6B	-0.829433	1.21e-05
ITLN1	-1.39699	1.24e-05
PHB	-1.07388	1.25e-05
ACSM2B	-2.24032	1.34e-05
RIDA	-2.12589	1.35e-05
PDZD3	-1.28595	1.36e-05
SUCLG1	-1.66568	1.41e-05
FAM149A	-1.45917	1.42e-05
HADH	-1.40885	1.42e-05
SLC7A9	-2.6327	1.44e-05
ESRRG	-1.77633	1.5e-05
MPC1	-1.46024	1.51e-05
SLC25A42	-1.27677	1.53e-05
MAOA	-2.58962	1.59e-05
PTH1R	-3.28207	1.61e-05
AFM	-2.31803	1.64e-05
CA2	-3.13678	1.67e-05
SMTNL2	-0.995205	1.78e-05
GPX3	-3.85448	1.78e-05
SLC4A4	-1.96644	1.84e-05
GOLT1A	-0.729221	1.85e-05
GPER1	-1.40832	1.95e-05
CDHR5	-1.09306	2e-05
USP14	0.984699	2.08e-05
CHST13	-1.29973	2.09e-05
CLRN3	-2.28821	2.09e-05
GPAT3	-2.10099	2.09e-05
BBOX1	-3.11221	2.15e-05
MOCS2	-1.08658	2.15e-05
CA4	-1.63283	2.19e-05
MFSD4A	-0.595111	2.19e-05
DDT	-1.22466	2.29e-05
SLC30A2	-1.37938	2.42e-05
ABCC6P2	-0.619601	2.43e-05
FAM3B	-1.10723	2.46e-05
SDHA	-0.920221	2.46e-05
FBP1	-2.70084	2.47e-05
ACTRT1	-1.03408	2.47e-05
CTH	-0.693183	2.53e-05
OCEL1	-0.976396	2.6e-05
CTH	-0.432817	2.6e-05
GLYAT	-1.75122	2.67e-05
USH1C	-0.974894	2.7e-05
CA12	-3.15318	2.7e-05
TEX264	-0.8638	2.71e-05
SERPINA5	-2.25261	2.72e-05
PCYT2	-0.843577	2.85e-05
AUH	-1.11296	2.97e-05
SLC36A2	-2.69409	3.03e-05
GLTPD2	-0.491198	3.03e-05
CYB5A	-2.34032	3.08e-05
PTPN3	-0.918599	3.17e-05
PLCL1	-0.893639	3.22e-05
ALPL	-2.22844	3.36e-05
SLC43A2	-1.08626	3.47e-05
COA3	-1.12309	3.49e-05
SLC37A4	-1.73401	3.49e-05
HSD17B2	-1.50986	3.51e-05
HAO2	-1.54574	3.66e-05
NUDT6	-0.522033	3.67e-05
AZGP1	-1.36969	3.7e-05
MCAT	-0.670781	3.75e-05
CTSH	-2.4225	3.75e-05
KCTD20	1.14342	3.83e-05
PCBD1	-0.983033	3.84e-05
REN	-2.70425	3.89e-05
SULT1C2	-1.50552	3.89e-05
MAP7	-1.60763	3.89e-05
SHMT1	-1.06067	3.95e-05
HINT2	-0.951243	4.04e-05
GLS	-2.70628	4.06e-05
PPARG	-1.40838	4.2e-05
GPRC5C	-0.920138	4.22e-05
AP1M2	-1.11872	4.23e-05
KHK	-1.22774	4.25e-05
POLR1E	0.567043	4.31e-05
CES2	-1.37987	4.42e-05
CPT2	-1.04015	4.47e-05
CIR1	0.796306	4.54e-05
PDZK1	-2.76425	4.55e-05
GGTLC2	-0.800823	4.55e-05
C11orf54	-2.12843	4.56e-05
AKR7A2	-0.967189	4.61e-05
C21orf33	-1.24057	4.69e-05
CTSH	-1.36487	4.8e-05
SIGIRR	-0.542331	4.88e-05
NEDD4L	-1.26517	4.89e-05
MARVELD3	-1.04234	5.06e-05
C11orf54	-1.44522	5.11e-05
TFAP2B	-1.1807	5.26e-05
NDUFS7	-0.75629	5.26e-05
ZHX3	-1.05204	5.27e-05
RAP1GAP	-2.42031	5.33e-05
PEPD	-1.78292	5.34e-05
LOC389332	-1.63503	5.44e-05
DHCR24	-1.15781	5.48e-05
PLLP	-1.23078	5.57e-05
ASPA	-1.19759	5.7e-05
NUDT6	-0.539966	5.95e-05
ISCA2	-0.499088	6.01e-05
LGALS2	-1.81618	6.06e-05
TST	-1.92824	6.11e-05
KRT13	-0.705697	6.18e-05
MST1	-2.14943	6.18e-05
SHMT1	-2.24428	6.18e-05
SLC9A2	-0.541199	6.18e-05
CYP17A1	-0.398977	6.21e-05
GATM	-2.75791	6.31e-05
PANK1	-0.666402	6.31e-05
SLC44A3	-1.6492	6.55e-05
GOT1	-1.57437	6.68e-05
KLF15	-0.941206	6.68e-05
ACSM2B	-2.55812	6.74e-05
FAM151A	-2.20322	6.78e-05
TMEM27	-2.45809	6.78e-05
HBZ	-0.708669	6.78e-05
MUSK	-0.351809	6.81e-05
RAB17	-2.15748	6.95e-05
GNL3	0.954249	7.03e-05
PLA2R1	-0.809571	7.31e-05
AKR7A3	-1.64013	7.33e-05
GPER1	-1.50772	7.51e-05
TM4SF5	-1.1693	7.54e-05
KIF12	-1.41677	8e-05
AQP7P1	-1.47795	8.03e-05
ACSM2B	-2.34556	8.39e-05
SLC6A13	-0.773744	8.39e-05
LEAP2	-0.67831	8.42e-05
MAL	-3.31905	8.54e-05
SLC19A3	-0.573325	8.8e-05
RSL1D1	0.959883	8.93e-05
SUSD2	-1.93962	9.17e-05
CLCN5	-0.481835	9.35e-05
ALAD	-1.16294	9.59e-05
TLDC2	-0.33048	9.75e-05
CHCHD10	-1.80718	9.76e-05
OGG1	-0.738212	9.78e-05
ASS1	-2.55232	9.78e-05
UPP2	-1.33632	9.97e-05
TTC38	-1.27796	0.000101
LCN12	-0.487674	0.000103
TMC4	-0.591548	0.000103
[truncated: 30,893 more rows]

## Sheet: GSE66405 DEGs
ID	adj.P.Val	P.Value	t	B	logFC	SPOT_ID	GB_ACC	SEQUENCE
[truncated: 50,739 more rows]

[truncated: 1 more sheets: GSE66405 volcanic map]
