# Supplementary material for: Identification of key genes and validation of key gene aquaporin 1 on Wilms’ tumor metastasis
Source: PeerJ. 2023 Oct 26;11:e16025. doi: 10.7717/peerj.16025 (PMC10613441; doi:10.7717/peerj.16025)
Supplement: Supplemental Information 2 [file peerj-11-16025-s002.txt]

From	To	Species	Gene Name
A_24_P264943	ENSG00000105664	Homo sapiens	cartilage oligomeric matrix protein(COMP)
A_23_P349416	ENSG00000065361	Homo sapiens	erb-b2 receptor tyrosine kinase 3(ERBB3)
A_23_P156970	ENSG00000106484	Homo sapiens	mesoderm specific transcript(MEST)
A_23_P312132	ENSG00000140678	Homo sapiens	integrin subunit alpha X(ITGAX)
A_24_P69095	ENSG00000171617	Homo sapiens	ectodermal-neural cortex 1(ENC1)
A_24_P260101	ENSG00000196549	Homo sapiens	membrane metalloendopeptidase(MME)
A_23_P200780	ENSG00000069702	Homo sapiens	transforming growth factor beta receptor 3(TGFBR3)
A_24_P6517	ENSG00000120278	Homo sapiens	pleckstrin homology and RhoGEF domain containing G1(PLEKHG1)
A_23_P501933	ENSG00000130433	Homo sapiens	calcium voltage-gated channel auxiliary subunit gamma 6(CACNG6)
A_23_P415006	ENSG00000135631	Homo sapiens	RAB11 family interacting protein 5(RAB11FIP5)
A_23_P117363	ENSG00000277405	Homo sapiens	serpin family A member 6(SERPINA6)
A_23_P117363	ENSG00000170099	Homo sapiens	serpin family A member 6(SERPINA6)
A_23_P17134	ENSG00000172005	Homo sapiens	mal, T cell differentiation protein(MAL)
A_23_P169819	ENSG00000044524	Homo sapiens	EPH receptor A3(EPHA3)
A_23_P145841	ENSG00000171243	Homo sapiens	sclerostin domain containing 1(SOSTDC1)
A_23_P98121	ENSG00000150201	Homo sapiens	FXYD domain containing ion transport regulator 4(FXYD4)
A_23_P210581	ENSG00000026559	Homo sapiens	potassium voltage-gated channel modifier subfamily G member 1(KCNG1)
A_24_P399888	ENSG00000100162	Homo sapiens	centromere protein M(CENPM)
A_24_P938614	ENSG00000163624	Homo sapiens	CDP-diacylglycerol synthase 1(CDS1)
A_24_P191013	ENSG00000187048	Homo sapiens	cytochrome P450 family 4 subfamily A member 11(CYP4A11)
A_23_P56746	ENSG00000078098	Homo sapiens	fibroblast activation protein alpha(FAP)
A_24_P133584	ENSG00000140545	Homo sapiens	milk fat globule EGF and factor V/VIII domain containing(MFGE8)
A_24_P13041	ENSG00000182010	Homo sapiens	rhotekin 2(RTKN2)
A_24_P224488	ENSG00000277956	Homo sapiens	microtubule associated protein tau(MAPT)
A_24_P224488	ENSG00000276155	Homo sapiens	microtubule associated protein tau(MAPT)
A_24_P224488	ENSG00000186868	Homo sapiens	microtubule associated protein tau(MAPT)
A_24_P412976	ENSG00000161558	Homo sapiens	transmembrane protein 143(TMEM143)
A_23_P323272	ENSG00000143867	Homo sapiens	odd-skipped related transcription factor 1(OSR1)
A_23_P214950	ENSG00000112378	Homo sapiens	p53 apoptosis effector related to PMP22(PERP)
A_23_P380298	ENSG00000088899	Homo sapiens	leucine zipper tumor suppressor family member 3(LZTS3)
A_24_P316257	ENSG00000161992	Homo sapiens	proline rich 35(PRR35)
A_24_P316257	ENSG00000257108	Homo sapiens	NHL repeat containing 4(NHLRC4)
A_23_P11800	ENSG00000162545	Homo sapiens	calcium/calmodulin dependent protein kinase II inhibitor 1(CAMK2N1)
A_23_P78543	ENSG00000129354	Homo sapiens	adaptor related protein complex 1 subunit mu 2(AP1M2)
A_23_P155666	ENSG00000138744	Homo sapiens	N-acylethanolamine acid amidase(NAAA)
A_23_P28246	ENSG00000213901	Homo sapiens	solute carrier family 23 member 3(SLC23A3)
A_32_P206899	ENSG00000183914	Homo sapiens	dynein axonemal heavy chain 2(DNAH2)
A_23_P427014	ENSG00000156284	Homo sapiens	claudin 8(CLDN8)
A_23_P407840	ENSG00000164694	Homo sapiens	fibronectin type III domain containing 1(FNDC1)
A_23_P30567	ENSG00000145708	Homo sapiens	corticotropin releasing hormone binding protein(CRHBP)
A_23_P154338	ENSG00000115468	Homo sapiens	EF-hand domain family member D1(EFHD1)
A_23_P359245	ENSG00000105976	Homo sapiens	MET proto-oncogene, receptor tyrosine kinase(MET)
A_23_P39386	ENSG00000126264	Homo sapiens	hematopoietic cell signal transducer(HCST)
A_23_P91512	ENSG00000159261	Homo sapiens	claudin 14(CLDN14)
A_24_P555066	ENSG00000188176	Homo sapiens	smoothelin like 2(SMTNL2)
A_23_P154345	ENSG00000198130	Homo sapiens	3-hydroxyisobutyryl-CoA hydrolase(HIBCH)
A_24_P260134	ENSG00000163864	Homo sapiens	nicotinamide nucleotide adenylyltransferase 3(NMNAT3)
A_23_P18447	ENSG00000109819	Homo sapiens	PPARG coactivator 1 alpha(PPARGC1A)
A_24_P252996	ENSG00000110203	Homo sapiens	folate receptor gamma(FOLR3)
A_23_P154358	ENSG00000155066	Homo sapiens	prominin 2(PROM2)
A_23_P391396	ENSG00000108001	Homo sapiens	EBF transcription factor 3(EBF3)
A_23_P29153	ENSG00000100218	Homo sapiens	radial spoke head 14 homolog(RSPH14)
A_23_P157865	ENSG00000041982	Homo sapiens	tenascin C(TNC)
A_24_P387875	ENSG00000177807	Homo sapiens	potassium inwardly rectifying channel subfamily J member 10(KCNJ10)
A_23_P251095	ENSG00000131828	Homo sapiens	pyruvate dehydrogenase E1 subunit alpha 1(PDHA1)
A_23_P51002	ENSG00000198203	Homo sapiens	sulfotransferase family 1C member 2(SULT1C2)
A_24_P349117	ENSG00000151025	Homo sapiens	G protein-coupled receptor 158(GPR158)
A_32_P377880	ENSG00000168621	Homo sapiens	glial cell derived neurotrophic factor(GDNF)
A_24_P265832	ENSG00000198829	Homo sapiens	succinate receptor 1(SUCNR1)
A_23_P52336	ENSG00000107731	Homo sapiens	unc-5 netrin receptor B(UNC5B)
A_23_P11862	ENSG00000000460	Homo sapiens	FIGNL1 interacting regulator of recombination and mitosis(FIRRM)
A_23_P114299	ENSG00000186810	Homo sapiens	C-X-C motif chemokine receptor 3(CXCR3)
A_23_P416774	ENSG00000112782	Homo sapiens	chloride intracellular channel 5(CLIC5)
A_23_P74115	ENSG00000085999	Homo sapiens	RAD54 like(RAD54L)
A_23_P106675	ENSG00000197943	Homo sapiens	phospholipase C gamma 2(PLCG2)
A_24_P274795	ENSG00000164649	Homo sapiens	cell division cycle associated 7 like(CDCA7L)
A_32_P122226	ENSG00000139344	Homo sapiens	amidohydrolase domain containing 1(AMDHD1)
A_24_P192301	ENSG00000075213	Homo sapiens	semaphorin 3A(SEMA3A)
A_23_P206059	ENSG00000198901	Homo sapiens	protein regulator of cytokinesis 1(PRC1)
A_23_P85240	ENSG00000196664	Homo sapiens	toll like receptor 7(TLR7)
A_23_P51019	ENSG00000136531	Homo sapiens	sodium voltage-gated channel alpha subunit 2(SCN2A)
A_23_P420417	ENSG00000160606	Homo sapiens	TLC domain containing 1(TLCD1)
A_23_P301021	ENSG00000152092	Homo sapiens	astrotactin 1(ASTN1)
A_23_P257649	ENSG00000114115	Homo sapiens	retinol binding protein 1(RBP1)
A_24_P353638	ENSG00000026751	Homo sapiens	SLAM family member 7(SLAMF7)
A_23_P78980	ENSG00000179913	Homo sapiens	UDP-GlcNAc:betaGal beta-1,3-N-acetylglucosaminyltransferase 3(B3GNT3)
A_23_P154379	ENSG00000144035	Homo sapiens	N-acetyltransferase 8 (putative)(NAT8)
A_23_P154379	ENSG00000204872	Homo sapiens	N-acetyltransferase 8B (putative, gene/pseudogene)(NAT8B)
A_23_P77653	ENSG00000070915	Homo sapiens	solute carrier family 12 member 3(SLC12A3)
A_23_P76322	ENSG00000139144	Homo sapiens	phosphatidylinositol-4-phosphate 3-kinase catalytic subunit type 2 gamma(PIK3C2G)
A_32_P204676	ENSG00000164687	Homo sapiens	fatty acid binding protein 5(FABP5)
A_23_P83098	ENSG00000165092	Homo sapiens	aldehyde dehydrogenase 1 family member A1(ALDH1A1)
A_23_P88303	ENSG00000126803	Homo sapiens	heat shock protein family A (Hsp70) member 2(HSPA2)
A_23_P83094	ENSG00000106829	Homo sapiens	TLE family member 4, transcriptional corepressor(TLE4)
A_23_P312150	ENSG00000127129	Homo sapiens	endothelin 2(EDN2)
A_23_P139575	ENSG00000205352	Homo sapiens	proline rich 13(PRR13)
A_23_P143247	ENSG00000182463	Homo sapiens	teashirt zinc finger homeobox 2(TSHZ2)
A_23_P20311	ENSG00000147647	Homo sapiens	dihydropyrimidinase(DPYS)
A_23_P67847	ENSG00000158089	Homo sapiens	polypeptide N-acetylgalactosaminyltransferase 14(GALNT14)
A_24_P20630	ENSG00000138795	Homo sapiens	lymphoid enhancer binding factor 1(LEF1)
A_23_P103149	ENSG00000100412	Homo sapiens	aconitase 2(ACO2)
A_23_P98580	ENSG00000134824	Homo sapiens	fatty acid desaturase 2(FADS2)
A_32_P100439	ENSG00000180354	Homo sapiens	maturin, neural progenitor differentiation regulator homolog(MTURN)
A_23_P127584	ENSG00000166741	Homo sapiens	nicotinamide N-methyltransferase(NNMT)
A_32_P204205	ENSG00000100625	Homo sapiens	SIX homeobox 4(SIX4)
A_23_P157895	ENSG00000064218	Homo sapiens	doublesex and mab-3 related transcription factor 3(DMRT3)
A_23_P90612	ENSG00000076003	Homo sapiens	minichromosome maintenance complex component 6(MCM6)
A_23_P167683	ENSG00000168621	Homo sapiens	glial cell derived neurotrophic factor(GDNF)
A_24_P53519	ENSG00000167670	Homo sapiens	chromatin assembly factor 1 subunit A(CHAF1A)
A_23_P164179	ENSG00000141232	Homo sapiens	transducer of ERBB2, 1(TOB1)
A_23_P360209	ENSG00000198840	Homo sapiens	mitochondrially encoded NADH dehydrogenase 3(MT-ND3)
A_32_P67259	ENSG00000073578	Homo sapiens	succinate dehydrogenase complex flavoprotein subunit A(SDHA)
A_24_P330518	ENSG00000074410	Homo sapiens	carbonic anhydrase 12(CA12)
A_24_P319736	ENSG00000143995	Homo sapiens	Meis homeobox 1(MEIS1)
A_23_P218058	ENSG00000183542	Homo sapiens	killer cell lectin like receptor C4(KLRC4)
A_23_P127107	ENSG00000180745	Homo sapiens	clarin 3(CLRN3)
A_24_P82466	ENSG00000007237	Homo sapiens	growth arrest specific 7(GAS7)
A_23_P27332	ENSG00000196628	Homo sapiens	transcription factor 4(TCF4)
A_23_P116435	ENSG00000099869	Homo sapiens	IGF2 antisense RNA(IGF2-AS)
A_23_P3663	ENSG00000172366	Homo sapiens	MAPK regulated corepressor interacting protein 2(MCRIP2)
A_23_P58082	ENSG00000091986	Homo sapiens	coiled-coil domain containing 80(CCDC80)
A_23_P116430	ENSG00000006611	Homo sapiens	USH1 protein network component harmonin(USH1C)
A_23_P314712	ENSG00000154040	Homo sapiens	calcium binding tyrosine phosphorylation regulated(CABYR)
A_23_P361940	ENSG00000066294	Homo sapiens	CD84 molecule(CD84)
A_23_P43810	ENSG00000049323	Homo sapiens	latent transforming growth factor beta binding protein 1(LTBP1)
A_23_P126248	ENSG00000178828	Homo sapiens	ring finger protein 186(RNF186)
A_23_P132910	ENSG00000163694	Homo sapiens	RNA binding motif protein 47(RBM47)
A_23_P104464	ENSG00000012779	Homo sapiens	arachidonate 5-lipoxygenase(ALOX5)
A_23_P104464	ENSG00000275565	Homo sapiens	arachidonate 5-lipoxygenase(ALOX5)
A_23_P85209	ENSG00000123496	Homo sapiens	interleukin 13 receptor subunit alpha 2(IL13RA2)
A_23_P139547	ENSG00000167552	Homo sapiens	tubulin alpha 1a(TUBA1A)
A_23_P30976	ENSG00000152822	Homo sapiens	glutamate metabotropic receptor 1(GRM1)
A_23_P137366	ENSG00000173369	Homo sapiens	complement C1q B chain(C1QB)
A_24_P181295	ENSG00000139971	Homo sapiens	armadillo like helical domain containing 4(ARMH4)
A_23_P144123	ENSG00000172940	Homo sapiens	solute carrier family 22 member 13(SLC22A13)
A_32_P47643	ENSG00000184731	Homo sapiens	family with sequence similarity 110 member C(FAM110C)
A_23_P344594	ENSG00000164325	Homo sapiens	transmembrane protein 174(TMEM174)
A_32_P16918	ENSG00000205929	Homo sapiens	chromosome 21 open reading frame 62(C21orf62)
A_32_P16918	ENSG00000262938	Homo sapiens	chromosome 21 open reading frame 62(C21orf62)
A_23_P253692	ENSG00000173698	Homo sapiens	adhesion G protein-coupled receptor G2(ADGRG2)
A_23_P2317	ENSG00000181418	Homo sapiens	dendrin(DDN)
A_23_P158775	ENSG00000169344	Homo sapiens	uromodulin(UMOD)
A_23_P206022	ENSG00000137809	Homo sapiens	integrin subunit alpha 11(ITGA11)
A_24_P13475	ENSG00000182957	Homo sapiens	spermatogenesis associated 13(SPATA13)
A_23_P96369	ENSG00000147231	Homo sapiens	RPA1 related single stranded DNA binding protein, X-linked(RADX)
A_32_P478512	ENSG00000291027	Homo sapiens	UBE2Q2 pseudogene 1(UBE2Q2P1)
A_23_P200728	ENSG00000203747	Homo sapiens	Fc gamma receptor IIIa(FCGR3A)
A_23_P62115	ENSG00000102265	Homo sapiens	TIMP metallopeptidase inhibitor 1(TIMP1)
A_23_P146798	ENSG00000179918	Homo sapiens	selenophosphate synthetase 2(SEPHS2)
A_23_P103588	ENSG00000134240	Homo sapiens	3-hydroxy-3-methylglutaryl-CoA synthase 2(HMGCS2)
A_23_P27306	ENSG00000158270	Homo sapiens	collectin subfamily member 12(COLEC12)
A_23_P103104	ENSG00000100060	Homo sapiens	MFNG O-fucosylpeptide 3-beta-N-acetylglucosaminyltransferase(MFNG)
A_23_P126212	ENSG00000092853	Homo sapiens	claspin(CLSPN)
A_32_P172141	ENSG00000064309	Homo sapiens	cell adhesion associated, oncogene regulated(CDON)
A_23_P39766	ENSG00000115419	Homo sapiens	glutaminase(GLS)
A_23_P88731	ENSG00000051180	Homo sapiens	RAD51 recombinase(RAD51)
A_24_P35228	ENSG00000083307	Homo sapiens	grainyhead like transcription factor 2(GRHL2)
A_23_P139527	ENSG00000158104	Homo sapiens	4-hydroxyphenylpyruvate dioxygenase(HPD)
A_23_P8913	ENSG00000104267	Homo sapiens	carbonic anhydrase 2(CA2)
A_23_P27315	ENSG00000132205	Homo sapiens	elastin microfibril interfacer 2(EMILIN2)
A_23_P29975	ENSG00000154274	Homo sapiens	chromosome 4 open reading frame 19(C4orf19)
A_23_P25194	ENSG00000135116	Homo sapiens	harakiri, BCL2 interacting protein(HRK)
A_23_P148990	ENSG00000143341	Homo sapiens	hemicentin 1(HMCN1)
A_32_P132438	ENSG00000121057	Homo sapiens	A-kinase anchoring protein 1(AKAP1)
A_23_P206441	ENSG00000187741	Homo sapiens	FA complementation group A(FANCA)
A_23_P158318	ENSG00000169071	Homo sapiens	receptor tyrosine kinase like orphan receptor 2(ROR2)
A_23_P30547	ENSG00000043462	Homo sapiens	lymphocyte cytosolic protein 2(LCP2)
A_23_P15394	ENSG00000129226	Homo sapiens	CD68 molecule(CD68)
A_23_P54918	ENSG00000166816	Homo sapiens	lactate dehydrogenase D(LDHD)
A_23_P138665	ENSG00000148672	Homo sapiens	glutamate dehydrogenase 1(GLUD1)
A_23_P120902	ENSG00000100079	Homo sapiens	galectin 2(LGALS2)
A_24_P77082	ENSG00000117009	Homo sapiens	kynurenine 3-monooxygenase(KMO)
A_24_P922631	ENSG00000234511	Homo sapiens	chromosome 5 open reading frame 58(C5orf58)
A_23_P250164	ENSG00000113924	Homo sapiens	homogentisate 1,2-dioxygenase(HGD)
A_23_P57199	ENSG00000149435	Homo sapiens	gamma-glutamyltransferase light chain 1(GGTLC1)
A_23_P95453	ENSG00000179915	Homo sapiens	neurexin 1(NRXN1)
A_23_P91095	ENSG00000178562	Homo sapiens	CD28 molecule(CD28)
A_23_P71480	ENSG00000284881	Homo sapiens	defensin beta 1(DEFB1)
A_23_P71480	ENSG00000164825	Homo sapiens	defensin beta 1(DEFB1)
A_23_P138655	ENSG00000095596	Homo sapiens	cytochrome P450 family 26 subfamily A member 1(CYP26A1)
A_23_P93269	ENSG00000197279	Homo sapiens	zinc finger protein 165(ZNF165)
A_23_P16252	ENSG00000167748	Homo sapiens	kallikrein 1(KLK1)
A_23_P69179	ENSG00000090530	Homo sapiens	prolyl 3-hydroxylase 2(P3H2)
A_24_P278747	ENSG00000118971	Homo sapiens	cyclin D2(CCND2)
A_24_P382579	ENSG00000101405	Homo sapiens	oxytocin/neurophysin I prepropeptide(OXT)
A_23_P134295	ENSG00000106268	Homo sapiens	nudix hydrolase 1(NUDT1)
A_23_P91081	ENSG00000119888	Homo sapiens	epithelial cell adhesion molecule(EPCAM)
A_24_P181254	ENSG00000102837	Homo sapiens	olfactomedin 4(OLFM4)
A_23_P214079	ENSG00000164266	Homo sapiens	serine peptidase inhibitor Kazal type 1(SPINK1)
A_24_P701776	ENSG00000288422	Homo sapiens	Rho guanine nucleotide exchange factor 35(ARHGEF35)
A_24_P701776	ENSG00000213214	Homo sapiens	Rho guanine nucleotide exchange factor 35(ARHGEF35)
A_23_P366376	ENSG00000241186	Homo sapiens	teratocarcinoma-derived growth factor 1(TDGF1)
A_23_P366376	ENSG00000225366	Homo sapiens	teratocarcinoma-derived growth factor 1 pseudogene 3(TDGF1P3)
A_24_P497464	ENSG00000234899	Homo sapiens	SOX9 antisense RNA 1(SOX9-AS1)
A_23_P157007	ENSG00000106565	Homo sapiens	transmembrane protein 176B(TMEM176B)
A_24_P57047	ENSG00000090932	Homo sapiens	delta like canonical Notch ligand 3(DLL3)
A_23_P1029	ENSG00000117122	Homo sapiens	microfibril associated protein 2(MFAP2)
A_23_P84344	ENSG00000185187	Homo sapiens	single Ig and TIR domain containing(SIGIRR)
A_24_P222655	ENSG00000173372	Homo sapiens	complement C1q A chain(C1QA)
A_23_P114670	ENSG00000130762	Homo sapiens	Rho guanine nucleotide exchange factor 16(ARHGEF16)
A_23_P380208	ENSG00000197415	Homo sapiens	ventricular zone expressed PH domain containing 1(VEPH1)
A_23_P415021	ENSG00000185432	Homo sapiens	thiol methyltransferase 1A(TMT1A)
A_32_P69849	ENSG00000184515	Homo sapiens	brain expressed X-linked 5(BEX5)
A_24_P227091	ENSG00000138160	Homo sapiens	kinesin family member 11(KIF11)
A_23_P52761	ENSG00000137673	Homo sapiens	matrix metallopeptidase 7(MMP7)
A_23_P50108	ENSG00000080986	Homo sapiens	NDC80 kinetochore complex component(NDC80)
A_24_P182122	ENSG00000198888	Homo sapiens	mitochondrially encoded NADH dehydrogenase 1(MT-ND1)
A_24_P13024	ENSG00000152779	Homo sapiens	solute carrier family 16 member 12(SLC16A12)
A_23_P74547	ENSG00000143119	Homo sapiens	CD53 molecule(CD53)
A_24_P299685	ENSG00000162493	Homo sapiens	podoplanin(PDPN)
A_23_P93282	ENSG00000287080	Homo sapiens	H3 clustered histone 3(H3C3)
A_23_P93282	ENSG00000274750	Homo sapiens	H3 clustered histone 6(H3C6)
A_23_P93282	ENSG00000275379	Homo sapiens	H3 clustered histone 11(H3C11)
A_23_P93282	ENSG00000273983	Homo sapiens	H3 clustered histone 8(H3C8)
A_23_P93282	ENSG00000197153	Homo sapiens	H3 clustered histone 12(H3C12)
A_23_P93282	ENSG00000196866	Homo sapiens	H2A clustered histone 7(H2AC7)
A_23_P93282	ENSG00000278828	Homo sapiens	H3 clustered histone 10(H3C10)
A_23_P93282	ENSG00000286522	Homo sapiens	H3 clustered histone 2(H3C2)
A_23_P93282	ENSG00000277775	Homo sapiens	H3 clustered histone 7(H3C7)
A_23_P93282	ENSG00000203852	Homo sapiens	H3 clustered histone 15(H3C15)
A_23_P93282	ENSG00000183598	Homo sapiens	H3 clustered histone 13(H3C13)
A_23_P93282	ENSG00000203811	Homo sapiens	H3 clustered histone 14(H3C14)
A_23_P93282	ENSG00000275714	Homo sapiens	H3 clustered histone 1(H3C1)
A_23_P93282	ENSG00000197409	Homo sapiens	H3 clustered histone 4(H3C4)
A_23_P420831	ENSG00000137394	Homo sapiens	tripartite motif containing 10(TRIM10)
A_23_P420831	ENSG00000204613	Homo sapiens	tripartite motif containing 10(TRIM10)
A_23_P420831	ENSG00000229381	Homo sapiens	tripartite motif containing 10(TRIM10)
A_23_P420831	ENSG00000237192	Homo sapiens	tripartite motif containing 10(TRIM10)
A_23_P420831	ENSG00000237703	Homo sapiens	tripartite motif containing 10(TRIM10)
A_23_P420831	ENSG00000227472	Homo sapiens	tripartite motif containing 10(TRIM10)
A_23_P420831	ENSG00000229346	Homo sapiens	tripartite motif containing 10(TRIM10)
A_23_P420831	ENSG00000235025	Homo sapiens	tripartite motif containing 10(TRIM10)
A_32_P164593	ENSG00000165061	Homo sapiens	zinc finger matrin-type 4(ZMAT4)
A_23_P207850	ENSG00000131746	Homo sapiens	tensin 4(TNS4)
A_23_P10182	ENSG00000168306	Homo sapiens	acyl-CoA oxidase 2(ACOX2)
A_23_P376591	ENSG00000125246	Homo sapiens	citramalyl-CoA lyase(CLYBL)
A_23_P12363	ENSG00000185483	Homo sapiens	receptor tyrosine kinase like orphan receptor 1(ROR1)
A_23_P59452	ENSG00000002726	Homo sapiens	amine oxidase copper containing 1(AOC1)
A_23_P24332	ENSG00000169550	Homo sapiens	mucin 15, cell surface associated(MUC15)
A_32_P189413	ENSG00000205279	Homo sapiens	cortexin 3(CTXN3)
A_23_P421379	ENSG00000129965	Homo sapiens	INS-IGF2 readthrough(INS-IGF2)
A_23_P421379	ENSG00000167244	Homo sapiens	insulin like growth factor 2(IGF2)
A_23_P421379	ENSG00000254647	Homo sapiens	insulin(INS)
A_24_P280983	ENSG00000240990	Homo sapiens	HOXA11 antisense RNA(HOXA11-AS)
A_23_P36795	ENSG00000067715	Homo sapiens	synaptotagmin 1(SYT1)
A_23_P132079	ENSG00000205929	Homo sapiens	chromosome 21 open reading frame 62(C21orf62)
A_23_P132079	ENSG00000262938	Homo sapiens	chromosome 21 open reading frame 62(C21orf62)
A_23_P74609	ENSG00000123689	Homo sapiens	G0/G1 switch 2(G0S2)
A_23_P319572	ENSG00000143257	Homo sapiens	nuclear receptor subfamily 1 group I member 3(NR1I3)
A_23_P112482	ENSG00000165272	Homo sapiens	aquaporin 3 (Gill blood group)(AQP3)
A_23_P97700	ENSG00000265972	Homo sapiens	thioredoxin interacting protein(TXNIP)
A_23_P148568	ENSG00000269405	Homo sapiens	nuclear RNA export factor 2(NXF2)
A_23_P148568	ENSG00000269437	Homo sapiens	nuclear RNA export factor 2B(NXF2B)
A_23_P25674	ENSG00000166165	Homo sapiens	creatine kinase B(CKB)
A_23_P128817	ENSG00000100889	Homo sapiens	phosphoenolpyruvate carboxykinase 2, mitochondrial(PCK2)
A_23_P128817	ENSG00000285241	Homo sapiens	phosphoenolpyruvate carboxykinase 2, mitochondrial(PCK2)
A_23_P321892	ENSG00000113905	Homo sapiens	histidine rich glycoprotein(HRG)
A_24_P149124	ENSG00000134986	Homo sapiens	neuronal regeneration related protein(NREP)
A_24_P347319	ENSG00000166006	Homo sapiens	potassium voltage-gated channel subfamily C member 2(KCNC2)
A_23_P35456	ENSG00000107957	Homo sapiens	SH3 and PX domains 2A(SH3PXD2A)
A_23_P81392	ENSG00000113645	Homo sapiens	WW and C2 domain containing 1(WWC1)
A_23_P14515	ENSG00000177465	Homo sapiens	acyl-CoA thioesterase 4(ACOT4)
A_23_P46105	ENSG00000116882	Homo sapiens	hydroxyacid oxidase 2(HAO2)
A_23_P112452	ENSG00000204136	Homo sapiens	glycoprotein alpha-galactosyltransferase 1 (inactive)(GGTA1)
A_23_P109286	ENSG00000171189	Homo sapiens	glutamate ionotropic receptor kainate type subunit 1(GRIK1)
A_23_P169039	ENSG00000019549	Homo sapiens	snail family transcriptional repressor 2(SNAI2)
A_23_P408376	ENSG00000165868	Homo sapiens	heat shock protein family A (Hsp70) member 12A(HSPA12A)
A_23_P160226	ENSG00000184313	Homo sapiens	maestro heat like repeat family member 7(MROH7)
A_23_P216340	ENSG00000155926	Homo sapiens	Src like adaptor(SLA)
A_23_P123596	ENSG00000178445	Homo sapiens	glycine decarboxylase(GLDC)
A_23_P38959	ENSG00000141968	Homo sapiens	vav guanine nucleotide exchange factor 1(VAV1)
A_23_P170491	ENSG00000183763	Homo sapiens	TRAF interacting protein(TRAIP)
A_24_P208436	ENSG00000115252	Homo sapiens	phosphodiesterase 1A(PDE1A)
A_32_P155666	ENSG00000171551	Homo sapiens	endothelin converting enzyme like 1(ECEL1)
A_23_P12343	ENSG00000134202	Homo sapiens	glutathione S-transferase mu 3(GSTM3)
A_24_P11315	ENSG00000116774	Homo sapiens	olfactomedin like 3(OLFML3)
A_23_P328022	ENSG00000154025	Homo sapiens	solute carrier family 5 member 10(SLC5A10)
A_32_P4199	ENSG00000176641	Homo sapiens	ring finger protein 152(RNF152)
A_24_P142503	ENSG00000142494	Homo sapiens	solute carrier family 47 member 1(SLC47A1)
A_24_P342096	ENSG00000231527	Homo sapiens	family with sequence similarity 27 member C(FAM27C)
A_23_P127948	ENSG00000148926	Homo sapiens	adrenomedullin(ADM)
A_23_P123108	ENSG00000127914	Homo sapiens	A-kinase anchoring protein 9(AKAP9)
A_23_P329353	ENSG00000119865	Homo sapiens	cannabinoid receptor interacting protein 1(CNRIP1)
A_23_P139919	ENSG00000171310	Homo sapiens	carbohydrate sulfotransferase 11(CHST11)
A_23_P353035	ENSG00000163453	Homo sapiens	insulin like growth factor binding protein 7(IGFBP7)
A_24_P178503	ENSG00000069431	Homo sapiens	ATP binding cassette subfamily C member 9(ABCC9)
A_23_P8801	ENSG00000106258	Homo sapiens	cytochrome P450 family 3 subfamily A member 5(CYP3A5)
A_23_P5778	ENSG00000124839	Homo sapiens	RAB17, member RAS oncogene family(RAB17)
A_23_P111583	ENSG00000135218	Homo sapiens	CD36 molecule(CD36)
A_32_P154342	ENSG00000173930	Homo sapiens	solute carrier organic anion transporter family member 4C1(SLCO4C1)
A_23_P204304	ENSG00000151490	Homo sapiens	protein tyrosine phosphatase receptor type O(PTPRO)
A_23_P103968	ENSG00000162482	Homo sapiens	aldo-keto reductase family 7 member A3(AKR7A3)
A_23_P142815	ENSG00000116039	Homo sapiens	ATPase H+ transporting V1 subunit B1(ATP6V1B1)
A_23_P26557	ENSG00000162062	Homo sapiens	tubulin epsilon and delta complex 2(TEDC2)
A_23_P80008	ENSG00000101306	Homo sapiens	myosin light chain kinase 2(MYLK2)
A_23_P145096	ENSG00000146070	Homo sapiens	phospholipase A2 group VII(PLA2G7)
A_23_P26570	ENSG00000157315	Homo sapiens	transmembrane p24 trafficking protein 6(TMED6)
A_23_P82651	ENSG00000106236	Homo sapiens	neuronal pentraxin 2(NPTX2)
A_23_P154806	ENSG00000088367	Homo sapiens	erythrocyte membrane protein band 4.1 like 1(EPB41L1)
A_23_P110266	ENSG00000173376	Homo sapiens	neuron derived neurotrophic factor(NDNF)
A_23_P5301	ENSG00000115112	Homo sapiens	transcription factor CP2 like 1(TFCP2L1)
A_23_P70688	ENSG00000112799	Homo sapiens	lymphocyte antigen 86(LY86)
A_23_P69699	ENSG00000164128	Homo sapiens	neuropeptide Y receptor Y1(NPY1R)
A_23_P71530	ENSG00000164761	Homo sapiens	TNF receptor superfamily member 11b(TNFRSF11B)
A_23_P386356	ENSG00000136883	Homo sapiens	kinesin family member 12(KIF12)
A_23_P120056	ENSG00000114993	Homo sapiens	rhotekin(RTKN)
A_23_P364107	ENSG00000129534	Homo sapiens	MIS18 binding protein 1(MIS18BP1)
A_23_P124417	ENSG00000169679	Homo sapiens	BUB1 mitotic checkpoint serine/threonine kinase(BUB1)
A_23_P322756	ENSG00000138336	Homo sapiens	tet methylcytosine dioxygenase 1(TET1)
A_23_P151307	ENSG00000079337	Homo sapiens	Rap guanine nucleotide exchange factor 3(RAPGEF3)
A_23_P84860	ENSG00000168309	Homo sapiens	family with sequence similarity 107 member A(FAM107A)
A_23_P206501	ENSG00000140839	Homo sapiens	C-type lectin domain family 18 member B(CLEC18B)
A_32_P130630	ENSG00000118596	Homo sapiens	solute carrier family 16 member 7(SLC16A7)
A_24_P227141	ENSG00000135374	Homo sapiens	E74 like ETS transcription factor 5(ELF5)
A_23_P160262	ENSG00000132855	Homo sapiens	angiopoietin like 3(ANGPTL3)
A_23_P142830	ENSG00000153246	Homo sapiens	phospholipase A2 receptor 1(PLA2R1)
A_24_P141688	ENSG00000197111	Homo sapiens	poly(rC) binding protein 2(PCBP2)
A_24_P42066	ENSG00000197421	Homo sapiens	gamma-glutamyltransferase 3 pseudogene(GGT3P)
A_23_P23029	ENSG00000162399	Homo sapiens	barttin CLCNK type accessory subunit beta(BSND)
A_23_P127911	ENSG00000149090	Homo sapiens	peptidase domain containing associated with muscle regeneration 1(PAMR1)
A_23_P389897	ENSG00000064300	Homo sapiens	nerve growth factor receptor(NGFR)
A_24_P6083	ENSG00000250479	Homo sapiens	coiled-coil-helix-coiled-coil-helix domain containing 10(CHCHD10)
A_24_P6083	ENSG00000273607	Homo sapiens	coiled-coil-helix-coiled-coil-helix domain containing 10(CHCHD10)
A_24_P205364	ENSG00000284320	Homo sapiens	serine hydroxymethyltransferase 1(SHMT1)
A_24_P205364	ENSG00000176974	Homo sapiens	serine hydroxymethyltransferase 1(SHMT1)
A_23_P344531	ENSG00000171992	Homo sapiens	synaptopodin(SYNPO)
A_23_P379614	ENSG00000104147	Homo sapiens	Opa interacting protein 5(OIP5)
A_23_P8834	ENSG00000120915	Homo sapiens	epoxide hydrolase 2(EPHX2)
A_32_P152195	ENSG00000141750	Homo sapiens	SH3 and cysteine rich domain 2(STAC2)
A_24_P462899	ENSG00000203760	Homo sapiens	centromere protein W(CENPW)
A_23_P99063	ENSG00000139329	Homo sapiens	lumican(LUM)
A_23_P13604	ENSG00000089220	Homo sapiens	phosphatidylethanolamine binding protein 1(PEBP1)
A_23_P315122	ENSG00000135638	Homo sapiens	empty spiracles homeobox 1(EMX1)
A_24_P207995	ENSG00000198910	Homo sapiens	L1 cell adhesion molecule(L1CAM)
A_23_P897	ENSG00000182795	Homo sapiens	chromosome 1 open reading frame 116(C1orf116)
A_23_P112874	ENSG00000179399	Homo sapiens	glypican 5(GPC5)
A_23_P153986	ENSG00000162989	Homo sapiens	potassium inwardly rectifying channel subfamily J member 3(KCNJ3)
A_23_P110212	ENSG00000151726	Homo sapiens	acyl-CoA synthetase long chain family member 1(ACSL1)
A_24_P145629	ENSG00000168528	Homo sapiens	serine incorporator 2(SERINC2)
A_23_P95930	ENSG00000149948	Homo sapiens	high mobility group AT-hook 2(HMGA2)
A_23_P66137	ENSG00000005513	Homo sapiens	SRY-box transcription factor 8(SOX8)
A_23_P166823	ENSG00000114854	Homo sapiens	troponin C1, slow skeletal and cardiac type(TNNC1)
A_23_P115919	ENSG00000107537	Homo sapiens	phytanoyl-CoA 2-hydroxylase(PHYH)
A_24_P158946	ENSG00000139132	Homo sapiens	FYVE, RhoGEF and PH domain containing 4(FGD4)
A_23_P20392	ENSG00000156011	Homo sapiens	pleckstrin and Sec7 domain containing 3(PSD3)
A_23_P43490	ENSG00000147889	Homo sapiens	cyclin dependent kinase inhibitor 2A(CDKN2A)
A_23_P89249	ENSG00000141736	Homo sapiens	erb-b2 receptor tyrosine kinase 2(ERBB2)
A_23_P154849	ENSG00000184221	Homo sapiens	oligodendrocyte transcription factor 1(OLIG1)
A_32_P95729	ENSG00000140525	Homo sapiens	FA complementation group I(FANCI)
A_23_P201248	ENSG00000174502	Homo sapiens	solute carrier family 26 member 9(SLC26A9)
A_23_P125705	ENSG00000186462	Homo sapiens	nucleosome assembly protein 1 like 2(NAP1L2)
A_23_P18078	ENSG00000118849	Homo sapiens	retinoic acid receptor responder 1(RARRES1)
A_23_P163306	ENSG00000128849	Homo sapiens	cingulin like 1(CGNL1)
A_23_P56356	ENSG00000163803	Homo sapiens	phospholipase B1(PLB1)
A_23_P314250	ENSG00000126882	Homo sapiens	family with sequence similarity 78 member A(FAM78A)
A_23_P215419	ENSG00000003147	Homo sapiens	islet cell autoantigen 1(ICA1)
A_23_P203439	ENSG00000129159	Homo sapiens	potassium voltage-gated channel subfamily C member 1(KCNC1)
A_23_P92441	ENSG00000164109	Homo sapiens	mitotic arrest deficient 2 like 1(MAD2L1)
A_23_P24716	ENSG00000006118	Homo sapiens	transmembrane protein 132A(TMEM132A)
A_23_P118158	ENSG00000122254	Homo sapiens	heparan sulfate-glucosamine 3-sulfotransferase 2(HS3ST2)
A_23_P318616	ENSG00000166159	Homo sapiens	leucine rich repeats and transmembrane domains 2(LRTM2)
A_23_P318616	ENSG00000285383	Homo sapiens	leucine rich repeats and transmembrane domains 2(LRTM2)
A_24_P706953	ENSG00000214128	Homo sapiens	transmembrane protein 213(TMEM213)
A_23_P385017	ENSG00000131482	Homo sapiens	glucose-6-phosphatase catalytic subunit 1(G6PC1)
A_23_P136817	ENSG00000184445	Homo sapiens	kinetochore associated 1(KNTC1)
A_24_P156748	ENSG00000158014	Homo sapiens	solute carrier family 30 member 2(SLC30A2)
A_23_P59877	ENSG00000164687	Homo sapiens	fatty acid binding protein 5(FABP5)
A_24_P346855	ENSG00000148773	Homo sapiens	marker of proliferation Ki-67(MKI67)
A_23_P14928	ENSG00000088682	Homo sapiens	coenzyme Q9(COQ9)
A_23_P401	ENSG00000117724	Homo sapiens	centromere protein F(CENPF)
A_24_P413884	ENSG00000115163	Homo sapiens	centromere protein A(CENPA)
A_24_P105191	ENSG00000171004	Homo sapiens	heparan sulfate 6-O-sulfotransferase 2(HS6ST2)
A_32_P4595	ENSG00000170624	Homo sapiens	sarcoglycan delta(SGCD)
A_23_P413796	ENSG00000152240	Homo sapiens	HAUS augmin like complex subunit 1(HAUS1)
A_23_P415974	ENSG00000136872	Homo sapiens	aldolase, fructose-bisphosphate B(ALDOB)
A_23_P365412	ENSG00000174514	Homo sapiens	major facilitator superfamily domain containing 4A(MFSD4A)
A_23_P257231	ENSG00000164089	Homo sapiens	ethanolamine-phosphate phospho-lyase(ETNPPL)
A_23_P58953	ENSG00000124588	Homo sapiens	N-ribosyldihydronicotinamide:quinone reductase 2(NQO2)
A_23_P51085	ENSG00000152253	Homo sapiens	SPC25 component of NDC80 kinetochore complex(SPC25)
A_23_P51085	ENSG00000277909	Homo sapiens	SPC25 component of NDC80 kinetochore complex(SPC25)
A_23_P76386	ENSG00000111181	Homo sapiens	solute carrier family 6 member 12(SLC6A12)
A_23_P148194	ENSG00000182551	Homo sapiens	acireductone dioxygenase 1(ADI1)
A_23_P148194	ENSG00000280830	Homo sapiens	acireductone dioxygenase 1(ADI1)
A_23_P111981	ENSG00000180155	Homo sapiens	Ly6/neurotoxin 1(LYNX1)
A_23_P86195	ENSG00000143036	Homo sapiens	solute carrier family 44 member 3(SLC44A3)
A_23_P363647	ENSG00000165359	Homo sapiens	integrator complex subunit 6 like(INTS6L)
A_23_P251937	ENSG00000113742	Homo sapiens	cytoplasmic polyadenylation element binding protein 4(CPEB4)
A_24_P296508	ENSG00000278550	Homo sapiens	solute carrier family 43 member 2(SLC43A2)
A_24_P296508	ENSG00000167703	Homo sapiens	solute carrier family 43 member 2(SLC43A2)
A_23_P393051	ENSG00000175707	Homo sapiens	keratinocyte differentiation factor 1(KDF1)
A_23_P383258	ENSG00000119125	Homo sapiens	guanine deaminase(GDA)
A_24_P258235	ENSG00000205030	Homo sapiens	olfactory receptor family 5 subfamily L member 2(OR5L2)
A_23_P31064	ENSG00000079931	Homo sapiens	monooxygenase DBH like 1(MOXD1)
A_23_P111995	ENSG00000134013	Homo sapiens	lysyl oxidase like 2(LOXL2)
A_23_P1833	ENSG00000109956	Homo sapiens	beta-1,3-glucuronyltransferase 1(B3GAT1)
A_23_P14986	ENSG00000176387	Homo sapiens	hydroxysteroid 11-beta dehydrogenase 2(HSD11B2)
A_23_P65262	ENSG00000244754	Homo sapiens	NEDD4 binding protein 2 like 2(N4BP2L2)
A_24_P759477	ENSG00000105855	Homo sapiens	integrin subunit beta 8(ITGB8)
A_23_P24784	ENSG00000130598	Homo sapiens	troponin I2, fast skeletal type(TNNI2)
A_23_P24784	ENSG00000288219	Homo sapiens	troponin I2, fast skeletal type(TNNI2)
A_23_P69617	ENSG00000182168	Homo sapiens	unc-5 netrin receptor C(UNC5C)
A_23_P31073	ENSG00000118513	Homo sapiens	MYB proto-oncogene, transcription factor(MYB)
A_32_P183765	ENSG00000178568	Homo sapiens	erb-b2 receptor tyrosine kinase 4(ERBB4)
A_23_P152235	ENSG00000177508	Homo sapiens	iroquois homeobox 3(IRX3)
A_23_P317324	ENSG00000085276	Homo sapiens	MDS1 and EVI1 complex locus(MECOM)
A_23_P150053	ENSG00000107796	Homo sapiens	actin alpha 2, smooth muscle(ACTA2)
A_32_P104746	ENSG00000159733	Homo sapiens	zinc finger FYVE-type containing 28(ZFYVE28)
A_23_P373464	ENSG00000144218	Homo sapiens	ALF transcription elongation factor 3(AFF3)
A_23_P71946	ENSG00000119411	Homo sapiens	B-box and SPRY domain containing(BSPRY)
A_23_P140256	ENSG00000198805	Homo sapiens	purine nucleoside phosphorylase(PNP)
A_23_P91552	ENSG00000160282	Homo sapiens	formimidoyltransferase cyclodeaminase(FTCD)
A_23_P91552	ENSG00000281775	Homo sapiens	formimidoyltransferase cyclodeaminase(FTCD)
A_23_P4096	ENSG00000167434	Homo sapiens	carbonic anhydrase 4(CA4)
A_24_P329487	ENSG00000168672	Homo sapiens	LRAT domain containing 2(LRATD2)
A_23_P42189	ENSG00000124568	Homo sapiens	solute carrier family 17 member 1(SLC17A1)
A_23_P387630	ENSG00000130052	Homo sapiens	StAR related lipid transfer domain containing 8(STARD8)
A_24_P99795	ENSG00000063241	Homo sapiens	isochorismatase domain containing 2(ISOC2)
A_23_P210164	ENSG00000175879	Homo sapiens	homeobox D8(HOXD8)
A_23_P216712	ENSG00000119121	Homo sapiens	transient receptor potential cation channel subfamily M member 6(TRPM6)
A_23_P55477	ENSG00000170425	Homo sapiens	adenosine A2b receptor(ADORA2B)
A_23_P87049	ENSG00000137642	Homo sapiens	sortilin related receptor 1(SORL1)
A_23_P6252	ENSG00000198054	Homo sapiens	Down syndrome critical region 8(DSCR8)
A_23_P204736	ENSG00000167588	Homo sapiens	glycerol-3-phosphate dehydrogenase 1(GPD1)
A_24_P602871	ENSG00000203727	Homo sapiens	sterile alpha motif domain containing 5(SAMD5)
A_23_P138194	ENSG00000116701	Homo sapiens	neutrophil cytosolic factor 2(NCF2)
A_23_P46539	ENSG00000134222	Homo sapiens	proline and serine rich coiled-coil 1(PSRC1)
A_23_P115091	ENSG00000132698	Homo sapiens	RAB25, member RAS oncogene family(RAB25)
A_23_P210176	ENSG00000091409	Homo sapiens	integrin subunit alpha 6(ITGA6)
A_23_P142447	ENSG00000142347	Homo sapiens	myosin IF(MYO1F)
A_23_P132889	ENSG00000072832	Homo sapiens	collapsin response mediator protein 1(CRMP1)
A_23_P210224	ENSG00000157851	Homo sapiens	dihydropyrimidinase like 5(DPYSL5)
A_23_P431853	ENSG00000198763	Homo sapiens	mitochondrially encoded NADH dehydrogenase 2(MT-ND2)
A_23_P215913	ENSG00000120885	Homo sapiens	clusterin(CLU)
A_23_P52017	ENSG00000066279	Homo sapiens	assembly factor for spindle microtubules(ASPM)
A_23_P57709	ENSG00000163710	Homo sapiens	procollagen C-endopeptidase enhancer 2(PCOLCE2)
A_23_P218190	ENSG00000092529	Homo sapiens	calpain 3(CAPN3)
A_23_P426021	ENSG00000091490	Homo sapiens	SEL1L family member 3(SEL1L3)
A_23_P18579	ENSG00000164611	Homo sapiens	PTTG1 regulator of sister chromatid separation, securin(PTTG1)
A_23_P18579	ENSG00000250254	Homo sapiens	pituitary tumor-transforming 2(PTTG2)
A_24_P934387	ENSG00000148942	Homo sapiens	solute carrier family 5 member 12(SLC5A12)
A_32_P38645	ENSG00000101098	Homo sapiens	regulating synaptic membrane exocytosis 4(RIMS4)
A_24_P7965	ENSG00000196482	Homo sapiens	estrogen related receptor gamma(ESRRG)
A_23_P115064	ENSG00000143320	Homo sapiens	cellular retinoic acid binding protein 2(CRABP2)
A_23_P118571	ENSG00000167941	Homo sapiens	sclerostin(SOST)
A_24_P385134	ENSG00000145284	Homo sapiens	stearoyl-CoA desaturase 5(SCD5)
A_23_P54681	ENSG00000103460	Homo sapiens	TOX high mobility group box family member 3(TOX3)
A_23_P152262	ENSG00000015413	Homo sapiens	dipeptidase 1(DPEP1)
A_23_P29248	ENSG00000128311	Homo sapiens	thiosulfate sulfurtransferase(TST)
A_23_P256470	ENSG00000122585	Homo sapiens	neuropeptide Y(NPY)
A_23_P30693	ENSG00000122194	Homo sapiens	plasminogen(PLG)
A_32_P319200	ENSG00000100121	Homo sapiens	gamma-glutamyltransferase light chain 2(GGTLC2)
A_23_P128372	ENSG00000004478	Homo sapiens	FKBP prolyl isomerase 4(FKBP4)
A_23_P209246	ENSG00000074047	Homo sapiens	GLI family zinc finger 2(GLI2)
A_24_P307626	ENSG00000132681	Homo sapiens	ATPase Na+/K+ transporting subunit alpha 4(ATP1A4)
A_23_P33723	ENSG00000177575	Homo sapiens	CD163 molecule(CD163)
A_23_P259506	ENSG00000120306	Homo sapiens	cysteine rich transmembrane module containing 1(CYSTM1)
A_23_P252082	ENSG00000002933	Homo sapiens	transmembrane protein 176A(TMEM176A)
A_23_P357185	ENSG00000016391	Homo sapiens	choline dehydrogenase(CHDH)
A_23_P89799	ENSG00000167315	Homo sapiens	acetyl-CoA acyltransferase 2(ACAA2)
A_23_P92967	ENSG00000164172	Homo sapiens	molybdenum cofactor synthesis 2(MOCS2)
A_23_P500501	ENSG00000068078	Homo sapiens	fibroblast growth factor receptor 3(FGFR3)
A_23_P165598	ENSG00000163331	Homo sapiens	death associated protein like 1(DAPL1)
A_23_P145984	ENSG00000106025	Homo sapiens	tetraspanin 12(TSPAN12)
A_23_P108751	ENSG00000115641	Homo sapiens	four and a half LIM domains 2(FHL2)
A_23_P146830	ENSG00000183048	Homo sapiens	solute carrier family 25 member 10(SLC25A10)
A_23_P111919	ENSG00000172733	Homo sapiens	purine rich element binding protein G(PURG)
A_24_P125871	ENSG00000183421	Homo sapiens	receptor interacting serine/threonine kinase 4(RIPK4)
A_23_P254271	ENSG00000176014	Homo sapiens	tubulin beta 6 class V(TUBB6)
A_23_P434919	ENSG00000188060	Homo sapiens	RAB42, member RAS oncogene family(RAB42)
A_23_P80974	ENSG00000151790	Homo sapiens	tryptophan 2,3-dioxygenase(TDO2)
A_23_P80974	ENSG00000262635	Homo sapiens	tryptophan 2,3-dioxygenase(TDO2)
A_23_P3911	ENSG00000161381	Homo sapiens	plexin domain containing 1(PLXDC1)
A_23_P501822	ENSG00000173801	Homo sapiens	junction plakoglobin(JUP)
A_23_P86283	ENSG00000162511	Homo sapiens	lysosomal protein transmembrane 5(LAPTM5)
A_23_P66682	ENSG00000108511	Homo sapiens	homeobox B6(HOXB6)
A_23_P164258	ENSG00000179761	Homo sapiens	pipecolic acid and sarcosine oxidase(PIPOX)
A_23_P146849	ENSG00000034053	Homo sapiens	amyloid beta precursor protein binding family A member 2(APBA2)
A_23_P146849	ENSG00000276495	Homo sapiens	amyloid beta precursor protein binding family A member 2(APBA2)
A_23_P38167	ENSG00000170412	Homo sapiens	G protein-coupled receptor class C group 5 member C(GPRC5C)
A_23_P107432	ENSG00000220161	Homo sapiens	long intergenic non-protein coding RNA 2076(LINC02076)
A_23_P129209	ENSG00000182054	Homo sapiens	isocitrate dehydrogenase (NADP(+)) 2(IDH2)
A_23_P396724	ENSG00000158113	Homo sapiens	leucine rich repeat containing 43(LRRC43)
A_23_P127495	ENSG00000129151	Homo sapiens	gamma-butyrobetaine hydroxylase 1(BBOX1)
A_23_P88404	ENSG00000119699	Homo sapiens	transforming growth factor beta 3(TGFB3)
A_23_P60079	ENSG00000091879	Homo sapiens	angiopoietin 2(ANGPT2)
A_23_P212844	ENSG00000013810	Homo sapiens	transforming acidic coiled-coil containing protein 3(TACC3)
A_23_P209678	ENSG00000115956	Homo sapiens	pleckstrin(PLEK)
A_23_P164284	ENSG00000181885	Homo sapiens	claudin 7(CLDN7)
A_23_P164284	ENSG00000288292	Homo sapiens	claudin 7(CLDN7)
A_23_P88880	ENSG00000102935	Homo sapiens	zinc finger protein 423(ZNF423)
A_23_P143348	ENSG00000125850	Homo sapiens	ovo like zinc finger 2(OVOL2)
A_23_P98205	ENSG00000175264	Homo sapiens	carbohydrate sulfotransferase 1(CHST1)
A_23_P115022	ENSG00000179178	Homo sapiens	transmembrane protein 125(TMEM125)
A_23_P384748	ENSG00000152527	Homo sapiens	pleckstrin homology, MyTH4 and FERM domain containing H2(PLEKHH2)
A_23_P201711	ENSG00000197956	Homo sapiens	S100 calcium binding protein A6(S100A6)
A_24_P63468	ENSG00000113492	Homo sapiens	alanine--glyoxylate aminotransferase 2(AGXT2)
A_23_P120863	ENSG00000128242	Homo sapiens	galactose-3-O-sulfotransferase 1(GAL3ST1)
A_24_P96780	ENSG00000117724	Homo sapiens	centromere protein F(CENPF)
A_23_P403335	ENSG00000110723	Homo sapiens	exophilin 5(EXPH5)
A_23_P129665	ENSG00000156886	Homo sapiens	integrin subunit alpha D(ITGAD)
A_24_P365975	ENSG00000171812	Homo sapiens	collagen type VIII alpha 2 chain(COL8A2)
A_24_P734953	ENSG00000253368	Homo sapiens	TMF1 regulated nuclear protein 1(TRNP1)
A_23_P2645	ENSG00000135094	Homo sapiens	serine dehydratase(SDS)
A_24_P341504	ENSG00000185946	Homo sapiens	RNA binding region (RNP1, RRM) containing 3(RNPC3)
A_23_P203900	ENSG00000073060	Homo sapiens	scavenger receptor class B member 1(SCARB1)
A_23_P166459	ENSG00000100097	Homo sapiens	galectin 1(LGALS1)
A_23_P114185	ENSG00000156298	Homo sapiens	tetraspanin 7(TSPAN7)
A_23_P255104	ENSG00000145685	Homo sapiens	LHFPL tetraspan subfamily member 2(LHFPL2)
A_32_P205637	ENSG00000124171	Homo sapiens	par-6 family cell polarity regulator beta(PARD6B)
A_23_P257763	ENSG00000144857	Homo sapiens	BOC cell adhesion associated, oncogene regulated(BOC)
A_23_P128323	ENSG00000111319	Homo sapiens	sodium channel epithelial 1 subunit alpha(SCNN1A)
A_23_P400298	ENSG00000282937	Homo sapiens	serine protease 22(PRSS22)
A_23_P400298	ENSG00000005001	Homo sapiens	serine protease 22(PRSS22)
A_23_P392384	ENSG00000126878	Homo sapiens	allograft inflammatory factor 1 like(AIF1L)
A_24_P84340	ENSG00000069020	Homo sapiens	microtubule associated serine/threonine kinase family member 4(MAST4)
A_24_P308506	ENSG00000144035	Homo sapiens	N-acetyltransferase 8 (putative)(NAT8)
A_24_P308506	ENSG00000204872	Homo sapiens	N-acetyltransferase 8B (putative, gene/pseudogene)(NAT8B)
A_24_P190007	ENSG00000169347	Homo sapiens	glycoprotein 2(GP2)
A_23_P360316	ENSG00000171124	Homo sapiens	fucosyltransferase 3 (Lewis blood group)(FUT3)
A_23_P115482	ENSG00000077152	Homo sapiens	ubiquitin conjugating enzyme E2 T(UBE2T)
A_24_P381199	ENSG00000258659	Homo sapiens	tripartite motif containing 34(TRIM34)
A_24_P381199	ENSG00000258588	Homo sapiens	TRIM6-TRIM34 readthrough(TRIM6-TRIM34)
A_24_P381199	ENSG00000121236	Homo sapiens	tripartite motif containing 6(TRIM6)
A_23_P210210	ENSG00000116016	Homo sapiens	endothelial PAS domain protein 1(EPAS1)
A_23_P10647	ENSG00000170891	Homo sapiens	cytokine like 1(CYTL1)
A_23_P4808	ENSG00000160951	Homo sapiens	prostaglandin E receptor 1(PTGER1)
A_32_P175739	ENSG00000159399	Homo sapiens	hexokinase 2(HK2)
A_23_P104362	ENSG00000127884	Homo sapiens	enoyl-CoA hydratase, short chain 1(ECHS1)
A_23_P372308	ENSG00000182175	Homo sapiens	repulsive guidance molecule BMP co-receptor a(RGMA)
A_23_P32414	ENSG00000134602	Homo sapiens	serine/threonine kinase 26(STK26)
A_23_P67971	ENSG00000143891	Homo sapiens	galactose mutarotase(GALM)
A_32_P131031	ENSG00000183742	Homo sapiens	MET transcriptional regulator MACC1(MACC1)
A_23_P20443	ENSG00000061337	Homo sapiens	leucine zipper tumor suppressor 1(LZTS1)
A_23_P201747	ENSG00000117115	Homo sapiens	peptidyl arginine deiminase 2(PADI2)
A_23_P115492	ENSG00000143494	Homo sapiens	vasohibin 2(VASH2)
A_23_P256413	ENSG00000153551	Homo sapiens	CKLF like MARVEL transmembrane domain containing 7(CMTM7)
A_23_P154037	ENSG00000138356	Homo sapiens	aldehyde oxidase 1(AOX1)
A_23_P208788	ENSG00000167644	Homo sapiens	chromosome 19 open reading frame 33(C19orf33)
A_24_P235429	ENSG00000165029	Homo sapiens	ATP binding cassette subfamily A member 1(ABCA1)
A_24_P159227	ENSG00000137843	Homo sapiens	p21 (RAC1) activated kinase 6(PAK6)
A_23_P120822	ENSG00000100024	Homo sapiens	beta-ureidopropionase 1(UPB1)
A_23_P98645	ENSG00000166341	Homo sapiens	dachsous cadherin-related 1(DCHS1)
A_24_P242646	ENSG00000163131	Homo sapiens	cathepsin S(CTSS)
A_23_P64879	ENSG00000121361	Homo sapiens	potassium inwardly rectifying channel subfamily J member 8(KCNJ8)
A_24_P330822	ENSG00000276194	Homo sapiens	HNF1 homeobox B(HNF1B)
A_24_P330822	ENSG00000275410	Homo sapiens	HNF1 homeobox B(HNF1B)
A_23_P207461	ENSG00000154975	Homo sapiens	carbonic anhydrase 10(CA10)
A_23_P368225	ENSG00000154920	Homo sapiens	essential meiotic structure-specific endonuclease 1(EME1)
A_24_P372223	ENSG00000038945	Homo sapiens	macrophage scavenger receptor 1(MSR1)
A_23_P87982	ENSG00000075673	Homo sapiens	ATPase H+/K+ transporting non-gastric alpha2 subunit(ATP12A)
A_23_P120812	ENSG00000128322	Homo sapiens	immunoglobulin lambda like polypeptide 1(IGLL1)
A_23_P200838	ENSG00000117009	Homo sapiens	kynurenine 3-monooxygenase(KMO)
A_23_P217269	ENSG00000155659	Homo sapiens	V-set and immunoglobulin domain containing 4(VSIG4)
A_23_P218111	ENSG00000197249	Homo sapiens	serpin family A member 1(SERPINA1)
A_23_P218111	ENSG00000277377	Homo sapiens	serpin family A member 1(SERPINA1)
A_23_P71170	ENSG00000165125	Homo sapiens	transient receptor potential cation channel subfamily V member 6(TRPV6)
A_23_P71170	ENSG00000276971	Homo sapiens	transient receptor potential cation channel subfamily V member 6(TRPV6)
A_23_P126103	ENSG00000116761	Homo sapiens	cystathionine gamma-lyase(CTH)
A_23_P53763	ENSG00000102445	Homo sapiens	rubicon like autophagy enhancer(RUBCNL)
A_23_P429950	ENSG00000011201	Homo sapiens	anosmin 1(ANOS1)
A_23_P77731	ENSG00000103316	Homo sapiens	crystallin mu(CRYM)
A_24_P235400	ENSG00000156103	Homo sapiens	matrix metallopeptidase 16(MMP16)
A_24_P33156	ENSG00000183077	Homo sapiens	arylformamidase(AFMID)
A_23_P251151	ENSG00000165973	Homo sapiens	neural EGFL like 1(NELL1)
A_23_P139418	ENSG00000110328	Homo sapiens	polypeptide N-acetylgalactosaminyltransferase 18(GALNT18)
A_23_P170541	ENSG00000173826	Homo sapiens	potassium voltage-gated channel subfamily H member 6(KCNH6)
A_23_P88865	ENSG00000140931	Homo sapiens	CKLF like MARVEL transmembrane domain containing 3(CMTM3)
A_24_P365901	ENSG00000158457	Homo sapiens	tetraspanin 33(TSPAN33)
A_23_P150935	ENSG00000135451	Homo sapiens	trophinin associated protein(TROAP)
A_23_P411825	ENSG00000153237	Homo sapiens	coiled-coil domain containing 148(CCDC148)
A_23_P15450	ENSG00000166292	Homo sapiens	transmembrane protein 100(TMEM100)
A_23_P337934	ENSG00000162458	Homo sapiens	filamin binding LIM protein 1(FBLIM1)
A_23_P25246	ENSG00000166148	Homo sapiens	arginine vasopressin receptor 1A(AVPR1A)
A_23_P80902	ENSG00000163808	Homo sapiens	kinesin family member 15(KIF15)
A_23_P80902	ENSG00000280610	Homo sapiens	kinesin family member 15(KIF15)
A_23_P99996	ENSG00000288188	Homo sapiens	MAGE family member L2(MAGEL2)
A_23_P99996	ENSG00000254585	Homo sapiens	MAGE family member L2(MAGEL2)
A_23_P61398	ENSG00000198355	Homo sapiens	Pim-3 proto-oncogene, serine/threonine kinase(PIM3)
A_23_P1331	ENSG00000197467	Homo sapiens	collagen type XIII alpha 1 chain(COL13A1)
A_23_P31921	ENSG00000130707	Homo sapiens	argininosuccinate synthase 1(ASS1)
A_23_P410965	ENSG00000162522	Homo sapiens	KIAA1522(KIAA1522)
A_24_P197537	ENSG00000113231	Homo sapiens	phosphodiesterase 8B(PDE8B)
A_24_P197537	ENSG00000284762	Homo sapiens	phosphodiesterase 8B(PDE8B)
A_23_P48358	ENSG00000175198	Homo sapiens	propionyl-CoA carboxylase subunit alpha(PCCA)
A_23_P35055	ENSG00000116218	Homo sapiens	NPHS2 stomatin family member, podocin(NPHS2)
A_23_P154065	ENSG00000127824	Homo sapiens	tubulin alpha 4a(TUBA4A)
A_23_P65757	ENSG00000157456	Homo sapiens	cyclin B2(CCNB2)
A_23_P84448	ENSG00000127824	Homo sapiens	tubulin alpha 4a(TUBA4A)
A_23_P429977	ENSG00000282076	Homo sapiens	potassium voltage-gated channel subfamily Q member 1(KCNQ1)
A_23_P429977	ENSG00000053918	Homo sapiens	potassium voltage-gated channel subfamily Q member 1(KCNQ1)
A_23_P27013	ENSG00000170689	Homo sapiens	homeobox B9(HOXB9)
A_23_P371824	ENSG00000143367	Homo sapiens	tuftelin 1(TUFT1)
A_32_P132317	ENSG00000163328	Homo sapiens	G protein-coupled receptor 155(GPR155)
A_23_P336663	ENSG00000164893	Homo sapiens	solute carrier family 7 member 13(SLC7A13)
A_23_P69293	ENSG00000016391	Homo sapiens	choline dehydrogenase(CHDH)
A_23_P138541	ENSG00000196139	Homo sapiens	aldo-keto reductase family 1 member C3(AKR1C3)
A_23_P211909	ENSG00000120756	Homo sapiens	plastin 1(PLS1)
A_23_P20852	ENSG00000148090	Homo sapiens	AU RNA binding methylglutaconyl-CoA hydratase(AUH)
A_23_P253317	ENSG00000174946	Homo sapiens	G protein-coupled receptor 171(GPR171)
A_23_P216361	ENSG00000187955	Homo sapiens	collagen type XIV alpha 1 chain(COL14A1)
A_24_P62530	ENSG00000116574	Homo sapiens	ras homolog family member U(RHOU)
A_24_P62530	ENSG00000284984	Homo sapiens	ras homolog family member U(RHOU)
A_24_P14464	ENSG00000101443	Homo sapiens	WAP four-disulfide core domain 2(WFDC2)
A_23_P41314	ENSG00000088926	Homo sapiens	coagulation factor XI(F11)
A_23_P146456	ENSG00000136943	Homo sapiens	cathepsin V(CTSV)
A_23_P128744	ENSG00000100739	Homo sapiens	bradykinin receptor B1(BDKRB1)
A_23_P217228	ENSG00000067445	Homo sapiens	trophinin(TRO)
A_23_P349966	ENSG00000166448	Homo sapiens	transmembrane protein 130(TMEM130)
A_23_P122197	ENSG00000134057	Homo sapiens	cyclin B1(CCNB1)
A_24_P37589	ENSG00000014257	Homo sapiens	acid phosphatase 3(ACP3)
A_24_P416177	ENSG00000121281	Homo sapiens	adenylate cyclase 7(ADCY7)
A_23_P137689	ENSG00000162745	Homo sapiens	olfactomedin like 2B(OLFML2B)
A_24_P892472	ENSG00000229847	Homo sapiens	EMX2 opposite strand/antisense RNA(EMX2OS)
A_23_P356684	ENSG00000011426	Homo sapiens	anillin, actin binding protein(ANLN)
A_23_P149975	ENSG00000065809	Homo sapiens	family with sequence similarity 107 member B(FAM107B)
A_23_P369994	ENSG00000133083	Homo sapiens	doublecortin like kinase 1(DCLK1)
A_23_P94230	ENSG00000154589	Homo sapiens	lymphocyte antigen 96(LY96)
A_24_P206047	ENSG00000151729	Homo sapiens	solute carrier family 25 member 4(SLC25A4)
A_23_P115407	ENSG00000134184	Homo sapiens	glutathione S-transferase mu 1(GSTM1)
A_23_P166087	ENSG00000101265	Homo sapiens	Ras association domain family member 2(RASSF2)
A_23_P138524	ENSG00000121898	Homo sapiens	carboxypeptidase X, M14 family member 2(CPXM2)
A_24_P393571	ENSG00000119125	Homo sapiens	guanine deaminase(GDA)
A_23_P17673	ENSG00000142182	Homo sapiens	DNA methyltransferase 3 like(DNMT3L)
A_23_P128728	ENSG00000081181	Homo sapiens	arginase 2(ARG2)
A_24_P873764	ENSG00000186716	Homo sapiens	BCR activator of RhoGEF and GTPase(BCR)
A_23_P436284	ENSG00000186198	Homo sapiens	solute carrier family 51 subunit beta(SLC51B)
A_23_P157136	ENSG00000006747	Homo sapiens	scinderin(SCIN)
A_23_P105619	ENSG00000198270	Homo sapiens	transmembrane protein 116(TMEM116)
A_23_P390116	ENSG00000182957	Homo sapiens	spermatogenesis associated 13(SPATA13)
A_23_P30634	ENSG00000112182	Homo sapiens	BTB domain and CNC homolog 2(BACH2)
A_23_P98616	ENSG00000197901	Homo sapiens	solute carrier family 22 member 6(SLC22A6)
A_23_P215060	ENSG00000128567	Homo sapiens	podocalyxin like(PODXL)
A_23_P102109	ENSG00000127824	Homo sapiens	tubulin alpha 4a(TUBA4A)
A_24_P62505	ENSG00000198756	Homo sapiens	collagen beta(1-O)galactosyltransferase 2(COLGALT2)
A_24_P129417	ENSG00000168487	Homo sapiens	bone morphogenetic protein 1(BMP1)
A_24_P8371	ENSG00000183018	Homo sapiens	SPNS lysolipid transporter 2, sphingosine-1-phosphate(SPNS2)
A_23_P388220	ENSG00000184672	Homo sapiens	RALY RNA binding protein like(RALYL)
A_32_P116271	ENSG00000180769	Homo sapiens	WDFY3 antisense RNA 2(WDFY3-AS2)
A_23_P39955	ENSG00000163017	Homo sapiens	actin gamma 2, smooth muscle(ACTG2)
A_23_P138507	ENSG00000170312	Homo sapiens	cyclin dependent kinase 1(CDK1)
A_23_P72537	ENSG00000156709	Homo sapiens	apoptosis inducing factor mitochondria associated 1(AIFM1)
A_24_P68311	ENSG00000054654	Homo sapiens	spectrin repeat containing nuclear envelope protein 2(SYNE2)
A_23_P162982	ENSG00000284807	Homo sapiens	dehydrogenase/reductase 4(DHRS4)
A_23_P162982	ENSG00000157326	Homo sapiens	dehydrogenase/reductase 4(DHRS4)
A_24_P634768	ENSG00000241224	Homo sapiens	chromosome 3 open reading frame 85(C3orf85)
A_23_P215111	ENSG00000105929	Homo sapiens	ATPase H+ transporting V0 subunit a4(ATP6V0A4)
A_23_P252541	ENSG00000276600	Homo sapiens	RAB7B, member RAS oncogene family(RAB7B)
A_23_P149529	ENSG00000184292	Homo sapiens	tumor associated calcium signal transducer 2(TACSTD2)
A_23_P28815	ENSG00000019186	Homo sapiens	cytochrome P450 family 24 subfamily A member 1(CYP24A1)
A_23_P24457	ENSG00000148948	Homo sapiens	leucine rich repeat containing 4C(LRRC4C)
A_23_P214267	ENSG00000153292	Homo sapiens	adhesion G protein-coupled receptor F1(ADGRF1)
A_23_P161659	ENSG00000019505	Homo sapiens	synaptotagmin 13(SYT13)
A_24_P103264	ENSG00000174607	Homo sapiens	UDP glycosyltransferase 8(UGT8)
A_24_P149036	ENSG00000113657	Homo sapiens	dihydropyrimidinase like 3(DPYSL3)
A_23_P94319	ENSG00000176595	Homo sapiens	kelch repeat and BTB domain containing 11(KBTBD11)
A_23_P94319	ENSG00000273645	Homo sapiens	kelch repeat and BTB domain containing 11(KBTBD11)
A_23_P145	ENSG00000117305	Homo sapiens	3-hydroxy-3-methylglutaryl-CoA lyase(HMGCL)
A_23_P14667	ENSG00000156222	Homo sapiens	solute carrier family 28 member 1(SLC28A1)
A_23_P3014	ENSG00000169413	Homo sapiens	ribonuclease A family member k6(RNASE6)
A_23_P115872	ENSG00000138180	Homo sapiens	centrosomal protein 55(CEP55)
A_23_P14673	ENSG00000103742	Homo sapiens	immunoglobulin superfamily DCC subclass member 4(IGDCC4)
A_23_P160318	ENSG00000084636	Homo sapiens	collagen type XVI alpha 1 chain(COL16A1)
A_23_P254733	ENSG00000151725	Homo sapiens	centromere protein U(CENPU)
A_32_P108655	ENSG00000233381	Homo sapiens	adenylate kinase 4 pseudogene 3(AK4P3)
A_32_P108655	ENSG00000162433	Homo sapiens	adenylate kinase 4(AK4)
A_23_P58251	ENSG00000109625	Homo sapiens	carboxypeptidase Z(CPZ)
A_23_P346800	ENSG00000126895	Homo sapiens	arginine vasopressin receptor 2(AVPR2)
A_23_P340263	ENSG00000145428	Homo sapiens	ring finger protein 175(RNF175)
A_23_P61426	ENSG00000175806	Homo sapiens	methionine sulfoxide reductase A(MSRA)
A_23_P61426	ENSG00000285250	Homo sapiens	methionine sulfoxide reductase A(MSRA)
A_23_P169154	ENSG00000099219	Homo sapiens	endoplasmic reticulum metallopeptidase 1(ERMP1)
A_23_P330461	ENSG00000277789	Homo sapiens	transmembrane channel like 4(TMC4)
A_23_P330461	ENSG00000277667	Homo sapiens	transmembrane channel like 4(TMC4)
A_23_P330461	ENSG00000274384	Homo sapiens	transmembrane channel like 4(TMC4)
A_23_P330461	ENSG00000274905	Homo sapiens	transmembrane channel like 4(TMC4)
A_23_P330461	ENSG00000276260	Homo sapiens	transmembrane channel like 4(TMC4)
A_23_P330461	ENSG00000167608	Homo sapiens	transmembrane channel like 4(TMC4)
A_23_P330461	ENSG00000278363	Homo sapiens	transmembrane channel like 4(TMC4)
A_23_P330461	ENSG00000273722	Homo sapiens	transmembrane channel like 4(TMC4)
A_23_P330461	ENSG00000277996	Homo sapiens	transmembrane channel like 4(TMC4)
A_23_P330461	ENSG00000274873	Homo sapiens	transmembrane channel like 4(TMC4)
A_24_P121956	ENSG00000180089	Homo sapiens	transmembrane protein 86B(TMEM86B)
A_23_P43197	ENSG00000104327	Homo sapiens	calbindin 1(CALB1)
A_23_P101208	ENSG00000166347	Homo sapiens	cytochrome b5 type A(CYB5A)
A_24_P299474	ENSG00000145934	Homo sapiens	teneurin transmembrane protein 2(TENM2)
A_23_P216468	ENSG00000106688	Homo sapiens	solute carrier family 1 member 1(SLC1A1)
A_23_P301925	ENSG00000198804	Homo sapiens	mitochondrially encoded cytochrome c oxidase I(MT-CO1)
A_23_P204016	ENSG00000167535	Homo sapiens	calcium voltage-gated channel auxiliary subunit beta 3(CACNB3)
A_32_P222695	ENSG00000183111	Homo sapiens	Rho guanine nucleotide exchange factor 37(ARHGEF37)
A_24_P390495	ENSG00000006210	Homo sapiens	C-X3-C motif chemokine ligand 1(CX3CL1)
A_23_P76914	ENSG00000126778	Homo sapiens	SIX homeobox 1(SIX1)
A_23_P26629	ENSG00000103490	Homo sapiens	PYD and CARD domain containing(PYCARD)
A_24_P418816	ENSG00000116157	Homo sapiens	glutathione peroxidase 7(GPX7)
A_23_P73413	ENSG00000147606	Homo sapiens	solute carrier family 26 member 7(SLC26A7)
A_23_P374082	ENSG00000135074	Homo sapiens	ADAM metallopeptidase domain 19(ADAM19)
A_23_P160336	ENSG00000243709	Homo sapiens	left-right determination factor 1(LEFTY1)
A_24_P345002	ENSG00000196368	Homo sapiens	nudix hydrolase 11(NUDT11)
A_32_P164246	ENSG00000164379	Homo sapiens	forkhead box Q1(FOXQ1)
A_23_P408249	ENSG00000124253	Homo sapiens	phosphoenolpyruvate carboxykinase 1(PCK1)
A_23_P125643	ENSG00000102048	Homo sapiens	ankyrin repeat and SOCS box containing 9(ASB9)
A_23_P147388	ENSG00000197892	Homo sapiens	kinesin family member 13B(KIF13B)
A_23_P414913	ENSG00000122694	Homo sapiens	GLI pathogenesis related 2(GLIPR2)
A_23_P60990	ENSG00000172478	Homo sapiens	mab-21 like 4(MAB21L4)
A_23_P151405	ENSG00000136108	Homo sapiens	cytoskeleton associated protein 2(CKAP2)
A_23_P50710	ENSG00000186115	Homo sapiens	cytochrome P450 family 4 subfamily F member 2(CYP4F2)
A_23_P334883	ENSG00000162105	Homo sapiens	SH3 and multiple ankyrin repeat domains 2(SHANK2)
A_23_P150555	ENSG00000124935	Homo sapiens	secretoglobin family 1D member 2(SCGB1D2)
A_32_P221799	ENSG00000278677	Homo sapiens	H2A clustered histone 17(H2AC17)
A_32_P221799	ENSG00000274997	Homo sapiens	H2A clustered histone 12(H2AC12)
A_32_P221799	ENSG00000196747	Homo sapiens	H2A clustered histone 13(H2AC13)
A_32_P221799	ENSG00000196787	Homo sapiens	H2A clustered histone 11(H2AC11)
A_32_P221799	ENSG00000275221	Homo sapiens	H2A clustered histone 15(H2AC15)
A_32_P221799	ENSG00000276903	Homo sapiens	H2A clustered histone 16(H2AC16)
A_24_P312519	ENSG00000108187	Homo sapiens	phenazine biosynthesis like protein domain containing(PBLD)
A_23_P3065	ENSG00000100557	Homo sapiens	coiled-coil domain containing 198(CCDC198)
A_24_P217234	ENSG00000138079	Homo sapiens	solute carrier family 3 member 1(SLC3A1)
A_23_P69329	ENSG00000114378	Homo sapiens	hyaluronidase 1(HYAL1)
A_23_P252981	ENSG00000130234	Homo sapiens	angiotensin converting enzyme 2(ACE2)
A_24_P4816	ENSG00000139112	Homo sapiens	GABA type A receptor associated protein like 1(GABARAPL1)
A_23_P213375	ENSG00000112852	Homo sapiens	protocadherin beta 2(PCDHB2)
A_23_P214222	ENSG00000277443	Homo sapiens	myristoylated alanine rich protein kinase C substrate(MARCKS)
A_23_P151895	ENSG00000138615	Homo sapiens	cartilage intermediate layer protein(CILP)
A_23_P85800	ENSG00000169442	Homo sapiens	CD52 molecule(CD52)
A_23_P502654	ENSG00000284320	Homo sapiens	serine hydroxymethyltransferase 1(SHMT1)
A_23_P502654	ENSG00000176974	Homo sapiens	serine hydroxymethyltransferase 1(SHMT1)
A_23_P114983	ENSG00000158022	Homo sapiens	tripartite motif containing 63(TRIM63)
A_23_P158041	ENSG00000165269	Homo sapiens	aquaporin 7(AQP7)
A_23_P13382	ENSG00000288199	Homo sapiens	lymphocyte specific protein 1(LSP1)
A_23_P13382	ENSG00000130592	Homo sapiens	lymphocyte specific protein 1(LSP1)
A_23_P69339	ENSG00000060971	Homo sapiens	acetyl-CoA acyltransferase 1(ACAA1)
A_24_P90216	ENSG00000205213	Homo sapiens	leucine rich repeat containing G protein-coupled receptor 4(LGR4)
A_23_P48455	ENSG00000166126	Homo sapiens	amnion associated transmembrane protein(AMN)
A_23_P397120	ENSG00000095932	Homo sapiens	small integral membrane protein 24(SMIM24)
A_23_P100344	ENSG00000091651	Homo sapiens	origin recognition complex subunit 6(ORC6)
A_23_P213385	ENSG00000176788	Homo sapiens	brain abundant membrane attached signal protein 1(BASP1)
A_23_P256084	ENSG00000157399	Homo sapiens	arylsulfatase L(ARSL)
A_23_P170186	ENSG00000178814	Homo sapiens	5-oxoprolinase, ATP-hydrolysing(OPLAH)
A_24_P336983	ENSG00000162949	Homo sapiens	calpain 13(CAPN13)
A_23_P216429	ENSG00000106819	Homo sapiens	asporin(ASPN)
A_23_P159382	ENSG00000150961	Homo sapiens	SEC24 homolog D, COPII coat complex component(SEC24D)
A_24_P216361	ENSG00000185686	Homo sapiens	PRAME nuclear receptor transcriptional regulator(PRAME)
A_24_P216361	ENSG00000275013	Homo sapiens	PRAME nuclear receptor transcriptional regulator(PRAME)
A_24_P673063	ENSG00000164687	Homo sapiens	fatty acid binding protein 5(FABP5)
A_23_P202269	ENSG00000151150	Homo sapiens	ankyrin 3(ANK3)
A_24_P48723	ENSG00000124212	Homo sapiens	prostaglandin I2 synthase(PTGIS)
A_23_P47116	ENSG00000273859	Homo sapiens	Ras association domain family member 7(RASSF7)
A_23_P47116	ENSG00000099849	Homo sapiens	Ras association domain family member 7(RASSF7)
A_23_P206626	ENSG00000166828	Homo sapiens	sodium channel epithelial 1 subunit gamma(SCNN1G)
A_23_P100315	ENSG00000274296	Homo sapiens	2,4-dienoyl-CoA reductase 2(DECR2)
A_23_P100315	ENSG00000242612	Homo sapiens	2,4-dienoyl-CoA reductase 2(DECR2)
A_24_P284805	ENSG00000185133	Homo sapiens	inositol polyphosphate-5-phosphatase J(INPP5J)
A_23_P121253	ENSG00000121858	Homo sapiens	TNF superfamily member 10(TNFSF10)
A_23_P58228	ENSG00000109205	Homo sapiens	odontogenic, ameloblast associated(ODAM)
A_23_P425681	ENSG00000187094	Homo sapiens	cholecystokinin(CCK)
A_24_P392632	ENSG00000083067	Homo sapiens	transient receptor potential cation channel subfamily M member 3(TRPM3)
A_23_P57379	ENSG00000093009	Homo sapiens	cell division cycle 45(CDC45)
A_32_P210202	ENSG00000165891	Homo sapiens	E2F transcription factor 7(E2F7)
A_23_P16866	ENSG00000127831	Homo sapiens	villin 1(VIL1)
A_23_P5200	ENSG00000161270	Homo sapiens	NPHS1 adhesion molecule, nephrin(NPHS1)
A_23_P68031	ENSG00000138378	Homo sapiens	signal transducer and activator of transcription 4(STAT4)
A_23_P47102	ENSG00000132744	Homo sapiens	aminoacylase 3(ACY3)
A_23_P130194	ENSG00000183010	Homo sapiens	pyrroline-5-carboxylate reductase 1(PYCR1)
A_32_P381593	ENSG00000147606	Homo sapiens	solute carrier family 26 member 7(SLC26A7)
A_24_P106363	ENSG00000152939	Homo sapiens	MARVEL domain containing 2(MARVELD2)
A_24_P106363	ENSG00000274671	Homo sapiens	MARVEL domain containing 2(MARVELD2)
A_23_P213336	ENSG00000113578	Homo sapiens	fibroblast growth factor 1(FGF1)
A_24_P684186	ENSG00000170571	Homo sapiens	embigin(EMB)
A_23_P81898	ENSG00000231968	Homo sapiens	ubiquitin D(UBD)
A_23_P81898	ENSG00000206513	Homo sapiens	ubiquitin D(UBD)
A_23_P81898	ENSG00000224654	Homo sapiens	ubiquitin D(UBD)
A_23_P81898	ENSG00000228913	Homo sapiens	ubiquitin D(UBD)
A_23_P81898	ENSG00000226898	Homo sapiens	ubiquitin D(UBD)
A_23_P81898	ENSG00000206468	Homo sapiens	ubiquitin D(UBD)
A_23_P81898	ENSG00000213886	Homo sapiens	ubiquitin D(UBD)
A_24_P684183	ENSG00000232180	Homo sapiens	solute carrier family 44 member 4(SLC44A4)
A_24_P684183	ENSG00000231479	Homo sapiens	solute carrier family 44 member 4(SLC44A4)
A_24_P684183	ENSG00000204385	Homo sapiens	solute carrier family 44 member 4(SLC44A4)
A_24_P684183	ENSG00000206378	Homo sapiens	solute carrier family 44 member 4(SLC44A4)
A_24_P684183	ENSG00000228263	Homo sapiens	solute carrier family 44 member 4(SLC44A4)
A_24_P684183	ENSG00000229077	Homo sapiens	solute carrier family 44 member 4(SLC44A4)
A_24_P684183	ENSG00000235336	Homo sapiens	solute carrier family 44 member 4(SLC44A4)
A_23_P202683	ENSG00000099834	Homo sapiens	cadherin related family member 5(CDHR5)
A_23_P202683	ENSG00000273572	Homo sapiens	cadherin related family member 5(CDHR5)
A_24_P63030	ENSG00000144040	Homo sapiens	sideroflexin 5(SFXN5)
A_23_P142974	ENSG00000163219	Homo sapiens	Rho GTPase activating protein 25(ARHGAP25)
A_23_P25706	ENSG00000165959	Homo sapiens	calmin(CLMN)
A_23_P133691	ENSG00000025039	Homo sapiens	Ras related GTP binding D(RRAGD)
A_23_P130182	ENSG00000178999	Homo sapiens	aurora kinase B(AURKB)
A_23_P89380	ENSG00000169429	Homo sapiens	C-X-C motif chemokine ligand 8(CXCL8)
A_23_P20494	ENSG00000104419	Homo sapiens	N-myc downstream regulated 1(NDRG1)
A_23_P162589	ENSG00000111424	Homo sapiens	vitamin D receptor(VDR)
A_23_P315252	ENSG00000198886	Homo sapiens	mitochondrially encoded NADH dehydrogenase 4(MT-ND4)
A_23_P315252	ENSG00000212907	Homo sapiens	mitochondrially encoded NADH 4L dehydrogenase(MT-ND4L)
A_23_P259586	ENSG00000112742	Homo sapiens	TTK protein kinase(TTK)
A_23_P215525	ENSG00000070882	Homo sapiens	oxysterol binding protein like 3(OSBPL3)
A_23_P12405	ENSG00000187017	Homo sapiens	espin(ESPN)
A_23_P84910	ENSG00000147117	Homo sapiens	zinc finger protein 157(ZNF157)
A_23_P154962	ENSG00000275793	Homo sapiens	RIMS binding protein 3(RIMBP3)
A_23_P154962	ENSG00000274600	Homo sapiens	RIMS binding protein 3B(RIMBP3B)
A_23_P154962	ENSG00000183246	Homo sapiens	RIMS binding protein 3C(RIMBP3C)
A_23_P30294	ENSG00000129596	Homo sapiens	cysteine dioxygenase type 1(CDO1)
A_23_P203540	ENSG00000135373	Homo sapiens	ETS homologous factor(EHF)
A_23_P428298	ENSG00000124602	Homo sapiens	unc-5 family C-terminal like(UNC5CL)
A_23_P42282	ENSG00000224389	Homo sapiens	complement C4B (Chido blood group)(C4B)
A_23_P42282	ENSG00000236625	Homo sapiens	complement C4B (Chido blood group)(C4B)
A_23_P42282	ENSG00000233312	Homo sapiens	complement C4B (Chido blood group)(C4B)
A_23_P42282	ENSG00000228267	Homo sapiens	complement C4B (Chido blood group)(C4B)
A_23_P42282	ENSG00000228454	Homo sapiens	complement C4B (Chido blood group)(C4B)
A_23_P152305	ENSG00000140937	Homo sapiens	cadherin 11(CDH11)
A_23_P40096	ENSG00000115718	Homo sapiens	protein C, inactivator of coagulation factors Va and VIIIa(PROC)
A_24_P64344	ENSG00000095585	Homo sapiens	B cell linker(BLNK)
A_23_P162579	ENSG00000152137	Homo sapiens	heat shock protein family B (small) member 8(HSPB8)
A_23_P406928	ENSG00000198786	Homo sapiens	mitochondrially encoded NADH dehydrogenase 5(MT-ND5)
A_23_P385105	ENSG00000115556	Homo sapiens	phospholipase C delta 4(PLCD4)
A_23_P403898	ENSG00000070159	Homo sapiens	protein tyrosine phosphatase non-receptor type 3(PTPN3)
A_24_P647682	ENSG00000127589	Homo sapiens	tubulin beta pseudogene 1(TUBBP1)
A_24_P647682	ENSG00000235207	Homo sapiens	tubulin beta class I pseudogene 6(TUBBP6)
A_24_P647682	ENSG00000224156	Homo sapiens	tubulin beta class I(TUBB)
A_24_P647682	ENSG00000196230	Homo sapiens	tubulin beta class I(TUBB)
A_24_P647682	ENSG00000183311	Homo sapiens	tubulin beta class I(TUBB)
A_24_P647682	ENSG00000227739	Homo sapiens	tubulin beta class I(TUBB)
A_24_P647682	ENSG00000232421	Homo sapiens	tubulin beta class I(TUBB)
A_24_P647682	ENSG00000232575	Homo sapiens	tubulin beta class I(TUBB)
A_24_P647682	ENSG00000229684	Homo sapiens	tubulin beta class I(TUBB)
A_24_P647682	ENSG00000235067	Homo sapiens	tubulin beta class I(TUBB)
A_23_P35977	ENSG00000172367	Homo sapiens	NHERF family PDZ scaffold protein 4(NHERF4)
A_23_P403886	ENSG00000149124	Homo sapiens	glycine-N-acyltransferase(GLYAT)
A_23_P518	ENSG00000134258	Homo sapiens	V-set domain containing T cell activation inhibitor 1(VTCN1)
A_23_P214208	ENSG00000118432	Homo sapiens	cannabinoid receptor 1(CNR1)
A_23_P111402	ENSG00000146374	Homo sapiens	R-spondin 3(RSPO3)
A_23_P111888	ENSG00000164932	Homo sapiens	collagen triple helix repeat containing 1(CTHRC1)
A_24_P177553	ENSG00000272034	Homo sapiens	small nucleolar RNA, C/D box 14A(SNORD14A)
A_24_P177553	ENSG00000202252	Homo sapiens	small nucleolar RNA, C/D box 14C(SNORD14C)
A_24_P177553	ENSG00000201403	Homo sapiens	small nucleolar RNA, C/D box 14B(SNORD14B)
A_24_P177553	ENSG00000200879	Homo sapiens	small nucleolar RNA, C/D box 14E(SNORD14E)
A_24_P177553	ENSG00000207118	Homo sapiens	small nucleolar RNA, C/D box 14D(SNORD14D)
A_23_P42265	ENSG00000227567	Homo sapiens	apolipoprotein M(APOM)
A_23_P42265	ENSG00000226215	Homo sapiens	apolipoprotein M(APOM)
A_23_P42265	ENSG00000204444	Homo sapiens	apolipoprotein M(APOM)
A_23_P42265	ENSG00000235754	Homo sapiens	apolipoprotein M(APOM)
A_23_P42265	ENSG00000231974	Homo sapiens	apolipoprotein M(APOM)
A_23_P42265	ENSG00000224290	Homo sapiens	apolipoprotein M(APOM)
A_23_P42265	ENSG00000206409	Homo sapiens	apolipoprotein M(APOM)
A_23_P21324	ENSG00000233608	Homo sapiens	twist family bHLH transcription factor 2(TWIST2)
A_23_P21324	ENSG00000288335	Homo sapiens	twist family bHLH transcription factor 2(TWIST2)
A_23_P167812	ENSG00000112183	Homo sapiens	RNA binding motif protein 24(RBM24)
A_24_P91991	ENSG00000185818	Homo sapiens	N-acetyltransferase 8 like(NAT8L)
A_24_P208704	ENSG00000180432	Homo sapiens	cytochrome P450 family 8 subfamily B member 1(CYP8B1)
A_23_P10206	ENSG00000170961	Homo sapiens	hyaluronan synthase 2(HAS2)
A_23_P154986	ENSG00000100031	Homo sapiens	gamma-glutamyltransferase 1(GGT1)
A_23_P154986	ENSG00000274252	Homo sapiens	gamma-glutamyltransferase light chain family member 3(GGTLC3)
A_23_P154986	ENSG00000276160	Homo sapiens	gamma-glutamyltransferase light chain 5 pseudogene(GGTLC5P)
A_23_P114929	ENSG00000143158	Homo sapiens	mitochondrial pyruvate carrier 2(MPC2)
A_32_P231568	ENSG00000165105	Homo sapiens	RAS and EF-hand domain containing(RASEF)
A_24_P915692	ENSG00000139289	Homo sapiens	pleckstrin homology like domain family A member 1(PHLDA1)
A_23_P70307	ENSG00000112562	Homo sapiens	SPARC related modular calcium binding 2(SMOC2)
A_23_P201386	ENSG00000153904	Homo sapiens	dimethylarginine dimethylaminohydrolase 1(DDAH1)
A_23_P133665	ENSG00000111816	Homo sapiens	fyn related Src family tyrosine kinase(FRK)
A_23_P34637	ENSG00000143839	Homo sapiens	renin(REN)
A_23_P304110	ENSG00000198944	Homo sapiens	sosondowah ankyrin repeat domain family member A(SOWAHA)
A_23_P70785	ENSG00000112297	Homo sapiens	crystallin beta-gamma domain containing 1(CRYBG1)
A_23_P19020	ENSG00000064692	Homo sapiens	synuclein alpha interacting protein(SNCAIP)
A_23_P56494	ENSG00000169507	Homo sapiens	solute carrier family 38 member 11(SLC38A11)
A_23_P211598	ENSG00000100417	Homo sapiens	phosphomannomutase 1(PMM1)
A_23_P203972	ENSG00000111432	Homo sapiens	frizzled class receptor 10(FZD10)
A_23_P309837	ENSG00000140022	Homo sapiens	stonin 2(STON2)
A_23_P111860	ENSG00000157927	Homo sapiens	Rap associating with DIL domain(RADIL)
A_23_P350045	ENSG00000129625	Homo sapiens	receptor accessory protein 5(REEP5)
A_23_P110531	ENSG00000134363	Homo sapiens	follistatin(FST)
A_24_P333857	ENSG00000118473	Homo sapiens	SH3GL interacting endocytic adaptor 1(SGIP1)
A_24_P88763	ENSG00000115318	Homo sapiens	lysyl oxidase like 3(LOXL3)
A_23_P161297	ENSG00000197444	Homo sapiens	oxoglutarate dehydrogenase L(OGDHL)
A_23_P364613	ENSG00000241935	Homo sapiens	4-hydroxy-2-oxoglutarate aldolase 1(HOGA1)
A_23_P118493	ENSG00000141198	Homo sapiens	target of myb1 like 1 membrane trafficking protein(TOM1L1)
A_23_P121676	ENSG00000168772	Homo sapiens	CXXC finger protein 4(CXXC4)
A_23_P98282	ENSG00000173898	Homo sapiens	spectrin beta, non-erythrocytic 2(SPTBN2)
A_24_P342312	ENSG00000149256	Homo sapiens	teneurin transmembrane protein 4(TENM4)
A_23_P401675	ENSG00000152939	Homo sapiens	MARVEL domain containing 2(MARVELD2)
A_23_P401675	ENSG00000274671	Homo sapiens	MARVEL domain containing 2(MARVELD2)
A_24_P203000	ENSG00000100385	Homo sapiens	interleukin 2 receptor subunit beta(IL2RB)
A_24_P366787	ENSG00000177133	Homo sapiens	PRDM16 divergent transcript(PRDM16-DT)
A_23_P359277	ENSG00000164181	Homo sapiens	ELOVL fatty acid elongase 7(ELOVL7)
A_23_P154526	ENSG00000115290	Homo sapiens	growth factor receptor bound protein 14(GRB14)
A_24_P251969	ENSG00000113578	Homo sapiens	fibroblast growth factor 1(FGF1)
A_24_P226108	ENSG00000163694	Homo sapiens	RNA binding motif protein 47(RBM47)
A_23_P250735	ENSG00000100307	Homo sapiens	chromobox 7(CBX7)
A_23_P364625	ENSG00000184434	Homo sapiens	leucine rich repeat containing 19(LRRC19)
A_24_P251962	ENSG00000112852	Homo sapiens	protocadherin beta 2(PCDHB2)
A_32_P25357	ENSG00000129910	Homo sapiens	cadherin 15(CDH15)
A_24_P260443	ENSG00000113296	Homo sapiens	thrombospondin 4(THBS4)
A_24_P178444	ENSG00000255353	Homo sapiens	argininosuccinate synthetase 1 pseudogene 13(ASS1P13)
A_23_P13740	ENSG00000067798	Homo sapiens	neuron navigator 3(NAV3)
A_23_P66241	ENSG00000205364	Homo sapiens	metallothionein 1M(MT1M)
A_23_P204847	ENSG00000136167	Homo sapiens	lymphocyte cytosolic protein 1(LCP1)
A_23_P167856	ENSG00000137216	Homo sapiens	transmembrane protein 63B(TMEM63B)
A_24_P98109	ENSG00000086300	Homo sapiens	sorting nexin 10(SNX10)
A_23_P67569	ENSG00000282283	Homo sapiens	phospholipid phosphatase related 3(PLPPR3)
A_23_P67569	ENSG00000129951	Homo sapiens	phospholipid phosphatase related 3(PLPPR3)
A_24_P327181	ENSG00000126562	Homo sapiens	WNK lysine deficient protein kinase 4(WNK4)
A_23_P382065	ENSG00000164035	Homo sapiens	endomucin(EMCN)
A_23_P79562	ENSG00000163586	Homo sapiens	fatty acid binding protein 1(FABP1)
A_23_P79545	ENSG00000163541	Homo sapiens	succinate-CoA ligase GDP/ADP-forming subunit alpha(SUCLG1)
A_23_P163481	ENSG00000156970	Homo sapiens	BUB1 mitotic checkpoint serine/threonine kinase B(BUB1B)
A_23_P120316	ENSG00000065911	Homo sapiens	methylenetetrahydrofolate dehydrogenase (NADP+ dependent) 2, methenyltetrahydrofolate cyclohydrolase(MTHFD2)
A_24_P928969	ENSG00000070159	Homo sapiens	protein tyrosine phosphatase non-receptor type 3(PTPN3)
A_23_P331748	ENSG00000105383	Homo sapiens	CD33 molecule(CD33)
A_24_P318656	ENSG00000259207	Homo sapiens	integrin subunit beta 3(ITGB3)
A_23_P34700	ENSG00000118194	Homo sapiens	troponin T2, cardiac type(TNNT2)
A_24_P236235	ENSG00000185070	Homo sapiens	fibronectin leucine rich transmembrane protein 2(FLRT2)
A_23_P53467	ENSG00000166130	Homo sapiens	IKBKB interacting protein(IKBIP)
A_23_P90888	ENSG00000138435	Homo sapiens	cholinergic receptor nicotinic alpha 1 subunit(CHRNA1)
A_23_P302568	ENSG00000115194	Homo sapiens	solute carrier family 30 member 3(SLC30A3)
A_24_P136866	ENSG00000183023	Homo sapiens	solute carrier family 8 member A1(SLC8A1)
A_24_P131173	ENSG00000162817	Homo sapiens	chromosome 1 open reading frame 115(C1orf115)
A_23_P142574	ENSG00000124003	Homo sapiens	monoacylglycerol O-acyltransferase 1(MOGAT1)
A_23_P42322	ENSG00000206290	Homo sapiens	collagen type XI alpha 2 chain(COL11A2)
A_23_P42322	ENSG00000204248	Homo sapiens	collagen type XI alpha 2 chain(COL11A2)
A_23_P42322	ENSG00000223699	Homo sapiens	collagen type XI alpha 2 chain(COL11A2)
A_23_P42322	ENSG00000227801	Homo sapiens	collagen type XI alpha 2 chain(COL11A2)
A_23_P42322	ENSG00000230930	Homo sapiens	collagen type XI alpha 2 chain(COL11A2)
A_23_P42322	ENSG00000232541	Homo sapiens	collagen type XI alpha 2 chain(COL11A2)
A_23_P42322	ENSG00000235708	Homo sapiens	collagen type XI alpha 2 chain(COL11A2)
A_23_P259611	ENSG00000086288	Homo sapiens	NME/NM23 family member 8(NME8)
A_23_P408955	ENSG00000282899	Homo sapiens	E2F transcription factor 2(E2F2)
A_23_P408955	ENSG00000007968	Homo sapiens	E2F transcription factor 2(E2F2)
A_23_P429425	ENSG00000144057	Homo sapiens	ST6 beta-galactoside alpha-2,6-sialyltransferase 2(ST6GAL2)
A_23_P259621	ENSG00000086730	Homo sapiens	linker for activation of T cells family member 2(LAT2)
A_23_P134935	ENSG00000120875	Homo sapiens	dual specificity phosphatase 4(DUSP4)
A_24_P118196	ENSG00000172986	Homo sapiens	glucoside xylosyltransferase 2(GXYLT2)
A_24_P176079	ENSG00000132970	Homo sapiens	WASP family member 3(WASF3)
A_32_P169114	ENSG00000183454	Homo sapiens	glutamate ionotropic receptor NMDA type subunit 2A(GRIN2A)
A_23_P88559	ENSG00000166035	Homo sapiens	lipase C, hepatic type(LIPC)
A_23_P53476	ENSG00000111716	Homo sapiens	lactate dehydrogenase B(LDHB)
A_23_P56505	ENSG00000115232	Homo sapiens	integrin subunit alpha 4(ITGA4)
A_24_P417189	ENSG00000130829	Homo sapiens	dual specificity phosphatase 9(DUSP9)
A_23_P325690	ENSG00000198483	Homo sapiens	ankyrin repeat domain 35(ANKRD35)
A_23_P417415	ENSG00000162390	Homo sapiens	acyl-CoA thioesterase 11(ACOT11)
A_23_P69810	ENSG00000138678	Homo sapiens	glycerol-3-phosphate acyltransferase 3(GPAT3)
A_24_P13285	ENSG00000135447	Homo sapiens	protein phosphatase 1 regulatory inhibitor subunit 1A(PPP1R1A)
A_23_P165201	ENSG00000250799	Homo sapiens	proline dehydrogenase 2(PRODH2)
A_24_P223384	ENSG00000277075	Homo sapiens	H2A clustered histone 8(H2AC8)
A_24_P223384	ENSG00000278463	Homo sapiens	H2A clustered histone 4(H2AC4)
A_24_P248240	ENSG00000132718	Homo sapiens	synaptotagmin 11(SYT11)
A_23_P15174	ENSG00000198417	Homo sapiens	metallothionein 1F(MT1F)
A_23_P45811	ENSG00000211452	Homo sapiens	iodothyronine deiodinase 1(DIO1)
A_23_P66311	ENSG00000213918	Homo sapiens	deoxyribonuclease 1(DNASE1)
A_24_P38572	ENSG00000165271	Homo sapiens	nucleolar protein 6(NOL6)
A_23_P66798	ENSG00000171345	Homo sapiens	keratin 19(KRT19)
A_23_P117580	ENSG00000187097	Homo sapiens	ectonucleoside triphosphate diphosphohydrolase 5 (inactive)(ENTPD5)
A_24_P356916	ENSG00000158296	Homo sapiens	solute carrier family 13 member 3(SLC13A3)
A_23_P144778	ENSG00000131730	Homo sapiens	creatine kinase, mitochondrial 2(CKMT2)
A_23_P105138	ENSG00000121691	Homo sapiens	catalase(CAT)
A_23_P75283	ENSG00000138207	Homo sapiens	retinol binding protein 4(RBP4)
A_23_P134914	ENSG00000176956	Homo sapiens	lymphocyte antigen 6 family member H(LY6H)
A_23_P134914	ENSG00000274488	Homo sapiens	lymphocyte antigen 6 family member H(LY6H)
A_24_P343621	ENSG00000134463	Homo sapiens	enoyl-CoA hydratase domain containing 3(ECHDC3)
A_23_P79622	ENSG00000079150	Homo sapiens	FKBP prolyl isomerase 7(FKBP7)
A_23_P110961	ENSG00000060762	Homo sapiens	mitochondrial pyruvate carrier 1(MPC1)
A_24_P2361	ENSG00000186510	Homo sapiens	chloride voltage-gated channel Ka(CLCNKA)
A_23_P202750	ENSG00000182919	Homo sapiens	chromosome 11 open reading frame 54(C11orf54)
A_23_P30799	ENSG00000287080	Homo sapiens	H3 clustered histone 3(H3C3)
A_23_P30799	ENSG00000274750	Homo sapiens	H3 clustered histone 6(H3C6)
A_23_P30799	ENSG00000275379	Homo sapiens	H3 clustered histone 11(H3C11)
A_23_P30799	ENSG00000273983	Homo sapiens	H3 clustered histone 8(H3C8)
A_23_P30799	ENSG00000197153	Homo sapiens	H3 clustered histone 12(H3C12)
A_23_P30799	ENSG00000196866	Homo sapiens	H2A clustered histone 7(H2AC7)
A_23_P30799	ENSG00000278828	Homo sapiens	H3 clustered histone 10(H3C10)
A_23_P30799	ENSG00000286522	Homo sapiens	H3 clustered histone 2(H3C2)
A_23_P30799	ENSG00000277775	Homo sapiens	H3 clustered histone 7(H3C7)
A_23_P30799	ENSG00000203852	Homo sapiens	H3 clustered histone 15(H3C15)
A_23_P30799	ENSG00000183598	Homo sapiens	H3 clustered histone 13(H3C13)
A_23_P30799	ENSG00000203811	Homo sapiens	H3 clustered histone 14(H3C14)
A_23_P30799	ENSG00000275714	Homo sapiens	H3 clustered histone 1(H3C1)
A_23_P30799	ENSG00000197409	Homo sapiens	H3 clustered histone 4(H3C4)
A_23_P66328	ENSG00000066813	Homo sapiens	acyl-CoA synthetase medium chain family member 2B(ACSM2B)
A_23_P34744	ENSG00000143387	Homo sapiens	cathepsin K(CTSK)
A_23_P11629	ENSG00000143001	Homo sapiens	transmembrane protein 61(TMEM61)
A_23_P206280	ENSG00000205336	Homo sapiens	adhesion G protein-coupled receptor G1(ADGRG1)
A_23_P350689	ENSG00000184307	Homo sapiens	zinc finger DHHC-type palmitoyltransferase 23(ZDHHC23)
A_24_P123119	ENSG00000113790	Homo sapiens	enoyl-CoA hydratase and 3-hydroxyacyl CoA dehydrogenase(EHHADH)
A_24_P85775	ENSG00000130775	Homo sapiens	thymocyte selection associated family member 2(THEMIS2)
A_23_P7397	ENSG00000120324	Homo sapiens	protocadherin beta 10(PCDHB10)
A_23_P7397	ENSG00000177839	Homo sapiens	protocadherin beta 9(PCDHB9)
A_23_P6066	ENSG00000088882	Homo sapiens	carboxypeptidase X, M14 family member 1(CPXM1)
A_23_P85015	ENSG00000069535	Homo sapiens	monoamine oxidase B(MAOB)
A_23_P212968	ENSG00000213759	Homo sapiens	UDP glucuronosyltransferase family 2 member B11(UGT2B11)
A_23_P116235	ENSG00000110492	Homo sapiens	midkine(MDK)
A_23_P122924	ENSG00000122641	Homo sapiens	inhibin subunit beta A(INHBA)
A_23_P1682	ENSG00000151715	Homo sapiens	transmembrane protein 45B(TMEM45B)
A_23_P137173	ENSG00000158164	Homo sapiens	thymosin beta 15A(TMSB15A)
A_23_P137173	ENSG00000158427	Homo sapiens	thymosin beta 15B(TMSB15B)
A_23_P118894	ENSG00000167183	Homo sapiens	proline rich 15 like(PRR15L)
A_23_P303455	ENSG00000143147	Homo sapiens	G protein-coupled receptor 161(GPR161)
A_23_P19590	ENSG00000092820	Homo sapiens	ezrin(EZR)
A_23_P255695	ENSG00000124564	Homo sapiens	solute carrier family 17 member 3(SLC17A3)
A_23_P145644	ENSG00000132437	Homo sapiens	dopa decarboxylase(DDC)
A_23_P147822	ENSG00000177106	Homo sapiens	EPS8 like 2(EPS8L2)
A_23_P160800	ENSG00000131910	Homo sapiens	nuclear receptor subfamily 0 group B member 2(NR0B2)
A_23_P503064	ENSG00000133116	Homo sapiens	klotho(KL)
A_23_P748	ENSG00000117595	Homo sapiens	interferon regulatory factor 6(IRF6)
A_23_P392470	ENSG00000151623	Homo sapiens	nuclear receptor subfamily 3 group C member 2(NR3C2)
A_23_P132718	ENSG00000012171	Homo sapiens	semaphorin 3B(SEMA3B)
A_23_P40174	ENSG00000100985	Homo sapiens	matrix metallopeptidase 9(MMP9)
A_23_P379034	ENSG00000128298	Homo sapiens	BAR/IMD domain containing adaptor protein 2 like 2(BAIAP2L2)
A_32_P163858	ENSG00000099194	Homo sapiens	stearoyl-CoA desaturase(SCD)
A_24_P157370	ENSG00000056736	Homo sapiens	interleukin 17 receptor B(IL17RB)
A_23_P105592	ENSG00000110921	Homo sapiens	mevalonate kinase(MVK)
A_32_P46594	ENSG00000245750	Homo sapiens	downregulated RNA in cancer, inhibitor of cell invasion and migration(DRAIC)
A_23_P114061	ENSG00000083067	Homo sapiens	transient receptor potential cation channel subfamily M member 3(TRPM3)
A_23_P99642	ENSG00000155465	Homo sapiens	solute carrier family 7 member 7(SLC7A7)
A_23_P107775	ENSG00000160472	Homo sapiens	transmembrane protein 190(TMEM190)
A_23_P23611	ENSG00000237763	Homo sapiens	amylase alpha 1A(AMY1A)
A_23_P23611	ENSG00000174876	Homo sapiens	amylase alpha 1B(AMY1B)
A_23_P23611	ENSG00000187733	Homo sapiens	amylase alpha 1C(AMY1C)
A_23_P21436	ENSG00000119403	Homo sapiens	PHD finger protein 19(PHF19)
A_24_P49267	ENSG00000160862	Homo sapiens	alpha-2-glycoprotein 1, zinc-binding(AZGP1)
A_24_P49267	ENSG00000291148	Homo sapiens	AZGP1 pseudogene 1(AZGP1P1)
A_32_P110472	ENSG00000009765	Homo sapiens	iodotyrosine deiodinase(IYD)
A_24_P49260	ENSG00000172296	Homo sapiens	serine palmitoyltransferase long chain base subunit 3(SPTLC3)
A_23_P168306	ENSG00000112290	Homo sapiens	WASP family member 1(WASF1)
A_24_P156490	ENSG00000156113	Homo sapiens	potassium calcium-activated channel subfamily M alpha 1(KCNMA1)
A_23_P41498	ENSG00000172955	Homo sapiens	alcohol dehydrogenase 6 (class V)(ADH6)
A_23_P163099	ENSG00000100479	Homo sapiens	DNA polymerase epsilon 2, accessory subunit(POLE2)
A_23_P349676	ENSG00000163013	Homo sapiens	F-box protein 41(FBXO41)
A_23_P81912	ENSG00000127589	Homo sapiens	tubulin beta pseudogene 1(TUBBP1)
A_23_P81912	ENSG00000235207	Homo sapiens	tubulin beta class I pseudogene 6(TUBBP6)
A_23_P81912	ENSG00000224156	Homo sapiens	tubulin beta class I(TUBB)
A_23_P81912	ENSG00000196230	Homo sapiens	tubulin beta class I(TUBB)
A_23_P81912	ENSG00000183311	Homo sapiens	tubulin beta class I(TUBB)
A_23_P81912	ENSG00000227739	Homo sapiens	tubulin beta class I(TUBB)
A_23_P81912	ENSG00000232421	Homo sapiens	tubulin beta class I(TUBB)
A_23_P81912	ENSG00000232575	Homo sapiens	tubulin beta class I(TUBB)
A_23_P81912	ENSG00000229684	Homo sapiens	tubulin beta class I(TUBB)
A_23_P81912	ENSG00000235067	Homo sapiens	tubulin beta class I(TUBB)
A_23_P105562	ENSG00000110799	Homo sapiens	von Willebrand factor(VWF)
A_23_P253012	ENSG00000178075	Homo sapiens	GRAM domain containing 1C(GRAMD1C)
A_23_P318938	ENSG00000165685	Homo sapiens	transmembrane protein 52B(TMEM52B)
A_32_P84009	ENSG00000183723	Homo sapiens	CKLF like MARVEL transmembrane domain containing 4(CMTM4)
A_23_P156327	ENSG00000120708	Homo sapiens	transforming growth factor beta induced(TGFBI)
A_23_P52121	ENSG00000174827	Homo sapiens	PDZ domain containing 1(PDZK1)
A_23_P2501	ENSG00000171759	Homo sapiens	phenylalanine hydroxylase(PAH)
A_23_P314101	ENSG00000099994	Homo sapiens	sushi domain containing 2(SUSD2)
A_23_P379054	ENSG00000164007	Homo sapiens	claudin 19(CLDN19)
A_23_P66767	ENSG00000167741	Homo sapiens	gamma-glutamyltransferase 6(GGT6)
A_23_P328740	ENSG00000163121	Homo sapiens	neuralized E3 ubiquitin protein ligase 3(NEURL3)
A_23_P372834	ENSG00000240583	Homo sapiens	aquaporin 1 (Colton blood group)(AQP1)
A_23_P128663	ENSG00000151835	Homo sapiens	sacsin molecular chaperone(SACS)
A_23_P25396	ENSG00000012504	Homo sapiens	nuclear receptor subfamily 1 group H member 4(NR1H4)
A_23_P324754	ENSG00000103888	Homo sapiens	cell migration inducing hyaluronidase 1(CEMIP)
A_24_P262127	ENSG00000166592	Homo sapiens	RRAD, Ras related glycolysis inhibitor and calcium channel regulator(RRAD)
A_23_P326931	ENSG00000156042	Homo sapiens	cilia and flagella associated protein 70(CFAP70)
A_23_P90804	ENSG00000071054	Homo sapiens	mitogen-activated protein kinase kinase kinase kinase 4(MAP4K4)
A_24_P46130	ENSG00000014257	Homo sapiens	acid phosphatase 3(ACP3)
A_23_P168329	ENSG00000137251	Homo sapiens	tubulointerstitial nephritis antigen(TINAG)
A_24_P254506	ENSG00000101951	Homo sapiens	PAGE family member 4(PAGE4)
A_24_P386746	ENSG00000288369	Homo sapiens	retinol binding protein 5(RBP5)
A_24_P386746	ENSG00000139194	Homo sapiens	retinol binding protein 5(RBP5)
A_23_P345692	ENSG00000172458	Homo sapiens	interleukin 17D(IL17D)
A_23_P257834	ENSG00000163631	Homo sapiens	albumin(ALB)
A_23_P256504	ENSG00000106927	Homo sapiens	alpha-1-microglobulin/bikunin precursor(AMBP)
A_24_P339514	ENSG00000197408	Homo sapiens	cytochrome P450 family 2 subfamily B member 6(CYP2B6)
A_23_P370666	ENSG00000166840	Homo sapiens	glycine-N-acyltransferase like 1(GLYATL1)
A_23_P107735	ENSG00000105369	Homo sapiens	CD79a molecule(CD79A)
A_23_P104224	ENSG00000148584	Homo sapiens	APOBEC1 complementation factor(A1CF)
A_23_P51690	ENSG00000132677	Homo sapiens	Rh family B glycoprotein(RHBG)
A_23_P60166	ENSG00000155792	Homo sapiens	DEP domain containing MTOR interacting protein(DEPTOR)
A_23_P51213	ENSG00000142661	Homo sapiens	myomesin 3(MYOM3)
A_23_P85441	ENSG00000085552	Homo sapiens	immunoglobulin superfamily member 9(IGSF9)
A_24_P225970	ENSG00000129810	Homo sapiens	shugoshin 1(SGO1)
A_24_P810290	ENSG00000203805	Homo sapiens	phospholipid phosphatase 4(PLPP4)
A_23_P167468	ENSG00000113494	Homo sapiens	prolactin receptor(PRLR)
A_23_P379475	ENSG00000116133	Homo sapiens	24-dehydrocholesterol reductase(DHCR24)
A_23_P331049	ENSG00000151640	Homo sapiens	dihydropyrimidinase like 4(DPYSL4)
A_23_P315815	ENSG00000157168	Homo sapiens	neuregulin 1(NRG1)
A_24_P404245	ENSG00000185813	Homo sapiens	phosphate cytidylyltransferase 2, ethanolamine(PCYT2)
A_32_P118397	ENSG00000188175	Homo sapiens	HEPACAM family member 2(HEPACAM2)
A_23_P26223	ENSG00000126522	Homo sapiens	argininosuccinate lyase(ASL)
A_23_P303833	ENSG00000177098	Homo sapiens	sodium voltage-gated channel beta subunit 4(SCN4B)
A_23_P500464	ENSG00000139219	Homo sapiens	collagen type II alpha 1 chain(COL2A1)
A_23_P118834	ENSG00000131747	Homo sapiens	DNA topoisomerase II alpha(TOP2A)
A_24_P286114	ENSG00000079215	Homo sapiens	solute carrier family 1 member 3(SLC1A3)
A_24_P96403	ENSG00000159216	Homo sapiens	RUNX family transcription factor 1(RUNX1)
A_23_P401904	ENSG00000119403	Homo sapiens	PHD finger protein 19(PHF19)
A_23_P312752	ENSG00000115474	Homo sapiens	potassium inwardly rectifying channel subfamily J member 13(KCNJ13)
A_23_P160849	ENSG00000158869	Homo sapiens	Fc epsilon receptor Ig(FCER1G)
A_23_P131801	ENSG00000101049	Homo sapiens	serum/glucocorticoid regulated kinase 2(SGK2)
A_23_P36018	ENSG00000019102	Homo sapiens	V-set and immunoglobulin domain containing 2(VSIG2)
A_23_P127781	ENSG00000168515	Homo sapiens	secretoglobin family 1D member 1(SCGB1D1)
A_24_P396994	ENSG00000114573	Homo sapiens	ATPase H+ transporting V1 subunit A(ATP6V1A)
A_23_P38677	ENSG00000141391	Homo sapiens	PRELI domain containing 3A(PRELID3A)
A_23_P2543	ENSG00000111249	Homo sapiens	cut like homeobox 2(CUX2)
A_23_P170649	ENSG00000164764	Homo sapiens	somatomedin B and thrombospondin type 1 domain containing(SBSPON)
A_23_P47148	ENSG00000086991	Homo sapiens	NADPH oxidase 4(NOX4)
A_23_P74349	ENSG00000143228	Homo sapiens	NUF2 component of NDC80 kinetochore complex(NUF2)
A_23_P96599	ENSG00000158164	Homo sapiens	thymosin beta 15A(TMSB15A)
A_23_P96599	ENSG00000158427	Homo sapiens	thymosin beta 15B(TMSB15B)
A_23_P167005	ENSG00000173890	Homo sapiens	G protein-coupled receptor 160(GPR160)
A_23_P7827	ENSG00000188820	Homo sapiens	calcium homeostasis modulator family member 6(CALHM6)
A_32_P96036	ENSG00000254726	Homo sapiens	mex-3 RNA binding family member A(MEX3A)
A_32_P87568	ENSG00000154380	Homo sapiens	ENAH actin regulator(ENAH)
A_23_P61447	ENSG00000171503	Homo sapiens	electron transfer flavoprotein dehydrogenase(ETFDH)
A_23_P60599	ENSG00000242366	Homo sapiens	UDP glucuronosyltransferase family 1 member A8(UGT1A8)
A_23_P60599	ENSG00000244122	Homo sapiens	UDP glucuronosyltransferase family 1 member A7(UGT1A7)
A_23_P60599	ENSG00000244474	Homo sapiens	UDP glucuronosyltransferase family 1 member A4(UGT1A4)
A_23_P60599	ENSG00000167165	Homo sapiens	UDP glucuronosyltransferase family 1 member A6(UGT1A6)
A_23_P60599	ENSG00000241635	Homo sapiens	UDP glucuronosyltransferase family 1 member A1(UGT1A1)
A_23_P60599	ENSG00000288705	Homo sapiens	UDP glucuronosyltransferase family 1 member A5(UGT1A5)
A_23_P60599	ENSG00000288702	Homo sapiens	UDP glucuronosyltransferase family 1 member A3(UGT1A3)
A_23_P60599	ENSG00000241119	Homo sapiens	UDP glucuronosyltransferase family 1 member A9(UGT1A9)
A_23_P60599	ENSG00000242515	Homo sapiens	UDP glucuronosyltransferase family 1 member A10(UGT1A10)
A_23_P335452	ENSG00000165424	Homo sapiens	zinc finger CCHC-type containing 24(ZCCHC24)
A_24_P136029	ENSG00000074803	Homo sapiens	solute carrier family 12 member 1(SLC12A1)
A_23_P118815	ENSG00000089685	Homo sapiens	baculoviral IAP repeat containing 5(BIRC5)
A_23_P203173	ENSG00000110324	Homo sapiens	interleukin 10 receptor subunit alpha(IL10RA)
A_23_P167030	ENSG00000160801	Homo sapiens	parathyroid hormone 1 receptor(PTH1R)
A_23_P339818	ENSG00000140450	Homo sapiens	arrestin domain containing 4(ARRDC4)
A_23_P70398	ENSG00000112715	Homo sapiens	vascular endothelial growth factor A(VEGFA)
A_23_P103328	ENSG00000050628	Homo sapiens	prostaglandin E receptor 3(PTGER3)
A_23_P387057	ENSG00000127589	Homo sapiens	tubulin beta pseudogene 1(TUBBP1)
A_23_P387057	ENSG00000235207	Homo sapiens	tubulin beta class I pseudogene 6(TUBBP6)
A_23_P387057	ENSG00000224156	Homo sapiens	tubulin beta class I(TUBB)
A_23_P387057	ENSG00000196230	Homo sapiens	tubulin beta class I(TUBB)
A_23_P387057	ENSG00000183311	Homo sapiens	tubulin beta class I(TUBB)
A_23_P387057	ENSG00000227739	Homo sapiens	tubulin beta class I(TUBB)
A_23_P387057	ENSG00000232421	Homo sapiens	tubulin beta class I(TUBB)
A_23_P387057	ENSG00000232575	Homo sapiens	tubulin beta class I(TUBB)
A_23_P387057	ENSG00000229684	Homo sapiens	tubulin beta class I(TUBB)
A_23_P387057	ENSG00000235067	Homo sapiens	tubulin beta class I(TUBB)
A_23_P104651	ENSG00000146670	Homo sapiens	cell division cycle associated 5(CDCA5)
A_24_P252364	ENSG00000091129	Homo sapiens	neuronal cell adhesion molecule(NRCAM)
A_24_P183664	ENSG00000255690	Homo sapiens	TLR4 interactor with leucine rich repeats(TRIL)
A_24_P147169	ENSG00000168907	Homo sapiens	phospholipase A2 group IVF(PLA2G4F)
A_23_P124252	ENSG00000183049	Homo sapiens	calcium/calmodulin dependent protein kinase ID(CAMK1D)
A_23_P106844	ENSG00000125148	Homo sapiens	metallothionein 2A(MT2A)
A_23_P102000	ENSG00000121966	Homo sapiens	C-X-C motif chemokine receptor 4(CXCR4)
A_23_P324327	ENSG00000167191	Homo sapiens	G protein-coupled receptor class C group 5 member B(GPRC5B)
A_23_P155057	ENSG00000100055	Homo sapiens	cytohesin 4(CYTH4)
A_23_P59138	ENSG00000204531	Homo sapiens	POU class 5 homeobox 1(POU5F1)
A_23_P59138	ENSG00000233911	Homo sapiens	POU class 5 homeobox 1(POU5F1)
A_23_P59138	ENSG00000229094	Homo sapiens	POU class 5 homeobox 1(POU5F1)
A_23_P59138	ENSG00000230336	Homo sapiens	POU class 5 homeobox 1(POU5F1)
A_23_P59138	ENSG00000206454	Homo sapiens	POU class 5 homeobox 1(POU5F1)
A_23_P59138	ENSG00000237582	Homo sapiens	POU class 5 homeobox 1(POU5F1)
A_23_P59138	ENSG00000235068	Homo sapiens	POU class 5 homeobox 1(POU5F1)
A_23_P52986	ENSG00000167992	Homo sapiens	von Willebrand factor C and EGF domains(VWCE)
A_23_P170679	ENSG00000169031	Homo sapiens	collagen type IV alpha 3 chain(COL4A3)
A_23_P116642	ENSG00000135502	Homo sapiens	solute carrier family 26 member 10, pseudogene(SLC26A10P)
A_23_P116642	ENSG00000240771	Homo sapiens	Rho guanine nucleotide exchange factor 25(ARHGEF25)
A_24_P12397	ENSG00000095970	Homo sapiens	triggering receptor expressed on myeloid cells 2(TREM2)
A_23_P18672	ENSG00000249948	Homo sapiens	glucosylceramidase beta 3 (gene/pseudogene)(GBA3)
A_23_P418785	ENSG00000145087	Homo sapiens	syntaxin binding protein 5L(STXBP5L)
A_23_P149613	ENSG00000010932	Homo sapiens	flavin containing dimethylaniline monoxygenase 1(FMO1)
A_23_P257803	ENSG00000132837	Homo sapiens	dimethylglycine dehydrogenase(DMGDH)
A_23_P256956	ENSG00000112984	Homo sapiens	kinesin family member 20A(KIF20A)
A_32_P141682	ENSG00000214860	Homo sapiens	envoplakin like(EVPLL)
A_32_P141682	ENSG00000284166	Homo sapiens	envoplakin like(EVPLL)
A_23_P128613	ENSG00000134901	Homo sapiens	protein O-glucosyltransferase 2(POGLUT2)
A_23_P218675	ENSG00000101443	Homo sapiens	WAP four-disulfide core domain 2(WFDC2)
A_23_P208880	ENSG00000276043	Homo sapiens	ubiquitin like with PHD and ring finger domains 1(UHRF1)
A_23_P61466	ENSG00000177675	Homo sapiens	CD163 molecule like 1(CD163L1)
A_24_P737939	ENSG00000204052	Homo sapiens	leucine rich repeat containing 73(LRRC73)
A_23_P60130	ENSG00000147676	Homo sapiens	mal, T cell differentiation protein 2(MAL2)
A_23_P116614	ENSG00000151376	Homo sapiens	malic enzyme 3(ME3)
A_32_P110872	ENSG00000134864	Homo sapiens	gamma-glutamylamine cyclotransferase(GGACT)
A_23_P4773	ENSG00000274311	Homo sapiens	leukocyte immunoglobulin like receptor B5(LILRB5)
A_23_P4773	ENSG00000273991	Homo sapiens	leukocyte immunoglobulin like receptor B5(LILRB5)
A_23_P4773	ENSG00000277414	Homo sapiens	leukocyte immunoglobulin like receptor B5(LILRB5)
A_23_P4773	ENSG00000278437	Homo sapiens	leukocyte immunoglobulin like receptor B5(LILRB5)
A_23_P4773	ENSG00000105609	Homo sapiens	leukocyte immunoglobulin like receptor B5(LILRB5)
A_24_P304423	ENSG00000017427	Homo sapiens	insulin like growth factor 1(IGF1)
A_23_P158570	ENSG00000196177	Homo sapiens	acyl-CoA dehydrogenase short/branched chain(ACADSB)
A_23_P150609	ENSG00000129965	Homo sapiens	INS-IGF2 readthrough(INS-IGF2)
A_23_P150609	ENSG00000167244	Homo sapiens	insulin like growth factor 2(IGF2)
A_23_P150609	ENSG00000254647	Homo sapiens	insulin(INS)
A_23_P254741	ENSG00000109610	Homo sapiens	superoxide dismutase 3(SOD3)
A_23_P27107	ENSG00000142484	Homo sapiens	transmembrane 4 L six family member 5(TM4SF5)
A_24_P280846	ENSG00000174567	Homo sapiens	golgi transport 1A(GOLT1A)
A_23_P502609	ENSG00000007541	Homo sapiens	phosphatidylinositol glycan anchor biosynthesis class Q(PIGQ)
A_23_P250385	ENSG00000184357	Homo sapiens	H1.5 linker histone, cluster member(H1-5)
A_24_P79040	ENSG00000182472	Homo sapiens	calpain 12(CAPN12)
A_23_P253896	ENSG00000168743	Homo sapiens	nephronectin(NPNT)
A_23_P84576	ENSG00000169604	Homo sapiens	ANTXR cell adhesion molecule 1(ANTXR1)
A_23_P60146	ENSG00000104213	Homo sapiens	platelet derived growth factor receptor like(PDGFRL)
A_23_P122052	ENSG00000164294	Homo sapiens	glutathione peroxidase 8 (putative)(GPX8)
A_23_P406782	ENSG00000105707	Homo sapiens	hepsin(HPN)
A_23_P47199	ENSG00000168065	Homo sapiens	solute carrier family 22 member 11(SLC22A11)
A_24_P419300	ENSG00000188242	Homo sapiens	SLC9A3 3' UTR overlapping transcript 1(SLC9A3-OT1)
A_23_P207564	ENSG00000275302	Homo sapiens	C-C motif chemokine ligand 4(CCL4)
A_23_P207564	ENSG00000277943	Homo sapiens	C-C motif chemokine ligand 4(CCL4)
A_23_P207564	ENSG00000275824	Homo sapiens	C-C motif chemokine ligand 4(CCL4)
A_24_P174755	ENSG00000197375	Homo sapiens	solute carrier family 22 member 5(SLC22A5)
A_23_P335428	ENSG00000106049	Homo sapiens	3-hydroxyisobutyrate dehydrogenase(HIBADH)
A_23_P332399	ENSG00000144366	Homo sapiens	GULP PTB domain containing engulfment adaptor 1(GULP1)
A_24_P382319	ENSG00000079385	Homo sapiens	CEA cell adhesion molecule 1(CEACAM1)
A_23_P64980	ENSG00000010379	Homo sapiens	solute carrier family 6 member 13(SLC6A13)
A_23_P38244	ENSG00000091583	Homo sapiens	apolipoprotein H(APOH)
A_23_P71270	ENSG00000160862	Homo sapiens	alpha-2-glycoprotein 1, zinc-binding(AZGP1)
A_23_P71270	ENSG00000291148	Homo sapiens	AZGP1 pseudogene 1(AZGP1P1)
A_23_P420281	ENSG00000166501	Homo sapiens	protein kinase C beta(PRKCB)
A_23_P104617	ENSG00000165905	Homo sapiens	LARGE xylosyl- and glucuronyltransferase 2(LARGE2)
A_23_P16953	ENSG00000135914	Homo sapiens	5-hydroxytryptamine receptor 2B(HTR2B)
A_23_P14774	ENSG00000103811	Homo sapiens	cathepsin H(CTSH)
A_23_P69497	ENSG00000163815	Homo sapiens	C-type lectin domain family 3 member B(CLEC3B)
A_24_P246841	ENSG00000153291	Homo sapiens	solute carrier family 25 member 27(SLC25A27)
A_23_P397293	ENSG00000160886	Homo sapiens	lymphocyte antigen 6 family member K(LY6K)
A_23_P136683	ENSG00000233209	Homo sapiens	major histocompatibility complex, class II, DQ beta 1(HLA-DQB1)
A_23_P136683	ENSG00000179344	Homo sapiens	major histocompatibility complex, class II, DQ beta 1(HLA-DQB1)
A_23_P136683	ENSG00000206302	Homo sapiens	major histocompatibility complex, class II, DQ beta 1(HLA-DQB1)
A_23_P136683	ENSG00000206237	Homo sapiens	major histocompatibility complex, class II, DQ beta 1(HLA-DQB1)
A_23_P136683	ENSG00000225824	Homo sapiens	major histocompatibility complex, class II, DQ beta 1(HLA-DQB1)
A_23_P136683	ENSG00000231939	Homo sapiens	major histocompatibility complex, class II, DQ beta 1(HLA-DQB1)
A_23_P136683	ENSG00000231286	Homo sapiens	major histocompatibility complex, class II, DQ beta 1(HLA-DQB1)
A_23_P391506	ENSG00000116679	Homo sapiens	influenza virus NS1A binding protein(IVNS1ABP)
A_23_P367405	ENSG00000166228	Homo sapiens	pterin-4 alpha-carbinolamine dehydratase 1(PCBD1)
A_32_P141238	ENSG00000047617	Homo sapiens	anoctamin 2(ANO2)
A_24_P128442	ENSG00000092607	Homo sapiens	T-box transcription factor 15(TBX15)
A_23_P140830	ENSG00000102890	Homo sapiens	engulfment and cell motility 3(ELMO3)
A_32_P67526	ENSG00000163075	Homo sapiens	cilia and flagella associated protein 221(CFAP221)
A_23_P105957	ENSG00000072110	Homo sapiens	actinin alpha 1(ACTN1)
A_23_P34375	ENSG00000204219	Homo sapiens	transcription elongation factor A3(TCEA3)
A_23_P34375	ENSG00000282941	Homo sapiens	transcription elongation factor A3(TCEA3)
A_32_P452655	ENSG00000284021	Homo sapiens	galectin 9C(LGALS9C)
A_32_P452655	ENSG00000171916	Homo sapiens	galectin 9C(LGALS9C)
A_23_P114423	ENSG00000130988	Homo sapiens	regucalcin(RGN)
A_23_P151975	ENSG00000140519	Homo sapiens	Rh family C glycoprotein(RHCG)
A_23_P113572	ENSG00000177455	Homo sapiens	CD19 molecule(CD19)
A_23_P111395	ENSG00000112499	Homo sapiens	solute carrier family 22 member 2(SLC22A2)
A_23_P70007	ENSG00000072571	Homo sapiens	hyaluronan mediated motility receptor(HMMR)
A_23_P109072	ENSG00000101115	Homo sapiens	spalt like transcription factor 4(SALL4)
A_23_P136671	ENSG00000171234	Homo sapiens	UDP glucuronosyltransferase family 2 member B7(UGT2B7)
A_23_P46356	ENSG00000163154	Homo sapiens	TNF alpha induced protein 8 like 2(TNFAIP8L2)
A_23_P146146	ENSG00000147614	Homo sapiens	ATPase H+ transporting V0 subunit d2(ATP6V0D2)
A_23_P24104	ENSG00000122861	Homo sapiens	plasminogen activator, urokinase(PLAU)
A_23_P253524	ENSG00000138778	Homo sapiens	centromere protein E(CENPE)
A_23_P161769	ENSG00000137731	Homo sapiens	FXYD domain containing ion transport regulator 2(FXYD2)
A_24_P9321	ENSG00000287080	Homo sapiens	H3 clustered histone 3(H3C3)
A_24_P9321	ENSG00000274750	Homo sapiens	H3 clustered histone 6(H3C6)
A_24_P9321	ENSG00000275379	Homo sapiens	H3 clustered histone 11(H3C11)
A_24_P9321	ENSG00000273983	Homo sapiens	H3 clustered histone 8(H3C8)
A_24_P9321	ENSG00000197153	Homo sapiens	H3 clustered histone 12(H3C12)
A_24_P9321	ENSG00000196866	Homo sapiens	H2A clustered histone 7(H2AC7)
A_24_P9321	ENSG00000278828	Homo sapiens	H3 clustered histone 10(H3C10)
A_24_P9321	ENSG00000286522	Homo sapiens	H3 clustered histone 2(H3C2)
A_24_P9321	ENSG00000277775	Homo sapiens	H3 clustered histone 7(H3C7)
A_24_P9321	ENSG00000203852	Homo sapiens	H3 clustered histone 15(H3C15)
A_24_P9321	ENSG00000183598	Homo sapiens	H3 clustered histone 13(H3C13)
A_24_P9321	ENSG00000203811	Homo sapiens	H3 clustered histone 14(H3C14)
A_24_P9321	ENSG00000275714	Homo sapiens	H3 clustered histone 1(H3C1)
A_24_P9321	ENSG00000197409	Homo sapiens	H3 clustered histone 4(H3C4)
A_23_P343411	ENSG00000188157	Homo sapiens	agrin(AGRN)
A_24_P257511	ENSG00000145692	Homo sapiens	betaine--homocysteine S-methyltransferase(BHMT)
A_23_P102890	ENSG00000243927	Homo sapiens	mitochondrial ribosomal protein S6(MRPS6)
A_23_P115726	ENSG00000165449	Homo sapiens	solute carrier family 16 member 9(SLC16A9)
A_32_P224522	ENSG00000125648	Homo sapiens	solute carrier family 25 member 23(SLC25A23)
A_23_P69030	ENSG00000144810	Homo sapiens	collagen type VIII alpha 1 chain(COL8A1)
A_23_P233	ENSG00000131781	Homo sapiens	flavin containing dimethylaniline monoxygenase 5(FMO5)
A_23_P35219	ENSG00000117650	Homo sapiens	NIMA related kinase 2(NEK2)
A_23_P73526	ENSG00000125931	Homo sapiens	Cbp/p300 interacting transactivator with Glu/Asp rich carboxy-terminal domain 1(CITED1)
A_32_P224525	ENSG00000206384	Homo sapiens	collagen type VI alpha 6 chain(COL6A6)
A_23_P134484	ENSG00000004948	Homo sapiens	calcitonin receptor(CALCR)
A_23_P44166	ENSG00000169738	Homo sapiens	dicarbonyl and L-xylulose reductase(DCXR)
A_23_P23221	ENSG00000116717	Homo sapiens	growth arrest and DNA damage inducible alpha(GADD45A)
A_23_P95790	ENSG00000179914	Homo sapiens	intelectin 1(ITLN1)
A_23_P251795	ENSG00000213420	Homo sapiens	glypican 2(GPC2)
A_23_P100240	ENSG00000166589	Homo sapiens	cadherin 16(CDH16)
A_23_P340376	ENSG00000186715	Homo sapiens	macrophage stimulating 1 like (pseudogene)(MST1L)
A_23_P36531	ENSG00000127324	Homo sapiens	tetraspanin 8(TSPAN8)
A_24_P12401	ENSG00000112715	Homo sapiens	vascular endothelial growth factor A(VEGFA)
A_23_P137984	ENSG00000197747	Homo sapiens	S100 calcium binding protein A10(S100A10)
A_23_P16944	ENSG00000115884	Homo sapiens	syndecan 1(SDC1)
A_23_P114883	ENSG00000122176	Homo sapiens	fibromodulin(FMOD)
A_23_P157299	ENSG00000106624	Homo sapiens	AE binding protein 1(AEBP1)
A_23_P58396	ENSG00000145431	Homo sapiens	platelet derived growth factor C(PDGFC)
A_23_P427703	ENSG00000229230	Homo sapiens	metallothionein 1 pseudogene 3(MT1P3)
A_23_P427703	ENSG00000290662	Homo sapiens	metallothionein 1J, pseudogene(MT1JP)
A_23_P427703	ENSG00000291105	Homo sapiens	metallothionein 1L, pseudogene(MT1L)
A_23_P427703	ENSG00000169715	Homo sapiens	metallothionein 1E(MT1E)
A_23_P63736	ENSG00000185904	Homo sapiens	long intergenic non-protein coding RNA 839(LINC00839)
A_23_P421175	ENSG00000273889	Homo sapiens	family with sequence similarity 83 member H(FAM83H)
A_23_P421175	ENSG00000180921	Homo sapiens	family with sequence similarity 83 member H(FAM83H)
A_23_P149200	ENSG00000117399	Homo sapiens	cell division cycle 20(CDC20)
A_23_P147025	ENSG00000134594	Homo sapiens	RAB33A, member RAS oncogene family(RAB33A)
A_24_P356453	ENSG00000183978	Homo sapiens	cytochrome c oxidase assembly factor 3(COA3)
A_24_P12435	ENSG00000111912	Homo sapiens	nuclear receptor coactivator 7(NCOA7)
A_23_P17844	ENSG00000274665	Homo sapiens	parvalbumin(PVALB)
A_23_P17844	ENSG00000100362	Homo sapiens	parvalbumin(PVALB)
A_23_P163992	ENSG00000141738	Homo sapiens	growth factor receptor bound protein 7(GRB7)
A_23_P305198	ENSG00000138378	Homo sapiens	signal transducer and activator of transcription 4(STAT4)
A_24_P36890	ENSG00000076864	Homo sapiens	RAP1 GTPase activating protein(RAP1GAP)
A_23_P206724	ENSG00000229230	Homo sapiens	metallothionein 1 pseudogene 3(MT1P3)
A_23_P206724	ENSG00000290662	Homo sapiens	metallothionein 1J, pseudogene(MT1JP)
A_23_P206724	ENSG00000291105	Homo sapiens	metallothionein 1L, pseudogene(MT1L)
A_23_P206724	ENSG00000169715	Homo sapiens	metallothionein 1E(MT1E)
A_23_P411761	ENSG00000157782	Homo sapiens	calcium binding protein 1(CABP1)
A_23_P253958	ENSG00000128606	Homo sapiens	leucine rich repeat containing 17(LRRC17)
A_23_P13493	ENSG00000180785	Homo sapiens	olfactory receptor family 51 subfamily E member 1(OR51E1)
A_23_P94403	ENSG00000107165	Homo sapiens	tyrosinase related protein 1(TYRP1)
A_23_P58321	ENSG00000145386	Homo sapiens	cyclin A2(CCNA2)
A_23_P103720	ENSG00000116771	Homo sapiens	agmatinase(AGMAT)
A_23_P100220	ENSG00000103067	Homo sapiens	epithelial splicing regulatory protein 2(ESRP2)
A_24_P876522	ENSG00000164294	Homo sapiens	glutathione peroxidase 8 (putative)(GPX8)
A_24_P131646	ENSG00000160808	Homo sapiens	myosin light chain 3(MYL3)
A_23_P30813	ENSG00000197837	Homo sapiens	H4 histone 16(H4C16)
A_23_P30813	ENSG00000270276	Homo sapiens	H4 clustered histone 15(H4C15)
A_23_P30813	ENSG00000276180	Homo sapiens	H4 clustered histone 9(H4C9)
A_23_P30813	ENSG00000278637	Homo sapiens	H4 clustered histone 1(H4C1)
A_23_P30813	ENSG00000277157	Homo sapiens	H4 clustered histone 4(H4C4)
A_23_P30813	ENSG00000274618	Homo sapiens	H4 clustered histone 6(H4C6)
A_23_P30813	ENSG00000273542	Homo sapiens	H4 clustered histone 12(H4C12)
A_23_P30813	ENSG00000197238	Homo sapiens	H4 clustered histone 11(H4C11)
A_23_P30813	ENSG00000197061	Homo sapiens	H4 clustered histone 3(H4C3)
A_23_P30813	ENSG00000158406	Homo sapiens	H4 clustered histone 8(H4C8)
A_23_P30813	ENSG00000278705	Homo sapiens	H4 clustered histone 2(H4C2)
A_23_P30813	ENSG00000276966	Homo sapiens	H4 clustered histone 5(H4C5)
A_23_P30813	ENSG00000275126	Homo sapiens	H4 clustered histone 13(H4C13)
A_23_P30813	ENSG00000270882	Homo sapiens	H4 clustered histone 14(H4C14)
A_23_P133123	ENSG00000121211	Homo sapiens	meiotic nuclear divisions 1(MND1)
A_23_P16523	ENSG00000130513	Homo sapiens	growth differentiation factor 15(GDF15)
A_23_P132277	ENSG00000100297	Homo sapiens	minichromosome maintenance complex component 5(MCM5)
A_24_P153456	ENSG00000188818	Homo sapiens	zinc finger DHHC-type containing 11(ZDHHC11)
A_24_P268676	ENSG00000134107	Homo sapiens	basic helix-loop-helix family member e40(BHLHE40)
A_32_P219116	ENSG00000151849	Homo sapiens	centromere protein J(CENPJ)
A_23_P109034	ENSG00000124145	Homo sapiens	syndecan 4(SDC4)
A_32_P120604	ENSG00000048471	Homo sapiens	sorting nexin 29(SNX29)
A_23_P311895	ENSG00000112782	Homo sapiens	chloride intracellular channel 5(CLIC5)
A_23_P36120	ENSG00000110077	Homo sapiens	membrane spanning 4-domains A6A(MS4A6A)
A_23_P79251	ENSG00000013016	Homo sapiens	EH domain containing 3(EHD3)
A_24_P406986	ENSG00000134802	Homo sapiens	solute carrier family 43 member 3(SLC43A3)
A_23_P159027	ENSG00000198795	Homo sapiens	zinc finger protein 521(ZNF521)
A_32_P225816	ENSG00000142611	Homo sapiens	PR/SET domain 16(PRDM16)
A_24_P217572	ENSG00000151617	Homo sapiens	endothelin receptor type A(EDNRA)
A_23_P94422	ENSG00000165304	Homo sapiens	maternal embryonic leucine zipper kinase(MELK)
A_23_P331479	ENSG00000229998	Homo sapiens	protein phosphatase 1 regulatory subunit 18(PPP1R18)
A_23_P331479	ENSG00000231247	Homo sapiens	protein phosphatase 1 regulatory subunit 18(PPP1R18)
A_23_P331479	ENSG00000236428	Homo sapiens	protein phosphatase 1 regulatory subunit 18(PPP1R18)
A_23_P331479	ENSG00000225060	Homo sapiens	protein phosphatase 1 regulatory subunit 18(PPP1R18)
A_23_P331479	ENSG00000230341	Homo sapiens	protein phosphatase 1 regulatory subunit 18(PPP1R18)
A_23_P331479	ENSG00000206485	Homo sapiens	protein phosphatase 1 regulatory subunit 18(PPP1R18)
A_23_P331479	ENSG00000146112	Homo sapiens	protein phosphatase 1 regulatory subunit 18(PPP1R18)
A_23_P331479	ENSG00000234000	Homo sapiens	protein phosphatase 1 regulatory subunit 18(PPP1R18)
A_32_P163089	ENSG00000235162	Homo sapiens	chromosome 12 open reading frame 75(C12orf75)
A_23_P125977	ENSG00000159189	Homo sapiens	complement C1q C chain(C1QC)
A_23_P160025	ENSG00000163565	Homo sapiens	interferon gamma inducible protein 16(IFI16)
A_23_P358917	ENSG00000160870	Homo sapiens	cytochrome P450 family 3 subfamily A member 7(CYP3A7)
A_23_P124642	ENSG00000172575	Homo sapiens	RAS guanyl releasing protein 1(RASGRP1)
A_23_P81103	ENSG00000145423	Homo sapiens	secreted frizzled related protein 2(SFRP2)
A_23_P406385	ENSG00000127585	Homo sapiens	F-box and leucine rich repeat protein 16(FBXL16)
A_23_P48561	ENSG00000100842	Homo sapiens	embryonal Fyn-associated substrate(EFS)
A_23_P201066	ENSG00000143502	Homo sapiens	sushi domain containing 4(SUSD4)
A_32_P60065	ENSG00000164220	Homo sapiens	coagulation factor II thrombin receptor like 2(F2RL2)
A_23_P16992	ENSG00000144283	Homo sapiens	plakophilin 4(PKP4)
A_23_P307382	ENSG00000101438	Homo sapiens	solute carrier family 32 member 1(SLC32A1)
A_23_P419696	ENSG00000150551	Homo sapiens	LY6/PLAUR domain containing 1(LYPD1)
A_23_P165707	ENSG00000144214	Homo sapiens	lysozyme g1(LYG1)
A_23_P23279	ENSG00000198771	Homo sapiens	RCSD domain containing 1(RCSD1)
A_23_P216556	ENSG00000095203	Homo sapiens	erythrocyte membrane protein band 4.1 like 4B(EPB41L4B)
A_23_P34788	ENSG00000142945	Homo sapiens	kinesin family member 2C(KIF2C)
A_24_P57700	ENSG00000174306	Homo sapiens	zinc fingers and homeoboxes 3(ZHX3)
A_23_P259692	ENSG00000135069	Homo sapiens	phosphoserine aminotransferase 1(PSAT1)
A_24_P257579	ENSG00000129595	Homo sapiens	erythrocyte membrane protein band 4.1 like 4A(EPB41L4A)
A_32_P358887	ENSG00000080493	Homo sapiens	solute carrier family 4 member 4(SLC4A4)
A_32_P116556	ENSG00000225614	Homo sapiens	zinc finger protein 469(ZNF469)
A_23_P429491	ENSG00000165490	Homo sapiens	DNA damage induced apoptosis suppressor(DDIAS)
A_23_P71727	ENSG00000123975	Homo sapiens	CDC28 protein kinase regulatory subunit 2(CKS2)
A_24_P130363	ENSG00000168675	Homo sapiens	low density lipoprotein receptor class A domain containing 4(LDLRAD4)
A_23_P47614	ENSG00000274538	Homo sapiens	pleckstrin homology like domain family A member 2(PHLDA2)
A_23_P47614	ENSG00000181649	Homo sapiens	pleckstrin homology like domain family A member 2(PHLDA2)
A_24_P112941	ENSG00000169783	Homo sapiens	leucine rich repeat and Ig domain containing 1(LINGO1)
A_32_P30649	ENSG00000244405	Homo sapiens	ETS variant transcription factor 5(ETV5)
A_23_P214300	ENSG00000244067	Homo sapiens	glutathione S-transferase alpha 2(GSTA2)
A_23_P47616	ENSG00000086205	Homo sapiens	folate hydrolase 1(FOLH1)
A_24_P400324	ENSG00000005108	Homo sapiens	thrombospondin type 1 domain containing 7A(THSD7A)
A_23_P99292	ENSG00000111247	Homo sapiens	RAD51 associated protein 1(RAD51AP1)
A_23_P129064	ENSG00000171766	Homo sapiens	glycine amidinotransferase(GATM)
A_23_P152428	ENSG00000140832	Homo sapiens	MARVEL domain containing 3(MARVELD3)
A_23_P124619	ENSG00000189334	Homo sapiens	S100 calcium binding protein A14(S100A14)
A_23_P102842	ENSG00000244005	Homo sapiens	NFS1 cysteine desulfurase(NFS1)
A_23_P101992	ENSG00000019169	Homo sapiens	macrophage receptor with collagenous structure(MARCO)
A_23_P140450	ENSG00000140284	Homo sapiens	solute carrier family 27 member 2(SLC27A2)
A_23_P19134	ENSG00000164199	Homo sapiens	adhesion G protein-coupled receptor V1(ADGRV1)
A_23_P55270	ENSG00000275385	Homo sapiens	C-C motif chemokine ligand 18(CCL18)
A_23_P55270	ENSG00000278167	Homo sapiens	C-C motif chemokine ligand 18(CCL18)
A_23_P55270	ENSG00000278006	Homo sapiens	C-C motif chemokine ligand 18(CCL18)
A_32_P101031	ENSG00000150551	Homo sapiens	LY6/PLAUR domain containing 1(LYPD1)
A_23_P118392	ENSG00000108551	Homo sapiens	ras related dexamethasone induced 1(RASD1)
A_23_P44569	ENSG00000023839	Homo sapiens	ATP binding cassette subfamily C member 2(ABCC2)
A_23_P401106	ENSG00000186642	Homo sapiens	phosphodiesterase 2A(PDE2A)
A_32_P167471	ENSG00000165959	Homo sapiens	calmin(CLMN)
A_23_P133543	ENSG00000146021	Homo sapiens	kelch like family member 3(KLHL3)
A_23_P135722	ENSG00000174808	Homo sapiens	betacellulin(BTC)
A_23_P201022	ENSG00000262785	Homo sapiens	pyruvate kinase L/R(PKLR)
A_23_P201022	ENSG00000143627	Homo sapiens	pyruvate kinase L/R(PKLR)
A_24_P844984	ENSG00000162896	Homo sapiens	polymeric immunoglobulin receptor(PIGR)
A_24_P231829	ENSG00000132840	Homo sapiens	betaine--homocysteine S-methyltransferase 2(BHMT2)
A_23_P144827	ENSG00000183580	Homo sapiens	F-box and leucine rich repeat protein 7(FBXL7)
A_23_P163567	ENSG00000103056	Homo sapiens	sphingomyelin phosphodiesterase 3(SMPD3)
A_23_P101972	ENSG00000162949	Homo sapiens	calpain 13(CAPN13)
A_23_P214743	ENSG00000112246	Homo sapiens	SIM bHLH transcription factor 1(SIM1)
A_24_P100996	ENSG00000171714	Homo sapiens	anoctamin 5(ANO5)
A_23_P81973	ENSG00000204228	Homo sapiens	hydroxysteroid 17-beta dehydrogenase 8(HSD17B8)
A_23_P81973	ENSG00000228712	Homo sapiens	hydroxysteroid 17-beta dehydrogenase 8(HSD17B8)
A_23_P81973	ENSG00000225312	Homo sapiens	hydroxysteroid 17-beta dehydrogenase 8(HSD17B8)
A_23_P81973	ENSG00000228357	Homo sapiens	hydroxysteroid 17-beta dehydrogenase 8(HSD17B8)
A_23_P81973	ENSG00000232357	Homo sapiens	hydroxysteroid 17-beta dehydrogenase 8(HSD17B8)
A_23_P81973	ENSG00000112474	Homo sapiens	hydroxysteroid 17-beta dehydrogenase 8(HSD17B8)
A_23_P110412	ENSG00000249242	Homo sapiens	transmembrane protein 150C(TMEM150C)
A_23_P8640	ENSG00000164850	Homo sapiens	G protein-coupled estrogen receptor 1(GPER1)
A_23_P57868	ENSG00000243989	Homo sapiens	aminoacylase 1(ACY1)
A_23_P7313	ENSG00000118785	Homo sapiens	secreted phosphoprotein 1(SPP1)
A_23_P130027	ENSG00000049283	Homo sapiens	epsin 3(EPN3)
A_23_P204947	ENSG00000165474	Homo sapiens	gap junction protein beta 2(GJB2)
A_23_P67661	ENSG00000161281	Homo sapiens	cytochrome c oxidase subunit 7A1(COX7A1)
A_23_P68998	ENSG00000100253	Homo sapiens	myo-inositol oxygenase(MIOX)
A_23_P143981	ENSG00000163520	Homo sapiens	fibulin 2(FBLN2)
A_23_P107247	ENSG00000006283	Homo sapiens	calcium voltage-gated channel subunit alpha1 G(CACNA1G)
A_23_P99253	ENSG00000111052	Homo sapiens	lin-7 homolog A, crumbs cell polarity complex component(LIN7A)
A_23_P310956	ENSG00000142173	Homo sapiens	collagen type VI alpha 2 chain(COL6A2)
A_23_P123732	ENSG00000148057	Homo sapiens	IDNK gluconokinase(IDNK)
A_24_P388433	ENSG00000073711	Homo sapiens	protein phosphatase 2 regulatory subunit B''alpha(PPP2R3A)
A_23_P257003	ENSG00000099139	Homo sapiens	proprotein convertase subtilisin/kexin type 5(PCSK5)
A_23_P376727	ENSG00000153086	Homo sapiens	aminocarboxymuconate semialdehyde decarboxylase(ACMSD)
A_23_P10385	ENSG00000143476	Homo sapiens	denticleless E3 ubiquitin protein ligase homolog(DTL)
A_23_P128174	ENSG00000127328	Homo sapiens	RAB3A interacting protein(RAB3IP)
A_23_P155979	ENSG00000138798	Homo sapiens	epidermal growth factor(EGF)
A_23_P156826	ENSG00000111863	Homo sapiens	androgen dependent TFPI regulating protein(ADTRP)
A_23_P134854	ENSG00000253958	Homo sapiens	claudin 23(CLDN23)
A_23_P134854	ENSG00000285098	Homo sapiens	claudin 23(CLDN23)
A_23_P58729	ENSG00000131183	Homo sapiens	solute carrier family 34 member 1(SLC34A1)
A_23_P383009	ENSG00000115461	Homo sapiens	insulin like growth factor binding protein 5(IGFBP5)
A_32_P133072	ENSG00000262655	Homo sapiens	spondin 1(SPON1)
A_23_P25873	ENSG00000198554	Homo sapiens	WD repeat and HMG-box DNA binding protein 1(WDHD1)
A_23_P424617	ENSG00000170927	Homo sapiens	PKHD1 ciliary IPT domain containing fibrocystin/polyductin(PKHD1)
A_23_P164436	ENSG00000108381	Homo sapiens	aspartoacylase(ASPA)
A_23_P329573	ENSG00000160255	Homo sapiens	integrin subunit beta 2(ITGB2)
A_23_P32143	ENSG00000136872	Homo sapiens	aldolase, fructose-bisphosphate B(ALDOB)
A_23_P415706	ENSG00000111452	Homo sapiens	adhesion G protein-coupled receptor D1(ADGRD1)
A_23_P56559	ENSG00000073737	Homo sapiens	dehydrogenase/reductase 9(DHRS9)
A_24_P321766	ENSG00000188488	Homo sapiens	serpin family A member 5(SERPINA5)
A_23_P155989	ENSG00000123219	Homo sapiens	centromere protein K(CENPK)
A_23_P109881	ENSG00000055955	Homo sapiens	inter-alpha-trypsin inhibitor heavy chain 4(ITIH4)
A_23_P43276	ENSG00000020181	Homo sapiens	adhesion G protein-coupled receptor A2(ADGRA2)
A_23_P99275	ENSG00000111796	Homo sapiens	killer cell lectin like receptor B1(KLRB1)
A_24_P236251	ENSG00000185559	Homo sapiens	delta like non-canonical Notch ligand 1(DLK1)
A_23_P121533	ENSG00000159674	Homo sapiens	spondin 2(SPON2)
A_23_P24515	ENSG00000075239	Homo sapiens	acetyl-CoA acetyltransferase 1(ACAT1)
A_23_P122863	ENSG00000106070	Homo sapiens	growth factor receptor bound protein 10(GRB10)
A_23_P77000	ENSG00000071246	Homo sapiens	vasohibin 1(VASH1)
A_32_P208403	ENSG00000186469	Homo sapiens	G protein subunit gamma 2(GNG2)
A_23_P129486	ENSG00000198736	Homo sapiens	methionine sulfoxide reductase B1(MSRB1)
A_23_P111737	ENSG00000122679	Homo sapiens	receptor activity modifying protein 3(RAMP3)
A_23_P7342	ENSG00000109181	Homo sapiens	UDP glucuronosyltransferase family 2 member B10(UGT2B10)
A_23_P7342	ENSG00000275190	Homo sapiens	UDP glucuronosyltransferase family 2 member B10(UGT2B10)
A_23_P110403	ENSG00000154553	Homo sapiens	PDZ and LIM domain 3(PDLIM3)
A_23_P46781	ENSG00000077943	Homo sapiens	integrin subunit alpha 8(ITGA8)
A_23_P9523	ENSG00000171174	Homo sapiens	ribokinase(RBKS)
A_23_P57417	ENSG00000099953	Homo sapiens	matrix metallopeptidase 11(MMP11)
A_23_P57417	ENSG00000275365	Homo sapiens	matrix metallopeptidase 11(MMP11)
A_23_P327370	ENSG00000130517	Homo sapiens	pyroglutamyl-peptidase I(PGPEP1)
A_23_P164451	ENSG00000121068	Homo sapiens	T-box transcription factor 2(TBX2)
A_23_P200138	ENSG00000158714	Homo sapiens	SLAM family member 8(SLAMF8)
A_23_P151150	ENSG00000111206	Homo sapiens	forkhead box M1(FOXM1)
A_23_P145711	ENSG00000175600	Homo sapiens	succinyl-CoA:glutarate-CoA transferase(SUGCT)
A_23_P77493	ENSG00000258839	Homo sapiens	melanocortin 1 receptor(MC1R)
A_23_P77493	ENSG00000258947	Homo sapiens	tubulin beta 3 class III(TUBB3)
A_23_P19182	ENSG00000132563	Homo sapiens	receptor accessory protein 2(REEP2)
A_23_P128147	ENSG00000214391	Homo sapiens	tubulin alpha pseudogene 2(TUBAP2)
A_23_P128147	ENSG00000123416	Homo sapiens	tubulin alpha 1b(TUBA1B)
A_32_P63848	ENSG00000083720	Homo sapiens	3-oxoacid CoA-transferase 1(OXCT1)
A_23_P316850	ENSG00000181781	Homo sapiens	outer dense fiber of sperm tails 3 like 2(ODF3L2)
A_32_P103633	ENSG00000073111	Homo sapiens	minichromosome maintenance complex component 2(MCM2)
A_23_P156852	ENSG00000198721	Homo sapiens	enoyl-CoA delta isomerase 2(ECI2)
A_24_P365767	ENSG00000165168	Homo sapiens	cytochrome b-245 beta chain(CYBB)
A_24_P217834	ENSG00000287080	Homo sapiens	H3 clustered histone 3(H3C3)
A_24_P217834	ENSG00000274750	Homo sapiens	H3 clustered histone 6(H3C6)
A_24_P217834	ENSG00000275379	Homo sapiens	H3 clustered histone 11(H3C11)
A_24_P217834	ENSG00000273983	Homo sapiens	H3 clustered histone 8(H3C8)
A_24_P217834	ENSG00000197153	Homo sapiens	H3 clustered histone 12(H3C12)
A_24_P217834	ENSG00000196866	Homo sapiens	H2A clustered histone 7(H2AC7)
A_24_P217834	ENSG00000278828	Homo sapiens	H3 clustered histone 10(H3C10)
A_24_P217834	ENSG00000286522	Homo sapiens	H3 clustered histone 2(H3C2)
A_24_P217834	ENSG00000277775	Homo sapiens	H3 clustered histone 7(H3C7)
A_24_P217834	ENSG00000203852	Homo sapiens	H3 clustered histone 15(H3C15)
A_24_P217834	ENSG00000183598	Homo sapiens	H3 clustered histone 13(H3C13)
A_24_P217834	ENSG00000203811	Homo sapiens	H3 clustered histone 14(H3C14)
A_24_P217834	ENSG00000275714	Homo sapiens	H3 clustered histone 1(H3C1)
A_24_P217834	ENSG00000197409	Homo sapiens	H3 clustered histone 4(H3C4)
A_23_P86021	ENSG00000143416	Homo sapiens	selenium binding protein 1(SELENBP1)
A_23_P88691	ENSG00000169684	Homo sapiens	cholinergic receptor nicotinic alpha 5 subunit(CHRNA5)
A_23_P141362	ENSG00000180340	Homo sapiens	frizzled class receptor 2(FZD2)
A_24_P203678	ENSG00000075239	Homo sapiens	acetyl-CoA acetyltransferase 1(ACAT1)
A_32_P62997	ENSG00000168078	Homo sapiens	PDZ binding kinase(PBK)
A_23_P258887	ENSG00000144908	Homo sapiens	aldehyde dehydrogenase 1 family member L1(ALDH1L1)
A_23_P50081	ENSG00000141401	Homo sapiens	inositol monophosphatase 2(IMPA2)
A_23_P154688	ENSG00000088836	Homo sapiens	solute carrier family 4 member 11(SLC4A11)
A_23_P104188	ENSG00000163435	Homo sapiens	E74 like ETS transcription factor 3(ELF3)
A_32_P105825	ENSG00000066382	Homo sapiens	metallophosphoesterase domain containing 2(MPPED2)
A_23_P88678	ENSG00000169758	Homo sapiens	transmembrane protein 266(TMEM266)
A_24_P307869	ENSG00000073350	Homo sapiens	LLGL scribble cell polarity complex component 2(LLGL2)
A_23_P43763	ENSG00000102934	Homo sapiens	plasmolipin(PLLP)
A_23_P21990	ENSG00000170482	Homo sapiens	solute carrier family 23 member 1(SLC23A1)
A_23_P385861	ENSG00000184661	Homo sapiens	cell division cycle associated 2(CDCA2)
A_23_P139260	ENSG00000110628	Homo sapiens	solute carrier family 22 member 18(SLC22A18)
A_23_P139260	ENSG00000276130	Homo sapiens	solute carrier family 22 member 18(SLC22A18)
A_23_P167509	ENSG00000055163	Homo sapiens	cytoplasmic FMR1 interacting protein 2(CYFIP2)
A_23_P97141	ENSG00000090104	Homo sapiens	regulator of G protein signaling 1(RGS1)
A_24_P239606	ENSG00000099860	Homo sapiens	growth arrest and DNA damage inducible beta(GADD45B)
A_23_P133956	ENSG00000237649	Homo sapiens	kinesin family member C1(KIFC1)
A_23_P133956	ENSG00000204197	Homo sapiens	kinesin family member C1(KIFC1)
A_23_P133956	ENSG00000233450	Homo sapiens	kinesin family member C1(KIFC1)
A_23_P49060	ENSG00000166145	Homo sapiens	serine peptidase inhibitor, Kunitz type 1(SPINT1)
A_23_P50096	ENSG00000176890	Homo sapiens	thymidylate synthetase(TYMS)
A_23_P159907	ENSG00000187243	Homo sapiens	MAGE family member D4B(MAGED4B)
A_23_P159907	ENSG00000154545	Homo sapiens	MAGE family member D4(MAGED4)
A_23_P28120	ENSG00000170577	Homo sapiens	SIX homeobox 2(SIX2)
A_32_P110390	ENSG00000157111	Homo sapiens	transmembrane protein 171(TMEM171)
A_23_P62081	ENSG00000277614	Homo sapiens	secretogranin V(SCG5)
A_23_P62081	ENSG00000281931	Homo sapiens	secretogranin V(SCG5)
A_23_P62081	ENSG00000166922	Homo sapiens	secretogranin V(SCG5)
A_23_P154217	ENSG00000115221	Homo sapiens	integrin subunit beta 6(ITGB6)
A_24_P133253	ENSG00000049130	Homo sapiens	KIT ligand(KITLG)
A_23_P68610	ENSG00000088325	Homo sapiens	TPX2 microtubule nucleation factor(TPX2)
A_23_P200203	ENSG00000121310	Homo sapiens	enoyl-CoA hydratase domain containing 2(ECHDC2)
A_23_P200685	ENSG00000117791	Homo sapiens	mitochondrial amidoxime reducing component 2(MTARC2)
A_23_P37088	ENSG00000139988	Homo sapiens	retinol dehydrogenase 12(RDH12)
A_23_P117464	ENSG00000179636	Homo sapiens	tubulin polymerization promoting protein family member 2(TPPP2)
A_24_P148717	ENSG00000163823	Homo sapiens	C-C motif chemokine receptor 1(CCR1)
A_23_P210482	ENSG00000196839	Homo sapiens	adenosine deaminase(ADA)
A_23_P144896	ENSG00000196923	Homo sapiens	PDZ and LIM domain 7(PDLIM7)
A_24_P185709	ENSG00000088367	Homo sapiens	erythrocyte membrane protein band 4.1 like 1(EPB41L1)
A_24_P399500	ENSG00000174788	Homo sapiens	Purkinje cell protein 2(PCP2)
A_23_P156408	ENSG00000233237	Homo sapiens	long intergenic non-protein coding RNA 472(LINC00472)
A_23_P39251	ENSG00000214456	Homo sapiens	perilipin 5(PLIN5)
A_24_P62783	ENSG00000121769	Homo sapiens	fatty acid binding protein 3(FABP3)
A_23_P17481	ENSG00000088827	Homo sapiens	sialic acid binding Ig like lectin 1(SIGLEC1)
A_23_P359540	ENSG00000197837	Homo sapiens	H4 histone 16(H4C16)
A_23_P359540	ENSG00000270276	Homo sapiens	H4 clustered histone 15(H4C15)
A_23_P359540	ENSG00000276180	Homo sapiens	H4 clustered histone 9(H4C9)
A_23_P359540	ENSG00000278637	Homo sapiens	H4 clustered histone 1(H4C1)
A_23_P359540	ENSG00000277157	Homo sapiens	H4 clustered histone 4(H4C4)
A_23_P359540	ENSG00000274618	Homo sapiens	H4 clustered histone 6(H4C6)
A_23_P359540	ENSG00000273542	Homo sapiens	H4 clustered histone 12(H4C12)
A_23_P359540	ENSG00000197238	Homo sapiens	H4 clustered histone 11(H4C11)
A_23_P359540	ENSG00000197061	Homo sapiens	H4 clustered histone 3(H4C3)
A_23_P359540	ENSG00000158406	Homo sapiens	H4 clustered histone 8(H4C8)
A_23_P359540	ENSG00000278705	Homo sapiens	H4 clustered histone 2(H4C2)
A_23_P359540	ENSG00000276966	Homo sapiens	H4 clustered histone 5(H4C5)
A_23_P359540	ENSG00000275126	Homo sapiens	H4 clustered histone 13(H4C13)
A_23_P359540	ENSG00000270882	Homo sapiens	H4 clustered histone 14(H4C14)
A_23_P142250	ENSG00000021488	Homo sapiens	solute carrier family 7 member 9(SLC7A9)
A_24_P372012	ENSG00000003147	Homo sapiens	islet cell autoantigen 1(ICA1)
A_23_P2414	ENSG00000134548	Homo sapiens	spexin hormone(SPX)
A_23_P163195	ENSG00000165379	Homo sapiens	leucine rich repeat and fibronectin type III domain containing 5(LRFN5)
A_23_P168403	ENSG00000055118	Homo sapiens	potassium voltage-gated channel subfamily H member 2(KCNH2)
A_23_P142255	ENSG00000105251	Homo sapiens	Src homology 2 domain containing transforming protein D(SHD)
A_23_P140074	ENSG00000126231	Homo sapiens	protein Z, vitamin K dependent plasma glycoprotein(PROZ)
A_23_P137057	ENSG00000005022	Homo sapiens	solute carrier family 25 member 5(SLC25A5)
A_23_P115261	ENSG00000135744	Homo sapiens	angiotensinogen(AGT)
A_32_P85676	ENSG00000152953	Homo sapiens	serine/threonine kinase 32B(STK32B)
A_23_P369343	ENSG00000129455	Homo sapiens	kallikrein related peptidase 8(KLK8)
A_23_P45999	ENSG00000116661	Homo sapiens	F-box protein 2(FBXO2)
A_23_P29046	ENSG00000159228	Homo sapiens	carbonyl reductase 1(CBR1)
A_23_P317756	ENSG00000005187	Homo sapiens	acyl-CoA synthetase medium chain family member 3(ACSM3)
A_23_P51376	ENSG00000084628	Homo sapiens	sodium/potassium transporting ATPase interacting 1(NKAIN1)
A_23_P209449	ENSG00000155760	Homo sapiens	frizzled class receptor 7(FZD7)
A_23_P88630	ENSG00000197299	Homo sapiens	BLM RecQ like helicase(BLM)
A_24_P159434	ENSG00000167851	Homo sapiens	CD300a molecule(CD300A)
A_23_P202810	ENSG00000172818	Homo sapiens	ovo like transcriptional repressor 1(OVOL1)
A_23_P148807	ENSG00000097046	Homo sapiens	cell division cycle 7(CDC7)
A_23_P121945	ENSG00000074317	Homo sapiens	synuclein beta(SNCB)
A_23_P61180	ENSG00000182378	Homo sapiens	phosphatidylinositol specific phospholipase C X domain containing 1(PLCXD1)
A_23_P40295	ENSG00000125869	Homo sapiens	lysosomal associated membrane protein family member 5(LAMP5)
A_24_P277934	ENSG00000164692	Homo sapiens	collagen type I alpha 2 chain(COL1A2)
A_23_P259707	ENSG00000276539	Homo sapiens	phospholipid phosphatase related 1(PLPPR1)
A_23_P259707	ENSG00000148123	Homo sapiens	phospholipid phosphatase related 1(PLPPR1)
A_24_P178175	ENSG00000100031	Homo sapiens	gamma-glutamyltransferase 1(GGT1)
A_24_P178175	ENSG00000274252	Homo sapiens	gamma-glutamyltransferase light chain family member 3(GGTLC3)
A_24_P178175	ENSG00000276160	Homo sapiens	gamma-glutamyltransferase light chain 5 pseudogene(GGTLC5P)
A_23_P304897	ENSG00000168398	Homo sapiens	bradykinin receptor B2(BDKRB2)
A_24_P551842	ENSG00000198727	Homo sapiens	mitochondrially encoded cytochrome b(MT-CYB)
A_23_P107653	ENSG00000105379	Homo sapiens	electron transfer flavoprotein subunit beta(ETFB)
A_23_P13907	ENSG00000017427	Homo sapiens	insulin like growth factor 1(IGF1)
A_24_P48057	ENSG00000176842	Homo sapiens	iroquois homeobox 5(IRX5)
A_23_P433855	ENSG00000117152	Homo sapiens	regulator of G protein signaling 4(RGS4)
A_23_P166248	ENSG00000159200	Homo sapiens	regulator of calcineurin 1(RCAN1)
A_23_P115246	ENSG00000142748	Homo sapiens	ficolin 3(FCN3)
A_23_P45976	ENSG00000076864	Homo sapiens	RAP1 GTPase activating protein(RAP1GAP)
A_24_P297539	ENSG00000175063	Homo sapiens	ubiquitin conjugating enzyme E2 C(UBE2C)
A_24_P382287	ENSG00000081138	Homo sapiens	cadherin 7(CDH7)
A_23_P67725	ENSG00000176619	Homo sapiens	lamin B2(LMNB2)
A_23_P145786	ENSG00000009950	Homo sapiens	MLX interacting protein like(MLXIPL)
A_32_P94160	ENSG00000162409	Homo sapiens	protein kinase AMP-activated catalytic subunit alpha 2(PRKAA2)
A_23_P69908	ENSG00000173221	Homo sapiens	glutaredoxin(GLRX)
A_32_P83049	ENSG00000084710	Homo sapiens	EFR3 homolog B(EFR3B)
A_23_P33984	ENSG00000147003	Homo sapiens	collectrin, amino acid transport regulator(CLTRN)
A_23_P51397	ENSG00000154380	Homo sapiens	ENAH actin regulator(ENAH)
A_23_P133904	ENSG00000226841	Homo sapiens	mitochondrial coiled-coil domain 1(MCCD1)
A_23_P133904	ENSG00000238238	Homo sapiens	mitochondrial coiled-coil domain 1(MCCD1)
A_23_P133904	ENSG00000206447	Homo sapiens	mitochondrial coiled-coil domain 1(MCCD1)
A_23_P133904	ENSG00000231975	Homo sapiens	mitochondrial coiled-coil domain 1(MCCD1)
A_23_P133904	ENSG00000226923	Homo sapiens	mitochondrial coiled-coil domain 1(MCCD1)
A_23_P133904	ENSG00000204511	Homo sapiens	mitochondrial coiled-coil domain 1(MCCD1)
A_23_P133904	ENSG00000225228	Homo sapiens	mitochondrial coiled-coil domain 1(MCCD1)
A_23_P133904	ENSG00000228662	Homo sapiens	mitochondrial coiled-coil domain 1(MCCD1)
A_23_P110802	ENSG00000153044	Homo sapiens	centromere protein H(CENPH)
A_23_P420551	ENSG00000122966	Homo sapiens	citron rho-interacting serine/threonine kinase(CIT)
A_23_P159952	ENSG00000133169	Homo sapiens	brain expressed X-linked 1(BEX1)
A_23_P170733	ENSG00000163297	Homo sapiens	ANTXR cell adhesion molecule 2(ANTXR2)
A_23_P19226	ENSG00000111817	Homo sapiens	dermatan sulfate epimerase(DSE)
A_23_P139687	ENSG00000139055	Homo sapiens	endoplasmic reticulum protein 27(ERP27)
A_23_P164057	ENSG00000166482	Homo sapiens	microfibril associated protein 4(MFAP4)
A_23_P63379	ENSG00000118298	Homo sapiens	carbonic anhydrase 14(CA14)
A_24_P314571	ENSG00000161888	Homo sapiens	SPC24 component of NDC80 kinetochore complex(SPC24)
A_23_P157784	ENSG00000137133	Homo sapiens	histidine triad nucleotide binding protein 2(HINT2)
A_24_P248185	ENSG00000139200	Homo sapiens	PILR alpha associated neural protein(PIANP)
A_24_P302584	ENSG00000176887	Homo sapiens	SRY-box transcription factor 11(SOX11)
A_23_P166269	ENSG00000183844	Homo sapiens	FAM3 metabolism regulating signaling molecule B(FAM3B)
A_23_P75769	ENSG00000110079	Homo sapiens	membrane spanning 4-domains A4A(MS4A4A)
A_23_P167599	ENSG00000154153	Homo sapiens	reticulophagy regulator 1(RETREG1)
A_23_P144476	ENSG00000164056	Homo sapiens	sprouty RTK signaling antagonist 1(SPRY1)
A_32_P213459	ENSG00000173253	Homo sapiens	doublesex and mab-3 related transcription factor 2(DMRT2)
A_23_P54840	ENSG00000205362	Homo sapiens	metallothionein 1A(MT1A)
A_32_P132589	ENSG00000203995	Homo sapiens	zyg-11 family member A, cell cycle regulator(ZYG11A)
A_24_P350200	ENSG00000198938	Homo sapiens	mitochondrially encoded cytochrome c oxidase III(MT-CO3)
A_24_P350200	ENSG00000198899	Homo sapiens	mitochondrially encoded ATP synthase 6(MT-ATP6)
A_24_P350200	ENSG00000228253	Homo sapiens	mitochondrially encoded ATP synthase 8(MT-ATP8)
A_32_P86578	ENSG00000235026	Homo sapiens	DPP10 antisense RNA 1(DPP10-AS1)
A_23_P88626	ENSG00000166825	Homo sapiens	alanyl aminopeptidase, membrane(ANPEP)
A_32_P147078	ENSG00000183023	Homo sapiens	solute carrier family 8 member A1(SLC8A1)
A_23_P325700	ENSG00000232624	Homo sapiens	chromosome 10 open reading frame 126(C10orf126)
A_23_P356494	ENSG00000133710	Homo sapiens	serine peptidase inhibitor Kazal type 5(SPINK5)
A_23_P1102	ENSG00000143632	Homo sapiens	actin alpha 1, skeletal muscle(ACTA1)
A_24_P416346	ENSG00000175832	Homo sapiens	ETS variant transcription factor 4(ETV4)
A_23_P1585	ENSG00000173153	Homo sapiens	estrogen related receptor alpha(ESRRA)
A_23_P114353	ENSG00000290798	Homo sapiens	nuclear RNA export factor 5(NXF5)
A_23_P75786	ENSG00000110446	Homo sapiens	solute carrier family 15 member 3(SLC15A3)
A_24_P380061	ENSG00000138639	Homo sapiens	Rho GTPase activating protein 24(ARHGAP24)
A_24_P148796	ENSG00000173531	Homo sapiens	macrophage stimulating 1(MST1)
A_32_P152437	ENSG00000131016	Homo sapiens	A-kinase anchoring protein 12(AKAP12)
A_23_P87769	ENSG00000185480	Homo sapiens	PARP1 binding protein(PARPBP)
A_23_P167121	ENSG00000151834	Homo sapiens	gamma-aminobutyric acid type A receptor subunit alpha2(GABRA2)
A_24_P201404	ENSG00000182919	Homo sapiens	chromosome 11 open reading frame 54(C11orf54)
A_32_P182299	ENSG00000187889	Homo sapiens	FYN binding protein 2(FYB2)
A_23_P64661	ENSG00000123329	Homo sapiens	Rho GTPase activating protein 9(ARHGAP9)
A_23_P49448	ENSG00000103089	Homo sapiens	fatty acid 2-hydroxylase(FA2H)
A_23_P99747	ENSG00000100490	Homo sapiens	cyclin dependent kinase like 1(CDKL1)
A_24_P27977	ENSG00000142185	Homo sapiens	transient receptor potential cation channel subfamily M member 2(TRPM2)
A_32_P95067	ENSG00000233381	Homo sapiens	adenylate kinase 4 pseudogene 3(AK4P3)
A_32_P95067	ENSG00000162433	Homo sapiens	adenylate kinase 4(AK4)
A_23_P99741	ENSG00000100490	Homo sapiens	cyclin dependent kinase like 1(CDKL1)
A_23_P75310	ENSG00000128805	Homo sapiens	Rho GTPase activating protein 22(ARHGAP22)
A_23_P104563	ENSG00000110090	Homo sapiens	carnitine palmitoyltransferase 1A(CPT1A)
A_32_P83098	ENSG00000168447	Homo sapiens	sodium channel epithelial 1 subunit beta(SCNN1B)
A_23_P48198	ENSG00000120820	Homo sapiens	glycosyltransferase 8 domain containing 2(GLT8D2)
A_23_P139635	ENSG00000110887	Homo sapiens	D-amino acid oxidase(DAO)
A_23_P113005	ENSG00000169242	Homo sapiens	ephrin A1(EFNA1)
A_23_P15272	ENSG00000091262	Homo sapiens	ATP binding cassette subfamily C member 6(ABCC6)
A_23_P15272	ENSG00000275331	Homo sapiens	ATP binding cassette subfamily C member 6(ABCC6)
A_23_P15272	ENSG00000290943	Homo sapiens	ATP binding cassette subfamily C member 6 pseudogene 2(ABCC6P2)
A_23_P25069	ENSG00000275428	Homo sapiens	alpha-2-macroglobulin like 1 pseudogene(OVOS2)
A_23_P25069	ENSG00000177359	Homo sapiens	alpha-2-macroglobulin like 1 pseudogene(OVOS2)
A_23_P105862	ENSG00000073910	Homo sapiens	FRY microtubule binding protein(FRY)
A_23_P128974	ENSG00000156127	Homo sapiens	basic leucine zipper ATF-like transcription factor(BATF)
A_24_P334130	ENSG00000115414	Homo sapiens	fibronectin 1(FN1)
A_23_P86855	ENSG00000133315	Homo sapiens	mono-ADP ribosylhydrolase 1(MACROD1)
A_23_P106727	ENSG00000275338	Homo sapiens	RAB11 family interacting protein 3(RAB11FIP3)
A_23_P106727	ENSG00000090565	Homo sapiens	RAB11 family interacting protein 3(RAB11FIP3)
A_23_P156025	ENSG00000170561	Homo sapiens	iroquois homeobox 2(IRX2)
A_23_P83347	ENSG00000165188	Homo sapiens	ring finger protein 183(RNF183)
A_23_P204158	ENSG00000135119	Homo sapiens	ring finger protein, transmembrane 2(RNFT2)
A_23_P205489	ENSG00000092068	Homo sapiens	solute carrier family 7 member 8(SLC7A8)
A_24_P68079	ENSG00000168016	Homo sapiens	tetratricopeptide repeat and ankyrin repeat containing 1(TRANK1)
A_23_P398294	ENSG00000130787	Homo sapiens	huntingtin interacting protein 1 related(HIP1R)
A_23_P77908	ENSG00000180638	Homo sapiens	solute carrier family 47 member 2(SLC47A2)
A_23_P117852	ENSG00000166803	Homo sapiens	PCNA clamp associated factor(PCLAF)
A_23_P18798	ENSG00000120324	Homo sapiens	protocadherin beta 10(PCDHB10)
A_23_P18798	ENSG00000177839	Homo sapiens	protocadherin beta 9(PCDHB9)
A_24_P224966	ENSG00000184908	Homo sapiens	chloride voltage-gated channel Kb(CLCNKB)
A_24_P304311	ENSG00000149452	Homo sapiens	solute carrier family 22 member 8(SLC22A8)
A_23_P160992	ENSG00000076258	Homo sapiens	flavin containing dimethylaniline monoxygenase 4(FMO4)
A_32_P420009	ENSG00000178038	Homo sapiens	ALS2 C-terminal like(ALS2CL)
A_23_P217468	ENSG00000155966	Homo sapiens	ALF transcription elongation factor 2(AFF2)
A_23_P252236	ENSG00000164344	Homo sapiens	kallikrein B1(KLKB1)
A_23_P93141	ENSG00000182793	Homo sapiens	glutathione S-transferase alpha 5(GSTA5)
A_23_P26386	ENSG00000159713	Homo sapiens	tubulin polymerization promoting protein family member 3(TPPP3)
A_23_P146233	ENSG00000175445	Homo sapiens	lipoprotein lipase(LPL)
A_23_P404494	ENSG00000168685	Homo sapiens	interleukin 7 receptor(IL7R)
A_23_P33914	ENSG00000198088	Homo sapiens	nucleoporin 62 C-terminal like(NUP62CL)
A_23_P169351	ENSG00000107295	Homo sapiens	SH3 domain containing GRB2 like 2, endophilin A1(SH3GL2)
A_24_P114142	ENSG00000184144	Homo sapiens	contactin 2(CNTN2)
A_23_P500300	ENSG00000224145	Homo sapiens	tripartite motif containing 15(TRIM15)
A_23_P500300	ENSG00000137384	Homo sapiens	tripartite motif containing 15(TRIM15)
A_23_P500300	ENSG00000227147	Homo sapiens	tripartite motif containing 15(TRIM15)
A_23_P500300	ENSG00000235960	Homo sapiens	tripartite motif containing 15(TRIM15)
A_23_P500300	ENSG00000204610	Homo sapiens	tripartite motif containing 15(TRIM15)
A_23_P500300	ENSG00000233599	Homo sapiens	tripartite motif containing 15(TRIM15)
A_23_P500300	ENSG00000235259	Homo sapiens	tripartite motif containing 15(TRIM15)
A_23_P500300	ENSG00000235905	Homo sapiens	tripartite motif containing 15(TRIM15)
A_23_P75749	ENSG00000149124	Homo sapiens	glycine-N-acyltransferase(GLYAT)
A_23_P253536	ENSG00000113389	Homo sapiens	natriuretic peptide receptor 3(NPR3)
A_23_P323563	ENSG00000090924	Homo sapiens	pleckstrin homology and RhoGEF domain containing G2(PLEKHG2)
A_23_P420942	ENSG00000229230	Homo sapiens	metallothionein 1 pseudogene 3(MT1P3)
A_23_P420942	ENSG00000290662	Homo sapiens	metallothionein 1J, pseudogene(MT1JP)
A_23_P420942	ENSG00000291105	Homo sapiens	metallothionein 1L, pseudogene(MT1L)
A_23_P420942	ENSG00000169715	Homo sapiens	metallothionein 1E(MT1E)
A_23_P128967	ENSG00000119711	Homo sapiens	aldehyde dehydrogenase 6 family member A1(ALDH6A1)
A_23_P252201	ENSG00000145088	Homo sapiens	ELL associated factor 2(EAF2)
A_23_P84219	ENSG00000163898	Homo sapiens	lipase H(LIPH)
A_32_P80850	ENSG00000187955	Homo sapiens	collagen type XIV alpha 1 chain(COL14A1)
A_23_P217009	ENSG00000164972	Homo sapiens	chromosome 9 open reading frame 24(C9orf24)
A_23_P133068	ENSG00000145362	Homo sapiens	ankyrin 2(ANK2)
A_24_P931443	ENSG00000119714	Homo sapiens	G protein-coupled receptor 68(GPR68)
A_23_P206359	ENSG00000039068	Homo sapiens	cadherin 1(CDH1)
A_24_P240187	ENSG00000175928	Homo sapiens	leucine rich repeat neuronal 1(LRRN1)
A_23_P170337	ENSG00000159423	Homo sapiens	aldehyde dehydrogenase 4 family member A1(ALDH4A1)
A_23_P3312	ENSG00000288508	Homo sapiens	immunoglobulin superfamily containing leucine rich repeat(ISLR)
A_23_P3312	ENSG00000129009	Homo sapiens	immunoglobulin superfamily containing leucine rich repeat(ISLR)
A_23_P416468	ENSG00000140451	Homo sapiens	PIF1 5'-to-3' DNA helicase(PIF1)
A_23_P93169	ENSG00000146166	Homo sapiens	lengsin, lens protein with glutamine synthetase domain(LGSN)
A_23_P337726	ENSG00000198938	Homo sapiens	mitochondrially encoded cytochrome c oxidase III(MT-CO3)
A_23_P337726	ENSG00000198899	Homo sapiens	mitochondrially encoded ATP synthase 6(MT-ATP6)
A_23_P337726	ENSG00000228253	Homo sapiens	mitochondrially encoded ATP synthase 8(MT-ATP8)
A_23_P357316	ENSG00000007001	Homo sapiens	uridine phosphorylase 2(UPP2)
A_24_P13381	ENSG00000111199	Homo sapiens	transient receptor potential cation channel subfamily V member 4(TRPV4)
A_23_P139600	ENSG00000111344	Homo sapiens	RAS protein activator like 1(RASAL1)
A_23_P360964	ENSG00000197380	Homo sapiens	dishevelled binding antagonist of beta catenin 3(DACT3)
A_24_P369232	ENSG00000151468	Homo sapiens	coiled-coil domain containing 3(CCDC3)
A_23_P253542	ENSG00000091482	Homo sapiens	small muscle protein X-linked(SMPX)
A_23_P250035	ENSG00000073578	Homo sapiens	succinate dehydrogenase complex flavoprotein subunit A(SDHA)
A_23_P160537	ENSG00000127423	Homo sapiens	aurora kinase A and ninein interacting protein(AUNIP)
A_23_P129801	ENSG00000141542	Homo sapiens	RAB40B, member RAS oncogene family(RAB40B)
A_23_P83436	ENSG00000124299	Homo sapiens	peptidase D(PEPD)
A_23_P323943	ENSG00000148942	Homo sapiens	solute carrier family 5 member 12(SLC5A12)
A_23_P421011	ENSG00000107821	Homo sapiens	Kazal type serine peptidase inhibitor domain 1(KAZALD1)
A_24_P769359	ENSG00000060237	Homo sapiens	WNK lysine deficient protein kinase 1(WNK1)
A_24_P31275	ENSG00000129244	Homo sapiens	ATPase Na+/K+ transporting subunit beta 2(ATP1B2)
A_23_P391637	ENSG00000162065	Homo sapiens	TBC1 domain family member 24(TBC1D24)
A_23_P203376	ENSG00000110077	Homo sapiens	membrane spanning 4-domains A6A(MS4A6A)
A_23_P30900	ENSG00000232062	Homo sapiens	major histocompatibility complex, class II, DQ alpha 1(HLA-DQA1)
A_23_P30900	ENSG00000206305	Homo sapiens	major histocompatibility complex, class II, DQ alpha 1(HLA-DQA1)
A_23_P30900	ENSG00000236418	Homo sapiens	major histocompatibility complex, class II, DQ alpha 1(HLA-DQA1)
A_23_P30900	ENSG00000228284	Homo sapiens	major histocompatibility complex, class II, DQ alpha 1(HLA-DQA1)
A_23_P30900	ENSG00000225890	Homo sapiens	major histocompatibility complex, class II, DQ alpha 1(HLA-DQA1)
A_23_P30900	ENSG00000196735	Homo sapiens	major histocompatibility complex, class II, DQ alpha 1(HLA-DQA1)
A_23_P375	ENSG00000134690	Homo sapiens	cell division cycle associated 8(CDCA8)
A_23_P48669	ENSG00000100526	Homo sapiens	cyclin dependent kinase inhibitor 3(CDKN3)
A_24_P411186	ENSG00000119866	Homo sapiens	BCL11 transcription factor A(BCL11A)
A_23_P7636	ENSG00000164611	Homo sapiens	PTTG1 regulator of sister chromatid separation, securin(PTTG1)
A_23_P7636	ENSG00000250254	Homo sapiens	pituitary tumor-transforming 2(PTTG2)
A_24_P222872	ENSG00000242366	Homo sapiens	UDP glucuronosyltransferase family 1 member A8(UGT1A8)
A_24_P222872	ENSG00000244122	Homo sapiens	UDP glucuronosyltransferase family 1 member A7(UGT1A7)
A_24_P222872	ENSG00000244474	Homo sapiens	UDP glucuronosyltransferase family 1 member A4(UGT1A4)
A_24_P222872	ENSG00000167165	Homo sapiens	UDP glucuronosyltransferase family 1 member A6(UGT1A6)
A_24_P222872	ENSG00000241635	Homo sapiens	UDP glucuronosyltransferase family 1 member A1(UGT1A1)
A_24_P222872	ENSG00000288705	Homo sapiens	UDP glucuronosyltransferase family 1 member A5(UGT1A5)
A_24_P222872	ENSG00000288702	Homo sapiens	UDP glucuronosyltransferase family 1 member A3(UGT1A3)
A_24_P222872	ENSG00000241119	Homo sapiens	UDP glucuronosyltransferase family 1 member A9(UGT1A9)
A_24_P222872	ENSG00000242515	Homo sapiens	UDP glucuronosyltransferase family 1 member A10(UGT1A10)
A_24_P403561	ENSG00000134569	Homo sapiens	LDL receptor related protein 4(LRP4)
A_23_P214026	ENSG00000138829	Homo sapiens	fibrillin 2(FBN2)
A_23_P63825	ENSG00000120053	Homo sapiens	glutamic-oxaloacetic transaminase 1(GOT1)
A_23_P162746	ENSG00000165475	Homo sapiens	crystallin lambda 1(CRYL1)
A_24_P126139	ENSG00000123570	Homo sapiens	RAB9B, member RAS oncogene family(RAB9B)
A_23_P363174	ENSG00000278677	Homo sapiens	H2A clustered histone 17(H2AC17)
A_23_P363174	ENSG00000274997	Homo sapiens	H2A clustered histone 12(H2AC12)
A_23_P363174	ENSG00000196747	Homo sapiens	H2A clustered histone 13(H2AC13)
A_23_P363174	ENSG00000196787	Homo sapiens	H2A clustered histone 11(H2AC11)
A_23_P363174	ENSG00000275221	Homo sapiens	H2A clustered histone 15(H2AC15)
A_23_P363174	ENSG00000276903	Homo sapiens	H2A clustered histone 16(H2AC16)
A_23_P121064	ENSG00000163661	Homo sapiens	pentraxin 3(PTX3)
A_32_P156851	ENSG00000172348	Homo sapiens	regulator of calcineurin 2(RCAN2)
A_23_P331560	ENSG00000091137	Homo sapiens	solute carrier family 26 member 4(SLC26A4)
A_32_P117354	ENSG00000064042	Homo sapiens	LIM and calponin homology domains 1(LIMCH1)
A_24_P355057	ENSG00000081800	Homo sapiens	solute carrier family 13 member 1(SLC13A1)
A_23_P1072	ENSG00000163399	Homo sapiens	ATPase Na+/K+ transporting subunit alpha 1(ATP1A1)
A_24_P20120	ENSG00000115355	Homo sapiens	coiled-coil domain containing 88A(CCDC88A)
A_24_P106542	ENSG00000146374	Homo sapiens	R-spondin 3(RSPO3)
A_23_P319423	ENSG00000164626	Homo sapiens	potassium two pore domain channel subfamily K member 5(KCNK5)
A_24_P940006	ENSG00000108947	Homo sapiens	ephrin B3(EFNB3)
A_23_P15727	ENSG00000141756	Homo sapiens	FKBP prolyl isomerase 10(FKBP10)
A_23_P144096	ENSG00000114737	Homo sapiens	cytokine inducible SH2 containing protein(CISH)
A_23_P146274	ENSG00000104435	Homo sapiens	stathmin 2(STMN2)
A_23_P37994	ENSG00000261509	Homo sapiens	TP53 target 3B(TP53TG3B)
A_23_P37994	ENSG00000183632	Homo sapiens	TP53 target 3(TP53TG3)
A_23_P37994	ENSG00000205457	Homo sapiens	TP53 target 3C(TP53TG3C)
A_23_P37994	ENSG00000205456	Homo sapiens	TP53 target 3D(TP53TG3D)
A_23_P138725	ENSG00000155254	Homo sapiens	MARVEL domain containing 1(MARVELD1)
A_23_P433016	ENSG00000077942	Homo sapiens	fibulin 1(FBLN1)
A_23_P436526	ENSG00000181035	Homo sapiens	solute carrier family 25 member 42(SLC25A42)
A_23_P8981	ENSG00000147465	Homo sapiens	steroidogenic acute regulatory protein(STAR)
A_32_P131640	ENSG00000179542	Homo sapiens	SLIT and NTRK like family member 4(SLITRK4)
A_24_P300302	ENSG00000291115	Homo sapiens	zinc finger protein 300 pseudogene 1(ZNF300P1)
A_23_P93258	ENSG00000287080	Homo sapiens	H3 clustered histone 3(H3C3)
A_23_P93258	ENSG00000274750	Homo sapiens	H3 clustered histone 6(H3C6)
A_23_P93258	ENSG00000275379	Homo sapiens	H3 clustered histone 11(H3C11)
A_23_P93258	ENSG00000273983	Homo sapiens	H3 clustered histone 8(H3C8)
A_23_P93258	ENSG00000197153	Homo sapiens	H3 clustered histone 12(H3C12)
A_23_P93258	ENSG00000196866	Homo sapiens	H2A clustered histone 7(H2AC7)
A_23_P93258	ENSG00000278828	Homo sapiens	H3 clustered histone 10(H3C10)
A_23_P93258	ENSG00000286522	Homo sapiens	H3 clustered histone 2(H3C2)
A_23_P93258	ENSG00000277775	Homo sapiens	H3 clustered histone 7(H3C7)
A_23_P93258	ENSG00000203852	Homo sapiens	H3 clustered histone 15(H3C15)
A_23_P93258	ENSG00000183598	Homo sapiens	H3 clustered histone 13(H3C13)
A_23_P93258	ENSG00000203811	Homo sapiens	H3 clustered histone 14(H3C14)
A_23_P93258	ENSG00000275714	Homo sapiens	H3 clustered histone 1(H3C1)
A_23_P93258	ENSG00000197409	Homo sapiens	H3 clustered histone 4(H3C4)
A_23_P254944	ENSG00000277656	Homo sapiens	glutathione S-transferase theta 1(GSTT1)
A_24_P314515	ENSG00000241388	Homo sapiens	HNF1A antisense RNA 1(HNF1A-AS1)
A_23_P96761	ENSG00000117054	Homo sapiens	acyl-CoA dehydrogenase medium chain(ACADM)
A_23_P23346	ENSG00000213190	Homo sapiens	MLLT11 transcription factor 7 cofactor(MLLT11)
A_23_P161439	ENSG00000148671	Homo sapiens	adipogenesis regulatory factor(ADIRF)
A_23_P37983	ENSG00000169688	Homo sapiens	metallothionein 1B(MT1B)
A_23_P17914	ENSG00000100344	Homo sapiens	patatin like phospholipase domain containing 3(PNPLA3)
A_23_P70148	ENSG00000112992	Homo sapiens	nicotinamide nucleotide transhydrogenase(NNT)
A_23_P14892	ENSG00000099769	Homo sapiens	insulin like growth factor binding protein acid labile subunit(IGFALS)
A_23_P132175	ENSG00000040608	Homo sapiens	reticulon 4 receptor(RTN4R)
A_23_P100127	ENSG00000137812	Homo sapiens	kinetochore scaffold 1(KNL1)
A_23_P218827	ENSG00000051341	Homo sapiens	DNA polymerase theta(POLQ)
A_32_P34920	ENSG00000251493	Homo sapiens	forkhead box D1(FOXD1)
A_23_P213137	ENSG00000072201	Homo sapiens	ligand of numb-protein X 1(LNX1)
A_23_P35399	ENSG00000122359	Homo sapiens	annexin A11(ANXA11)
A_23_P57588	ENSG00000075218	Homo sapiens	G2 and S-phase expressed 1(GTSE1)
A_23_P148475	ENSG00000090889	Homo sapiens	kinesin family member 4A(KIF4A)
A_23_P148475	ENSG00000226650	Homo sapiens	kinesin family member 4B(KIF4B)
A_23_P38427	ENSG00000131242	Homo sapiens	RAB11 family interacting protein 4(RAB11FIP4)
A_23_P137856	ENSG00000185499	Homo sapiens	mucin 1, cell surface associated(MUC1)
A_23_P95851	ENSG00000178462	Homo sapiens	tubulin alpha like 3(TUBAL3)
A_23_P159125	ENSG00000170190	Homo sapiens	solute carrier family 16 member 5(SLC16A5)
A_24_P45476	ENSG00000143184	Homo sapiens	X-C motif chemokine ligand 1(XCL1)
A_23_P57110	ENSG00000101276	Homo sapiens	solute carrier family 52 member 3(SLC52A3)
A_23_P62932	ENSG00000143153	Homo sapiens	ATPase Na+/K+ transporting subunit beta 1(ATP1B1)
A_23_P252740	ENSG00000136982	Homo sapiens	DNA replication and sister chromatid cohesion 1(DSCC1)
A_32_P393316	ENSG00000079337	Homo sapiens	Rap guanine nucleotide exchange factor 3(RAPGEF3)
A_24_P309594	ENSG00000211584	Homo sapiens	solute carrier family 48 member 1(SLC48A1)
A_32_P153388	ENSG00000144366	Homo sapiens	GULP PTB domain containing engulfment adaptor 1(GULP1)
A_24_P259607	ENSG00000143502	Homo sapiens	sushi domain containing 4(SUSD4)
A_24_P131522	ENSG00000169604	Homo sapiens	ANTXR cell adhesion molecule 1(ANTXR1)
A_23_P94517	ENSG00000078725	Homo sapiens	BMP/retinoic acid inducible neural specific 1(BRINP1)
A_23_P103617	ENSG00000143412	Homo sapiens	annexin A9(ANXA9)
A_24_P62800	ENSG00000162873	Homo sapiens	kelch domain containing 8A(KLHDC8A)
A_24_P782308	ENSG00000049759	Homo sapiens	NEDD4 like E3 ubiquitin protein ligase(NEDD4L)
A_23_P251421	ENSG00000144354	Homo sapiens	cell division cycle associated 7(CDCA7)
A_23_P42909	ENSG00000178826	Homo sapiens	transmembrane protein 139(TMEM139)
A_23_P257176	ENSG00000113073	Homo sapiens	solute carrier family 4 member 9(SLC4A9)
A_23_P148015	ENSG00000168646	Homo sapiens	axin 2(AXIN2)
A_23_P133474	ENSG00000211445	Homo sapiens	glutathione peroxidase 3(GPX3)
A_23_P392942	ENSG00000038945	Homo sapiens	macrophage scavenger receptor 1(MSR1)
A_23_P132147	ENSG00000160202	Homo sapiens	crystallin alpha A(CRYAA)
A_23_P93213	ENSG00000137204	Homo sapiens	solute carrier family 22 member 7(SLC22A7)
A_32_P78491	ENSG00000006468	Homo sapiens	ETS variant transcription factor 1(ETV1)
A_23_P25566	ENSG00000169508	Homo sapiens	G protein-coupled receptor 183(GPR183)
A_32_P83845	ENSG00000164683	Homo sapiens	hes related family bHLH transcription factor with YRPW motif 1(HEY1)
A_32_P192970	ENSG00000159423	Homo sapiens	aldehyde dehydrogenase 4 family member A1(ALDH4A1)
A_32_P208120	ENSG00000183049	Homo sapiens	calcium/calmodulin dependent protein kinase ID(CAMK1D)
A_24_P65060	ENSG00000183496	Homo sapiens	mex-3 RNA binding family member B(MEX3B)
A_23_P434398	ENSG00000164440	Homo sapiens	taxilin beta(TXLNB)
A_23_P70102	ENSG00000186335	Homo sapiens	solute carrier family 36 member 2(SLC36A2)
A_23_P33196	ENSG00000204262	Homo sapiens	collagen type V alpha 2 chain(COL5A2)
A_32_P129752	ENSG00000182107	Homo sapiens	transmembrane protein 30B(TMEM30B)
A_32_P351968	ENSG00000242092	Homo sapiens	major histocompatibility complex, class II, DM beta(HLA-DMB)
A_32_P351968	ENSG00000239329	Homo sapiens	major histocompatibility complex, class II, DM beta(HLA-DMB)
A_32_P351968	ENSG00000242386	Homo sapiens	major histocompatibility complex, class II, DM beta(HLA-DMB)
A_32_P351968	ENSG00000242574	Homo sapiens	major histocompatibility complex, class II, DM beta(HLA-DMB)
A_32_P351968	ENSG00000241674	Homo sapiens	major histocompatibility complex, class II, DM beta(HLA-DMB)
A_32_P351968	ENSG00000226264	Homo sapiens	major histocompatibility complex, class II, DM beta(HLA-DMB)
A_32_P351968	ENSG00000234154	Homo sapiens	major histocompatibility complex, class II, DM beta(HLA-DMB)
A_32_P351968	ENSG00000241296	Homo sapiens	major histocompatibility complex, class II, DM beta(HLA-DMB)
A_23_P62967	ENSG00000162946	Homo sapiens	DISC1 scaffold protein(DISC1)
A_23_P502060	ENSG00000086159	Homo sapiens	aquaporin 6(AQP6)
A_23_P82503	ENSG00000242265	Homo sapiens	paternally expressed 10(PEG10)
A_24_P66780	ENSG00000168143	Homo sapiens	family with sequence similarity 83 member B(FAM83B)
A_23_P374695	ENSG00000120156	Homo sapiens	TEK receptor tyrosine kinase(TEK)
A_23_P144911	ENSG00000164318	Homo sapiens	EGF like, fibronectin type III and laminin G domains(EGFLAM)
A_23_P24616	ENSG00000110013	Homo sapiens	sialic acid acetylesterase(SIAE)
A_23_P100539	ENSG00000091262	Homo sapiens	ATP binding cassette subfamily C member 6(ABCC6)
A_23_P100539	ENSG00000275331	Homo sapiens	ATP binding cassette subfamily C member 6(ABCC6)
A_23_P100539	ENSG00000290943	Homo sapiens	ATP binding cassette subfamily C member 6 pseudogene 2(ABCC6P2)
A_23_P160167	ENSG00000117472	Homo sapiens	tetraspanin 1(TSPAN1)
A_23_P142738	ENSG00000152154	Homo sapiens	transmembrane protein 178A(TMEM178A)
A_23_P4190	ENSG00000167107	Homo sapiens	acyl-CoA synthetase family member 2(ACSF2)
A_24_P108311	ENSG00000049759	Homo sapiens	NEDD4 like E3 ubiquitin protein ligase(NEDD4L)
A_23_P337262	ENSG00000154856	Homo sapiens	APC down-regulated 1(APCDD1)
A_23_P212258	ENSG00000113889	Homo sapiens	kininogen 1(KNG1)
A_23_P258493	ENSG00000113368	Homo sapiens	lamin B1(LMNB1)
A_23_P204630	ENSG00000074527	Homo sapiens	netrin 4(NTN4)
A_32_P4018	ENSG00000185483	Homo sapiens	receptor tyrosine kinase like orphan receptor 1(ROR1)
A_23_P416965	ENSG00000109794	Homo sapiens	family with sequence similarity 149 member A(FAM149A)
A_23_P107173	ENSG00000005102	Homo sapiens	mesenchyme homeobox 1(MEOX1)
A_23_P69537	ENSG00000109255	Homo sapiens	neuromedin U(NMU)
A_24_P89426	ENSG00000227567	Homo sapiens	apolipoprotein M(APOM)
A_24_P89426	ENSG00000226215	Homo sapiens	apolipoprotein M(APOM)
A_24_P89426	ENSG00000204444	Homo sapiens	apolipoprotein M(APOM)
A_24_P89426	ENSG00000235754	Homo sapiens	apolipoprotein M(APOM)
A_24_P89426	ENSG00000231974	Homo sapiens	apolipoprotein M(APOM)
A_24_P89426	ENSG00000224290	Homo sapiens	apolipoprotein M(APOM)
A_24_P89426	ENSG00000206409	Homo sapiens	apolipoprotein M(APOM)
A_24_P649624	ENSG00000054523	Homo sapiens	kinesin family member 1B(KIF1B)
A_23_P37914	ENSG00000158865	Homo sapiens	solute carrier family 5 member 11(SLC5A11)
A_23_P37914	ENSG00000288216	Homo sapiens	solute carrier family 5 member 11(SLC5A11)
A_23_P82523	ENSG00000085563	Homo sapiens	ATP binding cassette subfamily B member 1(ABCB1)
A_23_P31376	ENSG00000173114	Homo sapiens	leucine rich repeat neuronal 3(LRRN3)
A_32_P10936	ENSG00000154162	Homo sapiens	cadherin 12(CDH12)
A_23_P110319	ENSG00000109182	Homo sapiens	cell wall biogenesis 43 C-terminal homolog(CWH43)
A_24_P229884	ENSG00000267795	Homo sapiens	small integral membrane protein 22(SMIM22)
A_24_P398147	ENSG00000078114	Homo sapiens	nebulette(NEBL)
A_23_P67367	ENSG00000104808	Homo sapiens	dihydrodiol dehydrogenase(DHDH)
A_23_P68211	ENSG00000116096	Homo sapiens	sepiapterin reductase(SPR)
A_23_P110791	ENSG00000182578	Homo sapiens	colony stimulating factor 1 receptor(CSF1R)
A_23_P21560	ENSG00000197872	Homo sapiens	CYFIP related Rac1 interactor A(CYRIA)
A_23_P79360	ENSG00000275326	Homo sapiens	nitric oxide synthase trafficking(NOSTRIN)
A_23_P79360	ENSG00000163072	Homo sapiens	nitric oxide synthase trafficking(NOSTRIN)
A_23_P109322	ENSG00000183036	Homo sapiens	Purkinje cell protein 4(PCP4)
A_32_P42964	ENSG00000185290	Homo sapiens	nuclear protein 2, transcriptional regulator(NUPR2)
A_24_P362193	ENSG00000066294	Homo sapiens	CD84 molecule(CD84)
A_24_P260639	ENSG00000124575	Homo sapiens	H1.3 linker histone, cluster member(H1-3)
A_23_P29067	ENSG00000184012	Homo sapiens	transmembrane serine protease 2(TMPRSS2)
A_24_P206776	ENSG00000109846	Homo sapiens	crystallin alpha B(CRYAB)
A_32_P168442	ENSG00000228630	Homo sapiens	HOX transcript antisense RNA(HOTAIR)
A_23_P82990	ENSG00000106809	Homo sapiens	osteoglycin(OGN)
A_24_P570049	ENSG00000186951	Homo sapiens	peroxisome proliferator activated receptor alpha(PPARA)
A_23_P307860	ENSG00000157703	Homo sapiens	SVOP like(SVOPL)
A_23_P160177	ENSG00000132681	Homo sapiens	ATPase Na+/K+ transporting subunit alpha 4(ATP1A4)
A_23_P432573	ENSG00000172935	Homo sapiens	MAS related GPR family member F(MRGPRF)
A_23_P120594	ENSG00000154930	Homo sapiens	acyl-CoA synthetase short chain family member 1(ACSS1)
A_23_P47709	ENSG00000165457	Homo sapiens	folate receptor beta(FOLR2)
A_23_P109333	ENSG00000160221	Homo sapiens	glutamine amidotransferase class 1 domain containing 3(GATD3)
A_23_P90130	ENSG00000131400	Homo sapiens	napsin A aspartic peptidase(NAPSA)
A_23_P257111	ENSG00000165140	Homo sapiens	fructose-bisphosphatase 1(FBP1)
A_32_P336776	ENSG00000165694	Homo sapiens	FERM domain containing 7(FRMD7)
A_24_P405705	ENSG00000163581	Homo sapiens	solute carrier family 2 member 2(SLC2A2)
A_23_P1962	ENSG00000133321	Homo sapiens	phospholipase A and acyltransferase 4(PLAAT4)
A_23_P201551	ENSG00000134215	Homo sapiens	vav guanine nucleotide exchange factor 3(VAV3)
A_23_P42087	ENSG00000137274	Homo sapiens	biphenyl hydrolase like(BPHL)
A_23_P163235	ENSG00000237289	Homo sapiens	creatine kinase, mitochondrial 1B(CKMT1B)
A_23_P163235	ENSG00000223572	Homo sapiens	creatine kinase, mitochondrial 1A(CKMT1A)
A_23_P144959	ENSG00000038427	Homo sapiens	versican(VCAN)
A_23_P44264	ENSG00000170370	Homo sapiens	empty spiracles homeobox 2(EMX2)
A_23_P32279	ENSG00000131668	Homo sapiens	BARX homeobox 1(BARX1)
A_23_P212696	ENSG00000163430	Homo sapiens	follistatin like 1(FSTL1)
A_23_P77103	ENSG00000140263	Homo sapiens	sorbitol dehydrogenase(SORD)
A_23_P431268	ENSG00000143850	Homo sapiens	pleckstrin homology domain containing A6(PLEKHA6)
A_23_P10025	ENSG00000184613	Homo sapiens	neural EGFL like 2(NELL2)
A_24_P188447	ENSG00000162374	Homo sapiens	ELAV like RNA binding protein 4(ELAVL4)
A_23_P9869	ENSG00000150656	Homo sapiens	carnosine dipeptidase 1(CNDP1)
A_24_P109214	ENSG00000130208	Homo sapiens	apolipoprotein C1(APOC1)
A_23_P388812	ENSG00000169607	Homo sapiens	cytoskeleton associated protein 2 like(CKAP2L)
A_23_P74088	ENSG00000189409	Homo sapiens	matrix metallopeptidase 23B(MMP23B)
A_23_P74088	ENSG00000215914	Homo sapiens	matrix metallopeptidase 23A (pseudogene)(MMP23A)
A_23_P163227	ENSG00000237289	Homo sapiens	creatine kinase, mitochondrial 1B(CKMT1B)
A_23_P163227	ENSG00000223572	Homo sapiens	creatine kinase, mitochondrial 1A(CKMT1A)
A_24_P404840	ENSG00000169562	Homo sapiens	gap junction protein beta 1(GJB1)
A_24_P283324	ENSG00000118514	Homo sapiens	aldehyde dehydrogenase 8 family member A1(ALDH8A1)
A_23_P402751	ENSG00000198712	Homo sapiens	mitochondrially encoded cytochrome c oxidase II(MT-CO2)
A_24_P879740	ENSG00000131711	Homo sapiens	microtubule associated protein 1B(MAP1B)
A_23_P501193	ENSG00000153822	Homo sapiens	potassium inwardly rectifying channel subfamily J member 16(KCNJ16)
A_24_P935491	ENSG00000168542	Homo sapiens	collagen type III alpha 1 chain(COL3A1)
A_32_P112493	ENSG00000162878	Homo sapiens	protein kinase domain containing, cytoplasmic(PKDCC)
A_23_P157809	ENSG00000106853	Homo sapiens	prostaglandin reductase 1(PTGR1)
A_23_P310	ENSG00000175130	Homo sapiens	MARCKS like 1(MARCKSL1)
A_24_P397255	ENSG00000164303	Homo sapiens	ectonucleotide pyrophosphatase/phosphodiesterase 6(ENPP6)
A_23_P161076	ENSG00000116824	Homo sapiens	CD2 molecule(CD2)
A_24_P208909	ENSG00000109654	Homo sapiens	tripartite motif containing 2(TRIM2)
A_23_P202427	ENSG00000156510	Homo sapiens	hexokinase domain containing 1(HKDC1)
A_23_P306105	ENSG00000144278	Homo sapiens	polypeptide N-acetylgalactosaminyltransferase 13(GALNT13)
A_23_P306105	ENSG00000141429	Homo sapiens	polypeptide N-acetylgalactosaminyltransferase 1(GALNT1)
A_23_P83818	ENSG00000130635	Homo sapiens	collagen type V alpha 1 chain(COL5A1)
A_23_P362694	ENSG00000181617	Homo sapiens	follicular dendritic cell secreted protein(FDCSP)
A_23_P53176	ENSG00000110195	Homo sapiens	folate receptor alpha(FOLR1)
A_23_P134714	ENSG00000132541	Homo sapiens	reactive intermediate imine deaminase A homolog(RIDA)
A_23_P119562	ENSG00000274619	Homo sapiens	complement factor D(CFD)
A_23_P119562	ENSG00000197766	Homo sapiens	complement factor D(CFD)
A_23_P9883	ENSG00000162711	Homo sapiens	NLR family pyrin domain containing 3(NLRP3)
A_23_P374689	ENSG00000128683	Homo sapiens	glutamate decarboxylase 1(GAD1)
A_23_P9402	ENSG00000122756	Homo sapiens	ciliary neurotrophic factor receptor(CNTFR)
A_23_P118246	ENSG00000131153	Homo sapiens	GINS complex subunit 2(GINS2)
A_23_P23797	ENSG00000151418	Homo sapiens	ATPase H+ transporting V1 subunit G3(ATP6V1G3)
A_23_P23797	ENSG00000263014	Homo sapiens	ATPase H+ transporting V1 subunit G3(ATP6V1G3)
