# Supplementary material for: Identification of key genes and validation of key gene aquaporin 1 on Wilms’ tumor metastasis
Source: PeerJ. 2023 Oct 26;11:e16025. doi: 10.7717/peerj.16025 (PMC10613441; doi:10.7717/peerj.16025)
Supplement: Supplemental Information 3 — GSE57269, 73209, 66405 [file peerj-11-16025-s003.csv]

GSE57269	GSE73209	GSE66405	GSE57269|GSE73209	GSE57269|GSE66405	GSE73209|GSE66405	GSE57269|GSE73209|GSE66405
XIST	CDKN1A	COMP	FOSB	NPTX2	CTHRC1	FBP1
ATF3	SLC2A3	MEST	ANXA1	COL2A1	THBS4	ACSM2B
KLF4	LAMA4	ITGAX	C14orf105	ETV4	PRAME	CGNL1
UCHL1	PANK1	ENC1	TMEM27	CDON	VWF	NOX4
NR4A1	MGST1	PLEKHG1	AQP2	DEPTOR	TIMP1	PRODH2
KCNE5	RENBP	CACNG6	AFP	AP1M2	OLFML2B	C11orf54
CSRNP1	CNDP2	RAB11FIP5	CLDN10	CPEB4	TGFB3	TFCP2L1
MLF1	MAP7	SERPINA6	KCNJ1	NTN4	TCF4	HSD11B2
ZNF703	CRYZ	EPHA3	KCNJ15	S100A14	GPER1	RAB17
PCDHB16	LOC389332	KCNG1	HSD17B2	C19orf33	WNK4	FOLR1
RRM2	CMBL	CENPM	ADH1C	TSHZ2	NDRG1	MUC1
SMC4	LRP2	CDS1	TCF21	SNX29	C1orf116	ALDH4A1
AURKA	CGN	FAP	COBLL1	VEPH1	HAO2	GLS
IGDCC3	FAM151A	MFGE8		APCDD1	SLC22A2	GPAT3
PARP1	SLC22A12	RTKN2		TMEM176B	SLC5A12	EPHX2
NCAPG2	TMEM207	MAPT		EGF	ECHS1	DDC
TMEM41B	SLC37A4	TMEM143		EPB41L1	LPL	PTPRO
AEN	CLDN2	OSR1		CLDN7	RALYL	HGD
SYAP1	SERPINF2	PERP		PLLP	PPARGC1A	TMEM213
GPRIN3	CD5L	LZTS3		IRX5	GOT1	SULT1C2
ADAM12	SLC9A3R1	NHLRC4		FGF1	SLC5A10	LRRC19
LAMB2	MT1H	CAMK2N1		MET	DCXR	HPN
ENDOD1	MT1X	NAAA		C14orf37	TSPAN12	GBA3
NUDT6	C9orf66	DNAH2		SGCD	MPC1	ACPP
NAA30	PRSS8	CRHBP		KCNJ8	ACE2	FABP3
NEFL	RTN4	HCST		RCAN2	ACSL1	AOC1
LHX1	LAMTOR5	CLDN14		EHD3	ATP1A1	PTGER3
APPL1	LAD1	SMTNL2		FGD4	UGT1A9	MME
ARHGEF3	PP7080	HIBCH		LIMCH1	PTGER1	AQP1
ACCS	ALPL	NMNAT3		SCIN	CYSTM1	VAV3
MED7	ADH1A	FOLR3		HSD17B8	UGT1A10	ADIRF
ARHGEF26	AFM	EBF3		RAB25	CA4	ERP27
ZC3H6	XPNPEP2	RSPH14		LNX1	AKR7A3	ESRRG
KMT2C	WDR72	TNC		ITGA4	SLC22A6	PTH1R
PAPOLA	PDZK1IP1	PDHA1		SHANK2	FCN3	SLC12A3
HECW2	GCGR	GPR158		ASPA	ACSF2	ARHGAP24
ZNF561	GSTA1	GDNF		FNDC1	SLC44A3	HMGCS2
ARHGEF10L	SLC39A5	SUCNR1		MAOB	CYFIP2	SMIM24
ESM1	MAOA	UNC5B		GALNT18	CMTM4	FMO1
ENPP2	CUBN	C1orf112		TRPM3	SUCLG1	SCNN1G
SLC35E2	UGT2B17	CXCR3		MUC15	HPD	TEK
CSGALNACT1	HBA2	RAD54L		PKP4	SLC6A12	FOXQ1
MOSPD2	HBA1	PLCG2		OGN	HYAL1	HNF1B
CASP4	HBG2	CDCA7L		BASP1	TSPAN33	MECOM
ECH1 /// HNRNPL	HBG1	AMDHD1		PPARA	RBM47	SLC3A1
TMTC1	MT1G	SEMA3A		TENM2	RIDA	TMEM52B
LMO4		PRC1		COL16A1	SLC17A3	ALDH6A1
IQGAP2		TLR7		RAPGEF3	ERBB3	PROM2
WDFY3		SCN2A		SAMD5	ATP1B1	BHMT
HLA-DQA1 /// HLA-DRA		TLCD1		GPR160	FXYD2	SLC12A1
PMP22		ASTN1		FRY	CRYAA	CDH16
GAB1		RBP1		COL5A1	GSTM3	CLIC5
PTPRB		SLAMF7		KCNJ10	DPEP1	COX7A1
ZFR		B3GNT3		PDE1A	GLYAT	ATP6V0A4
TRMT13		PIK3C2G		TMEM45B	AK4	SOST
MED11		FABP5		ACSM3	EPCAM	CLDN8
MYCT1		HSPA2		COL4A3	BHMT2	SPINK1
LOC145783 /// ZNF280D		TLE4		CX3CL1	PEPD	SLC4A4
ZNF385B		EDN2		PLPPR1	SLC47A1	GRB14
MRPS5		PRR13		PLEKHH2	MTURN	SCNN1A
PPP3CA		GALNT14		EPS8L2	RBP5	ELF5
FREM2		LEF1		GRAMD1C	CHCHD10	PODXL
ANGPT1		ACO2		CLMN	PTGR1	CA2
GLYATL1 /// LOC100287413		FADS2		RNPC3	GLRX	CDH1
YPEL2		NNMT		NDNF	ETFB	KNG1
BBS1		SIX4		CUX2	LGALS2	CALB1
PLA2G12A		DMRT3		COL14A1	GSTA5	ALDH1A1
WSB1		MCM6		UGT8	SLC13A1	MAL
TBXAS1		CHAF1A		IGFBP7	PCK1	REN
ATG16L2		TOB1		RASGRP1	DHDH	NPHS2
TRAPPC11		MT-ND3		ALDH8A1	MSRB1	KCNJ16
GK		SDHA		EHF	MSRA	DEFB1
FGF12		MEIS1		FLRT2	ECHDC3	UMOD
FAM111A		KLRC4		SPON1	PCK2
VAMP5		GAS7		MPPED2	ACAT1
LYPD6		IGF2-AS		VTCN1	ADGRG1
PPP2R2B		MCRIP2		PLEKHA6	TST
DAB2		CCDC80		TMEM139	PLG
FGD5		USH1C		NR3C2	DIO1
SSPN		CABYR		PLA2R1	SUSD2
ENPP5		CD84		NPR3	AIF1L
PECAM1		LTBP1		ASPN	AGMAT
CEP290		RNF186		EDNRA	SLC16A9
CD14		ALOX5		L1CAM	EMX2
PPIL2		IL13RA2		GULP1	TMPRSS2
GPHN		TUBA1A		SYNE2	FTCD
IL1RAP		GRM1		MMP7	ANPEP
CPED1		C1QB		IFI16	OGDHL
UTY		SLC22A13		OLFML3	UGT2B10
APOA1		FAM110C		TGFBR3	PAH
MGLL		TMEM174		TMEM150C	CA12
PHKB		C21orf62		KITLG	FGFR3
C14orf28		ADGRG2		SLC6A13	MST1
ZNF397		DDN		TRIM2	CRYL1
KLHL13		ITGA11		IRX2	FXYD4
ICAM2		SPATA13		SLCO4C1	IMPA2
RHOBTB1		CXorf57		COL5A2	NAT8
FABP4		FCGR3A		TSPAN1	SHMT1
HNF4G		SEPHS2		SOSTDC1	SERPINA5
WWC2		COLEC12		P3H2	GLDC
SH3RF1		MFNG		SLC8A1	CLCNKB
MEF2C		CLSPN		TOX3	CLRN3
CYB5R2		RAD51		ADGRF1	SLC47A2
STARD13		GRHL2		PBLD	EFHD1
EPHA4		EMILIN2		NEBL	CYB5A
UBXN4		C4orf19		TXNIP	GSTA2
CDH6		HRK		GPRC5B	RAP1GAP
TAGLN		HMCN1		PTGIS	CTSH
KCNMB4		AKAP1		SYNPO	PRR35
STAM2		FANCA		MOXD1	ALDH1L1
RAD50		ROR2		BLNK	SLC22A11
PRKCQ		LCP2		SLC16A12	ASS1
SOX18		CD68		SLC26A7	HOGA1
TMEM200B		LDHD		EPAS1	MT1F
ARHGAP5		GLUD1		ACTA2	AGXT2
PDGFD		KMO		EMCN	MT1E
HLA-DPA1		C5orf58		UGT2B7	ACMSD
NTM		GGTLC1		KL	SLC23A3
BACE1		NRXN1		TACSTD2	UGT2B11
ARHGAP6		CD28		SPP1	SLC7A9
DCAF12L1		CYP26A1		LUM	SLC36A2
DPP4		ZNF165		NPNT	ACY1
TLN1		KLK1		THSD7A	GATM
TXLNGY		CCND2		ERBB4	PDZK1
NFIX		OXT			SLC27A2
PLEKHA5		NUDT1			DPYS
ENPP1		OLFM4			SLC34A1
NEK1		ARHGEF35			APOM
MAN1A1		TDGF1			BBOX1
PI15		TDGF1P3			ALB
ZNF564		SOX9-AS1			ATP6V1B1
SIM2		DLL3			NAT8B
PSPH		MFAP2			GPX3
ADAMTS18		SIGIRR			CLCNKA
LYPD6B		C1QA			CYP4A11
PLAT		ARHGEF16			ALDOB
NAP1L5		METTL7A
BTBD7		BEX5
SH3YL1		KIF11
CHL1		NDC80
CX3CR1		MT-ND1
ADH1B		CD53
PTER		PDPN
SP100		HIST1H3E
KIAA0141		HIST1H3I
ACSM2A		HIST1H3G
ATPIF1		HIST1H3J
ADGRL3		HIST1H2AD
PDZRN3		HIST1H3H
AGTR2		HIST1H3F
ADRBK2		HIST2H3A
FBXO8		HIST2H3D
ACSS3		HIST2H3C
GIMAP4		HIST1H3A
AMY1A /// AMY1B /// AMY1C		HIST1H3D
SLC25A11		TRIM10
CREBL2		ZMAT4
TFAP2B		TNS4
RNF150		ACOX2
HIPK2		CLYBL
SERPINE2		ROR1
GUCY1B3		CTXN3
KANSL1L		INS-IGF2
TMEFF2		IGF2
SFRP1		INS
RAB38		HOXA11-AS
UNC13C		SYT1
HEATR5A		G0S2
MYH11		NR1I3
EDNRB		AQP3
ASAH1		NXF2
CPNE3		NXF2B
XAF1		CKB
NIPAL3		HRG
SPTLC2		NREP
AMT		KCNC2
AGR2		SH3PXD2A
TES		WWC1
PSMD5		ACOT4
GIMAP7		GGTA1P
WNT11		GRIK1
OSTF1		SNAI2
HSPG2		HSPA12A
THRB		MROH7
PAQR8		SLA
KDR		VAV1
PIK3R1		TRAIP
DDR2		ECEL1
ANXA4		RNF152
STAB1		CR769775.1
DDX3Y		ADM
ECSCR		AKAP9
ZNF587		CNRIP1
ZNF441		CHST11
RAI2		ABCC9
KNOP1		CYP3A5
AFAP1L2		CD36
SDPR		TEDC2
ROBO4		MYLK2
WDR86		PLA2G7
TMPRSS4		TMED6
XRRA1		LY86
HLA-DRB1 /// HLA-DRB3 /// HLA-DRB4 /// HLA-DRB5 /// LOC105369230		NPY1R
NME3		TNFRSF11B
PCDH17		KIF12
PPL		RTKN
SULF1		MIS18BP1
HNMT		BUB1
NUMB		TET1
TSPAN5		FAM107A
ARHGDIB		CLEC18B
CD74		SLC16A7
GLIS3		ANGPTL3
WWOX		PCBP2
TPST2		GGT3P
ADGRG6		BSND
ANO1		PAMR1
ADAMTS16		NGFR
PLCL1		OIP5
TNFSF12-TNFSF13 /// TNFSF13		STAC2
KCTD1		CENPW
USO1		PEBP1
MITF		EMX1
SNX18		GPC5
KCNMB2		KCNJ3
CDH5		SERINC2
COL4A4		HMGA2
SLITRK6		SOX8
PRICKLE2		TNNC1
HPGD		PHYH
THRA		PSD3
FGL2		CDKN2A
RUNX1T1		ERBB2
USP53		OLIG1
RBPMS		FANCI
CDKL2		SLC26A9
PRCP		NAP1L2
CNTN1		RARRES1
ZNF154		PLB1
UACA		FAM78A
RSRP1		ICA1
GPATCH2L		KCNC1
SOX6		MAD2L1
HS3ST3B1		TMEM132A
ENG		HS3ST2
TM4SF18		LRTM2
PPFIBP1		G6PC
DNER		KNTC1
JADE1		SLC30A2
ZNF106		MKI67
PRKD1		COQ9
C1S		CENPF
ANKRD36		CENPA
LRRC16A		HS6ST2
ITGB6 /// LOC100505984		HAUS1
IMMP2L		MFSD4A
EMILIN1		ETNPPL
ERG		NQO2
THBS2		SPC25
TBX3		ADI1
SLC44A5		LYNX1
PRSS35		INTS6L
NCALD		SLC43A2
NLGN4X		KDF1
PCOLCE		GDA
AMY2B		OR5L2
SYTL2		LOXL2
PRICKLE1		B3GAT1
CAMK2D		N4BP2L2
TBCK		ITGB8
PCDH7		TNNI2
NFAT5		UNC5C
S1PR1		MYB
ARID5B		IRX3
PAPLN		ZFYVE28
RNF128		AFF3
ZMYM6NB		BSPRY
PRKCH		PNP
FIBIN		FAM84B
HLA-DRB4		SLC17A1
SATB2		STARD8
NRIP1		ISOC2
TRIM13		HOXD8
CALD1		TRPM6
GPNMB		ADORA2B
ZBTB20		SORL1
CR1		DSCR8
PCDH18		GPD1
ZMAT1		NCF2
VEGFC		PSRC1
LARP7		ITGA6
GJA5		MYO1F
GCA		CRMP1
THBS1		DPYSL5
SYNPO2		MT-ND2
TLE2		CLU
KIAA1109		ASPM
CD93		PCOLCE2
CAV2		CAPN3
OPN3		SEL1L3
FRMD6		PTTG1
FLT1		PTTG2
MAGI2		RIMS4
DEFA1 /// DEFA1B /// DEFA3		CRABP2
RERG		SCD5
USP9Y		NPY
ATP10D		GGTLC2
ARHGAP18		FKBP4
PARM1		GLI2
MYOF		ATP1A4
RASL11B		CD163
CTSO		TMEM176A
WASF2		CHDH
GNAQ		ACAA2
LOC100996724 /// PDE4DIP		MOCS2
CFH /// CFHR1		DAPL1
ADGRL4		FHL2
PAQR5		SLC25A10
GNA14		PURG
SLC40A1		RIPK4
CAV1		TUBB6
CHODL		RAB42
MMP2		TDO2
MFAP3L		PLXDC1
ENPEP		JUP
ALCAM		LAPTM5
POU3F3		HOXB6
ITGA2		PIPOX
KIAA1217		APBA2
GHR		GPRC5C
BMPR1B		LINC02076
NRK		IDH2
GUCY1A3		LRRC43
PLCB1		ANGPT2
MPP5		TACC3
COL21A1		PLEK
AIF1		ZNF423
BMPR2		OVOL2
FLI1		CHST1
TMEM47		TMEM125
DSEL		S100A6
PDZK1 /// PDZK1P1		GAL3ST1
LAMA2		EXPH5
EYA4		ITGAD
AGTR1		COL8A2
TBC1D4		TRNP1
CADPS2		SDS
GNAI1		SCARB1
ABI3BP		LGALS1
RNF144B		TSPAN7
LRRC32		LHFPL2
SEMA3D		PARD6B
ANXA3		BOC
NEDD9		PRSS22
DOC2B		MAST4
APLNR		GP2
GATA6		FUT3
TGM2		UBE2T
ETS1		TRIM34
PALLD		TRIM6-TRIM34
CTSC		TRIM6
CLEC3B /// EXOSC7		CYTL1
PPP1R3C		HK2
EPHA7		RGMA
LDB2		STK26
ACSM2A /// ACSM2B		GALM
DACT1		MACC1
ALX1		LZTS1
EIF1AY		PADI2
AMY1A /// AMY1B /// AMY1C /// AMY2A /// AMY2B /// AMYP1		VASH2
FREM1		CMTM7
COL15A1		AOX1
IRX1		ABCA1
PDGFRB		PAK6
PAPSS2		UPB1
SEMA3C		DCHS1
FBLN5		CTSS
CTSZ		CA10
LOC102724562 /// LOC105369252 /// MST1L		EME1
FLRT3		MSR1
VCAM1		ATP12A
MFSD4		IGLL1
SLC5A8		VSIG4
ATP8B1		SERPINA1
MATN2		TRPV6
ADAMTS9		CTH
ADGRF5		RUBCNL
EGFL6		ANOS1
GATA3		CRYM
COL1A1		MMP16
S100A4		AFMID
LOC102724562 /// MST1 /// MST1L /// MST1P2		NELL1
MYLK		KCNH6
FAT4		CMTM3
LYVE1		TROAP
TMEM72		CCDC148
HEPH		TMEM100
FAM198B		FBLIM1
CLCNKA /// CLCNKB		AVPR1A
HLA-C		KIF15
BICC1		MAGEL2
ZEB2		PIM3
ARHGAP29		COL13A1
HLA-DRA		KIAA1522
EBF1		PDE8B
RNASE1		AC022414.1
GPC3		PCCA
CYS1		TUBA4A
CDH13		CCNB2
PCDH9		KCNQ1
AHR		HOXB9
ADH1A /// ADH1B /// ADH1C		TUFT1
NKAIN2		GPR155
HBB		SLC7A13
MGP		AKR1C3
PRSS23		PLS1
KIF26A		AUH
SULT1E1		GPR171
ALDH1A2		RHOU
COL12A1		WFDC2
AIM1		F11
EDIL3		CTSV
PDGFRA		BDKRB1
A2M		TRO
C7		TMEM130
FXYD2 /// FXYD6 /// FXYD6-FXYD2		CCNB1
HBA1 /// HBA2		ADCY7
HBG1 /// HBG2		EMX2OS
		ANLN
		FAM107B
		DCLK1
		LY96
		SLC25A4
		GSTM1
		RASSF2
		CPXM2
		DNMT3L
		ARG2
		BCR
		SLC51B
		TMEM116
		BACH2
		COLGALT2
		BMP1
		SPNS2
		WDFY3-AS2
		ACTG2
		CDK1
		AIFM1
		DHRS4
		C3orf85
		RAB7B
		CYP24A1
		LRRC4C
		SYT13
		DPYSL3
		KBTBD11
		HMGCL
		SLC28A1
		RNASE6
		CEP55
		IGDCC4
		CENPU
		AK4P3
		CPZ
		AVPR2
		RNF175
		ERMP1
		TMC4
		TMEM86B
		SLC1A1
		MT-CO1
		CACNB3
		ARHGEF37
		SIX1
		PYCARD
		GPX7
		ADAM19
		LEFTY1
		NUDT11
		ASB9
		KIF13B
		GLIPR2
		C2orf54
		CKAP2
		CYP4F2
		SCGB1D2
		HIST1H2AM
		HIST1H2AH
		HIST1H2AI
		HIST1H2AG
		HIST1H2AK
		HIST1H2AL
		CCDC198
		GABARAPL1
		PCDHB2
		MARCKS
		CILP
		CD52
		TRIM63
		AQP7
		LSP1
		ACAA1
		LGR4
		AMN
		ORC6
		ARSE
		OPLAH
		CAPN13
		SEC24D
		ANK3
		RASSF7
		DECR2
		INPP5J
		TNFSF10
		ODAM
		CCK
		CDC45
		E2F7
		VIL1
		NPHS1
		STAT4
		ACY3
		PYCR1
		MARVELD2
		EMB
		UBD
		SLC44A4
		CDHR5
		SFXN5
		ARHGAP25
		RRAGD
		AURKB
		CXCL8
		VDR
		MT-ND4
		MT-ND4L
		TTK
		OSBPL3
		ESPN
		ZNF157
		RIMBP3
		RIMBP3B
		RIMBP3C
		CDO1
		UNC5CL
		C4B
		CDH11
		PROC
		HSPB8
		MT-ND5
		PLCD4
		PTPN3
		TUBBP1
		TUBBP6
		TUBB
		PDZD3
		CNR1
		RSPO3
		SNORD14A
		SNORD14C
		SNORD14B
		SNORD14E
		SNORD14D
		TWIST2
		RBM24
		NAT8L
		CYP8B1
		HAS2
		GGT1
		GGTLC3
		GGTLC5P
		MPC2
		RASEF
		PHLDA1
		SMOC2
		DDAH1
		FRK
		SOWAHA
		CRYBG1
		SNCAIP
		SLC38A11
		PMM1
		FZD10
		STON2
		RADIL
		REEP5
		FST
		SGIP1
		LOXL3
		TOM1L1
		CXXC4
		SPTBN2
		TENM4
		IL2RB
		LINC00982
		ELOVL7
		CBX7
		CDH15
		AP003057.1
		NAV3
		MT1M
		LCP1
		TMEM63B
		SNX10
		PLPPR3
		FABP1
		BUB1B
		MTHFD2
		CD33
		ITGB3
		TNNT2
		IKBIP
		CHRNA1
		SLC30A3
		C1orf115
		MOGAT1
		COL11A2
		NME8
		E2F2
		ST6GAL2
		LAT2
		DUSP4
		GXYLT2
		WASF3
		GRIN2A
		LIPC
		LDHB
		DUSP9
		ANKRD35
		ACOT11
		PPP1R1A
		HIST1H2AE
		HIST1H2AB
		SYT11
		DNASE1
		NOL6
		KRT19
		ENTPD5
		SLC13A3
		CKMT2
		CAT
		RBP4
		LY6H
		FKBP7
		CTSK
		TMEM61
		ZDHHC23
		EHHADH
		THEMIS2
		PCDHB10
		PCDHB9
		CPXM1
		MDK
		INHBA
		TMSB15A
		TMSB15B
		PRR15L
		GPR161
		EZR
		NR0B2
		IRF6
		SEMA3B
		MMP9
		BAIAP2L2
		SCD
		IL17RB
		MVK
		DRAIC
		SLC7A7
		TMEM190
		AMY1A
		AMY1B
		AMY1C
		PHF19
		AZGP1
		IYD
		SPTLC3
		WASF1
		KCNMA1
		ADH6
		POLE2
		FBXO41
		TGFBI
		CLDN19
		GGT6
		NEURL3
		SACS
		NR1H4
		CEMIP
		RRAD
		CFAP70
		MAP4K4
		TINAG
		PAGE4
		IL17D
		AMBP
		CYP2B6
		GLYATL1
		CD79A
		A1CF
		RHBG
		MYOM3
		IGSF9
		SGO1
		PLPP4
		PRLR
		DHCR24
		DPYSL4
		NRG1
		PCYT2
		HEPACAM2
		ASL
		SCN4B
		TOP2A
		SLC1A3
		RUNX1
		KCNJ13
		FCER1G
		SGK2
		VSIG2
		SCGB1D1
		ATP6V1A
		PRELID3A
		SBSPON
		NUF2
		CALHM6
		MEX3A
		ENAH
		ETFDH
		UGT1A8
		UGT1A7
		UGT1A4
		UGT1A6
		UGT1A1
		ZCCHC24
		BIRC5
		IL10RA
		ARRDC4
		VEGFA
		CDCA5
		NRCAM
		TRIL
		PLA2G4F
		CAMK1D
		MT2A
		CXCR4
		CYTH4
		POU5F1
		VWCE
		SLC26A10
		ARHGEF25
		TREM2
		STXBP5L
		DMGDH
		KIF20A
		EVPLL
		KDELC1
		UHRF1
		CD163L1
		LRRC73
		MAL2
		ME3
		GGACT
		LILRB5
		IGF1
		ACADSB
		SOD3
		TM4SF5
		GOLT1A
		PIGQ
		HIST1H1B
		CAPN12
		ANTXR1
		PDGFRL
		GPX8
		AC010442.1
		CCL4
		SLC22A5
		HIBADH
		CEACAM1
		APOH
		PRKCB
		LARGE2
		HTR2B
		CLEC3B
		SLC25A27
		LY6K
		HLA-DQB1
		IVNS1ABP
		PCBD1
		ANO2
		TBX15
		ELMO3
		CFAP221
		ACTN1
		TCEA3
		LGALS9C
		RGN
		RHCG
		CD19
		HMMR
		SALL4
		TNFAIP8L2
		ATP6V0D2
		PLAU
		CENPE
		AGRN
		MRPS6
		SLC25A23
		COL8A1
		FMO5
		NEK2
		CITED1
		COL6A6
		CALCR
		GADD45A
		ITLN1
		GPC2
		MST1L
		TSPAN8
		S100A10
		SDC1
		FMOD
		AEBP1
		PDGFC
		MT1P3
		LINC00839
		FAM83H
		CDC20
		RAB33A
		COA3
		NCOA7
		PVALB
		GRB7
		CABP1
		LRRC17
		OR51E1
		TYRP1
		CCNA2
		ESRP2
		MYL3
		HIST4H4
		HIST2H4B
		HIST1H4I
		HIST1H4A
		HIST1H4D
		HIST1H4F
		HIST1H4K
		HIST1H4J
		HIST1H4C
		HIST1H4H
		HIST1H4B
		HIST1H4E
		HIST1H4L
		HIST2H4A
		MND1
		GDF15
		MCM5
		ZDHHC11
		BHLHE40
		CENPJ
		SDC4
		MS4A6A
		SLC43A3
		ZNF521
		PRDM16
		MELK
		PPP1R18
		C12orf75
		C1QC
		CYP3A7
		SFRP2
		FBXL16
		EFS
		SUSD4
		F2RL2
		SLC32A1
		LYPD1
		LYG1
		RCSD1
		EPB41L4B
		KIF2C
		ZHX3
		PSAT1
		EPB41L4A
		ZNF469
		DDIAS
		CKS2
		LDLRAD4
		PHLDA2
		LINGO1
		ETV5
		FOLH1
		RAD51AP1
		MARVELD3
		NFS1
		MARCO
		ADGRV1
		CCL18
		RASD1
		ABCC2
		PDE2A
		KLHL3
		BTC
		PKLR
		PIGR
		FBXL7
		SMPD3
		SIM1
		ANO5
		EPN3
		GJB2
		MIOX
		FBLN2
		CACNA1G
		LIN7A
		COL6A2
		IDNK
		PPP2R3A
		PCSK5
		DTL
		RAB3IP
		ADTRP
		CLDN23
		IGFBP5
		WDHD1
		PKHD1
		ITGB2
		ADGRD1
		DHRS9
		CENPK
		ITIH4
		ADGRA2
		KLRB1
		DLK1
		SPON2
		GRB10
		VASH1
		GNG2
		RAMP3
		PDLIM3
		ITGA8
		RBKS
		MMP11
		PGPEP1
		TBX2
		SLAMF8
		FOXM1
		SUGCT
		MC1R
		TUBB3
		REEP2
		TUBAP2
		TUBA1B
		OXCT1
		ODF3L2
		MCM2
		ECI2
		CYBB
		SELENBP1
		CHRNA5
		FZD2
		PBK
		SLC4A11
		ELF3
		TMEM266
		LLGL2
		SLC23A1
		CDCA2
		SLC22A18
		RGS1
		GADD45B
		KIFC1
		SPINT1
		TYMS
		MAGED4B
		MAGED4
		SIX2
		TMEM171
		SCG5
		ITGB6
		TPX2
		ECHDC2
		2-Mar
		RDH12
		TPPP2
		CCR1
		ADA
		PDLIM7
		PCP2
		LINC00472
		PLIN5
		SIGLEC1
		SPX
		LRFN5
		KCNH2
		SHD
		PROZ
		SLC25A5
		AGT
		STK32B
		KLK8
		FBXO2
		CBR1
		NKAIN1
		FZD7
		BLM
		CD300A
		OVOL1
		CDC7
		SNCB
		PLCXD1
		LAMP5
		COL1A2
		BDKRB2
		MT-CYB
		RGS4
		RCAN1
		UBE2C
		CDH7
		LMNB2
		MLXIPL
		PRKAA2
		EFR3B
		CLTRN
		MCCD1
		CENPH
		CIT
		BEX1
		ANTXR2
		DSE
		MFAP4
		CA14
		SPC24
		HINT2
		PIANP
		SOX11
		FAM3B
		MS4A4A
		RETREG1
		SPRY1
		DMRT2
		MT1A
		ZYG11A
		MT-CO3
		MT-ATP6
		MT-ATP8
		DPP10-AS1
		LINC01517
		SPINK5
		ACTA1
		ESRRA
		SLC15A3
		AKAP12
		PARPBP
		GABRA2
		FYB2
		ARHGAP9
		FA2H
		CDKL1
		TRPM2
		ARHGAP22
		CPT1A
		SCNN1B
		GLT8D2
		DAO
		EFNA1
		ABCC6
		AC024940.2
		BATF
		FN1
		MACROD1
		RAB11FIP3
		RNF183
		RNFT2
		SLC7A8
		TRANK1
		HIP1R
		PCLAF
		SLC22A8
		FMO4
		ALS2CL
		AFF2
		KLKB1
		TPPP3
		IL7R
		NUP62CL
		SH3GL2
		CNTN2
		TRIM15
		PLEKHG2
		EAF2
		LIPH
		C9orf24
		ANK2
		GPR68
		LRRN1
		ISLR
		PIF1
		LGSN
		UPP2
		TRPV4
		RASAL1
		DACT3
		CCDC3
		SMPX
		AUNIP
		RAB40B
		KAZALD1
		WNK1
		ATP1B2
		TBC1D24
		HLA-DQA1
		CDCA8
		CDKN3
		BCL11A
		LRP4
		FBN2
		RAB9B
		PTX3
		SLC26A4
		CCDC88A
		KCNK5
		EFNB3
		FKBP10
		CISH
		STMN2
		TP53TG3B
		TP53TG3
		TP53TG3C
		TP53TG3D
		MARVELD1
		FBLN1
		SLC25A42
		STAR
		SLITRK4
		HNF1A-AS1
		ACADM
		MLLT11
		MT1B
		PNPLA3
		NNT
		IGFALS
		RTN4R
		KNL1
		POLQ
		FOXD1
		ANXA11
		GTSE1
		KIF4A
		KIF4B
		RAB11FIP4
		TUBAL3
		SLC16A5
		XCL1
		SLC52A3
		DSCC1
		SLC48A1
		BRINP1
		ANXA9
		KLHDC8A
		NEDD4L
		CDCA7
		SLC4A9
		AXIN2
		SLC22A7
		ETV1
		GPR183
		HEY1
		MEX3B
		TXLNB
		TMEM30B
		HLA-DMB
		DISC1
		AQP6
		PEG10
		FAM83B
		EGFLAM
		SIAE
		TMEM178A
		LMNB1
		FAM149A
		MEOX1
		NMU
		KIF1B
		SLC5A11
		ABCB1
		LRRN3
		CDH12
		CWH43
		SMIM22
		SPR
		CSF1R
		FAM49A
		NOSTRIN
		PCP4
		NUPR2
		HIST1H1D
		CRYAB
		HOTAIR
		SVOPL
		MRGPRF
		ACSS1
		FOLR2
		C21orf33
		NAPSA
		FRMD7
		SLC2A2
		RARRES3
		BPHL
		CKMT1B
		CKMT1A
		VCAN
		BARX1
		FSTL1
		SORD
		NELL2
		ELAVL4
		CNDP1
		APOC1
		CKAP2L
		MMP23B
		MMP23A
		GJB1
		MT-CO2
		MAP1B
		COL3A1
		PKDCC
		MARCKSL1
		ENPP6
		CD2
		HKDC1
		GALNT13
		GALNT1
		FDCSP
		CFD
		NLRP3
		GAD1
		CNTFR
		GINS2
		ATP6V1G3
