# Supplementary material for: Identification of key genes and validation of key gene aquaporin 1 on Wilms’ tumor metastasis
Source: PeerJ. 2023 Oct 26;11:e16025. doi: 10.7717/peerj.16025 (PMC10613441; doi:10.7717/peerj.16025)
Supplement: Supplemental Information 4 [file peerj-11-16025-s004.xlsx]

## Sheet: GO
Pathway	pvalue	Genes
sodium ion homeostasis	2.6032e-05	SCNN1G, SLC12A3,SLC12A1
sodium ion transmembrane transport	0.000614872	SLC12A3, SLC12A1, SLC4A4
multicellular organismal water homeostasis	0.000636173	SCNN1G, SCNN1A, AQP1
response to xenobiotic stimulus	0.00179927	VAV3, CDH1, UMOD
glomerular filtration	0.00194288	NPHS2, UMOD, AQP1
cell volume homeostasis	0.00237536	SLC12A3, SLC12A1, AQP1
extracellular exosome	4.98951e-17	UMOD, SLC4A4, AQP1
apical plasma membrane	4.57403e-16	SLC12A3, AQP1, SCNN1G
basolateral plasma membrane	7.39707e-10	SLC4A4, AQP1, PROM2
integral component of plasma membrane	2.40771e-05	AQP1, SCNN1G, MUC1
integral component of membrane	0.000454526	AQP1, HSD11B2, MUC1
plasma membrane	0.000870128	AQP1, MUC1, GRB14
brush border membrane	0.00111269	SLC3A1, FOLR1, AQP1
membrane raft	0.00146494	PODXL, MAL, TEK
apical part of cell	0.00205671	REN, ATP6V0A4, AQP1
axon	0.00744532	PTPRO, ALDH1A1, AQP1
membrane	0.0127953	AQP1, TMEM213, CDH1
ciliary membrane	0.0188248	SCNN1A, UMOD, PROM2
brush border	0.0188248	MME, ATP6V0A4, AQP1
protein binding	0.00597694	AQP1, SULT1C2, CALB1
sodium:potassium:chloride symporter activity	0.0109055	SLC12A3, SLC12A1
cation:chloride symporter activity	0.0216939	SLC12A3, SLC12A1
electron carrier activity	0.024903	ALDH4A1, NOX4, COX7A1
potassium:chloride symporter activity	0.0323662	SLC12A3, SLC12A1
zinc ion binding	0.0388489	AOC1, C11ORF54, BHMT
identical protein binding	0.0427072	FBP1, SLC4A4, AQP1

## Sheet: pathway
Category	Term	Count	%	PValue	Genes	List Total	Pop Hits	Pop Total	Fold Enrichment	Bonferroni	Benjamini	FDR
KEGG_PATHWAY	hsa01100:Metabolic pathways	21	29.1667	9.86525e-05	DDC, AOC1, HGD, EPHX2, FMO1, GBA3, COX7A1, PRODH2, ACSM2B, GLS, ALDH4A1, HSD11B2, ALDH6A1, BHMT, MECOM, CA2, ALDH1A1, GPAT3, ATP6V0A4, HMGCS2, FBP1	47	1541	8205	2.37902	0.0130357	0.0131208	0.0131208
KEGG_PATHWAY	hsa04964:Proximal tubule bicarbonate reclamation	4	5.55556	0.000270022	CA2, SLC4A4, AQP1, GLS	47	23	8205	30.3608	0.0352804	0.0179565	0.0179565
KEGG_PATHWAY	hsa04960:Aldosterone-regulated sodium reabsorption	3	4.16667	0.0180811	SCNN1G, HSD11B2, SCNN1A	47	37	8205	14.1547	0.91168	0.801594	0.801594
KEGG_PATHWAY	hsa00330:Arginine and proline metabolism	3	4.16667	0.0317662	ALDH4A1, AOC1, PRODH2	47	50	8205	10.4745	0.986343	1	1
KEGG_PATHWAY	hsa04976:Bile secretion	3	4.16667	0.0886177	CA2, SLC4A4, AQP1	47	89	8205	5.88453	0.999996	1	1
