# Supplementary material for: Identification of key genes and validation of key gene aquaporin 1 on Wilms’ tumor metastasis
Source: PeerJ. 2023 Oct 26;11:e16025. doi: 10.7717/peerj.16025 (PMC10613441; doi:10.7717/peerj.16025)
Supplement: Supplemental Information 5 [file peerj-11-16025-s005.tsv]

#node1	node2	node1_string_id	node2_string_id	neighborhood_on_chromosome	gene_fusion	phylogenetic_cooccurrence	homology	coexpression	experimentally_determined_interaction	database_annotated	automated_textmining	combined_score
ALDH1A1	CDH1	9606.ENSP00000297785	9606.ENSP00000261769	0	0	0	0	0	0	0	0.637	0.637
ALDH1A1	ALDH6A1	9606.ENSP00000297785	9606.ENSP00000450436	0	0	0.356	0.768	0.158	0.201	0	0.566	0.434
ALDH1A1	MUC1	9606.ENSP00000297785	9606.ENSP00000484824	0	0	0	0	0	0.270	0	0.404	0.546
ALDH4A1	PRODH2	9606.ENSP00000364490	9606.ENSP00000301175	0.058	0	0	0	0.271	0.102	0.900	0.766	0.982
ALDH4A1	GLS	9606.ENSP00000364490	9606.ENSP00000317379	0	0	0	0	0.065	0	0.900	0.214	0.920
ALDH4A1	ALDH6A1	9606.ENSP00000364490	9606.ENSP00000450436	0	0	0	0.580	0.105	0.393	0	0.729	0.604
ALDH6A1	HGD	9606.ENSP00000450436	9606.ENSP00000283871	0	0	0	0	0.132	0	0	0.371	0.431
AOC1	DDC	9606.ENSP00000411613	9606.ENSP00000403644	0	0	0	0	0.088	0	0.900	0.646	0.964
AQP1	CDH1	9606.ENSP00000311165	9606.ENSP00000261769	0	0	0	0	0	0	0	0.451	0.451
AQP1	CA2	9606.ENSP00000311165	9606.ENSP00000285379	0	0	0	0	0.072	0	0	0.543	0.558
AQP1	SCNN1G	9606.ENSP00000311165	9606.ENSP00000300061	0	0	0	0	0.062	0	0	0.418	0.431
AQP1	PODXL	9606.ENSP00000311165	9606.ENSP00000367817	0	0	0	0	0.062	0	0	0.393	0.406
AQP1	SCNN1A	9606.ENSP00000311165	9606.ENSP00000353292	0	0	0	0	0.062	0	0	0.456	0.468
AQP1	NPHS2	9606.ENSP00000311165	9606.ENSP00000356587	0	0	0	0	0.049	0	0	0.480	0.484
AQP1	UMOD	9606.ENSP00000311165	9606.ENSP00000379438	0	0	0	0	0	0	0	0.535	0.535
AQP1	SLC12A3	9606.ENSP00000311165	9606.ENSP00000402152	0	0	0	0	0.062	0	0	0.569	0.578
AQP1	SLC4A4	9606.ENSP00000311165	9606.ENSP00000393557	0	0	0	0	0.193	0	0	0.528	0.602
AQP1	SLC12A1	9606.ENSP00000311165	9606.ENSP00000379822	0	0	0	0	0.062	0	0	0.700	0.707
ARHGAP24	PTPRO	9606.ENSP00000378611	9606.ENSP00000281171	0	0	0	0	0.051	0	0	0.434	0.439
ARHGAP24	NPHS2	9606.ENSP00000378611	9606.ENSP00000356587	0	0	0	0	0.062	0	0	0.524	0.535
ATP6V0A4	CA2	9606.ENSP00000308122	9606.ENSP00000285379	0	0	0	0	0.068	0	0	0.428	0.444
BHMT	FOLR1	9606.ENSP00000274353	9606.ENSP00000377284	0	0	0	0	0	0	0	0.496	0.496
BHMT	FBP1	9606.ENSP00000274353	9606.ENSP00000408025	0	0	0	0	0.093	0	0	0.645	0.664
CA2	CDH1	9606.ENSP00000285379	9606.ENSP00000261769	0	0	0	0	0.062	0.058	0.900	0.194	0.919
CA2	KNG1	9606.ENSP00000285379	9606.ENSP00000265023	0	0	0	0	0	0	0	0.650	0.650
CA2	SCNN1A	9606.ENSP00000285379	9606.ENSP00000353292	0	0	0	0	0.062	0	0	0.398	0.411
CA2	SOST	9606.ENSP00000285379	9606.ENSP00000301691	0	0	0	0	0	0	0	0.465	0.466
CA2	SLC4A4	9606.ENSP00000285379	9606.ENSP00000393557	0	0	0	0	0.062	0.290	0	0.972	0.980
CDH1	HNF1B	9606.ENSP00000261769	9606.ENSP00000480291	0	0	0	0	0.093	0	0	0.379	0.412
CDH1	PODXL	9606.ENSP00000261769	9606.ENSP00000367817	0	0	0	0	0.062	0	0	0.486	0.497
CDH1	MME	9606.ENSP00000261769	9606.ENSP00000418525	0	0	0	0	0	0	0	0.501	0.501
CDH1	MUC1	9606.ENSP00000261769	9606.ENSP00000484824	0	0	0	0	0.109	0	0	0.684	0.706
CDH16	HNF1B	9606.ENSP00000299752	9606.ENSP00000480291	0	0	0	0	0.086	0	0	0.385	0.414
CDH16	UMOD	9606.ENSP00000299752	9606.ENSP00000379438	0	0	0	0	0.160	0	0	0.338	0.420
CDH16	SLC12A1	9606.ENSP00000299752	9606.ENSP00000379822	0	0	0	0	0.108	0	0	0.434	0.473
CDH16	SLC12A3	9606.ENSP00000299752	9606.ENSP00000402152	0	0	0	0	0.062	0	0	0.506	0.516
CDH16	NPHS2	9606.ENSP00000299752	9606.ENSP00000356587	0	0	0	0	0.088	0.056	0	0.499	0.531
CLIC5	NPHS2	9606.ENSP00000185206	9606.ENSP00000356587	0	0	0	0	0	0	0	0.411	0.411
CLIC5	PODXL	9606.ENSP00000185206	9606.ENSP00000367817	0	0	0	0	0.062	0	0	0.416	0.429
COX7A1	PRODH2	9606.ENSP00000292907	9606.ENSP00000301175	0	0	0	0	0	0	0	0.474	0.474
COX7A1	FABP3	9606.ENSP00000292907	9606.ENSP00000362817	0	0	0	0	0.176	0	0	0.395	0.480
FMO1	KCNJ16	9606.ENSP00000481732	9606.ENSP00000465295	0	0	0	0	0	0	0	0.410	0.410
FOLR1	MUC1	9606.ENSP00000377284	9606.ENSP00000484824	0	0	0	0	0.113	0	0	0.372	0.419
GRB14	TEK	9606.ENSP00000263915	9606.ENSP00000369375	0	0	0	0	0.062	0.302	0.900	0.166	0.938
HGD	HMGCS2	9606.ENSP00000283871	9606.ENSP00000358414	0	0	0	0	0.425	0	0	0.238	0.543
HGD	SULT1C2	9606.ENSP00000283871	9606.ENSP00000319622	0	0	0	0	0.573	0	0	0	0.573
HNF1B	REN	9606.ENSP00000480291	9606.ENSP00000272190	0	0	0	0	0.063	0	0	0.443	0.455
HNF1B	UMOD	9606.ENSP00000480291	9606.ENSP00000379438	0	0	0	0	0.062	0	0	0.576	0.585
HSD11B2	REN	9606.ENSP00000316786	9606.ENSP00000272190	0	0	0	0	0	0	0	0.653	0.653
HSD11B2	SCNN1G	9606.ENSP00000316786	9606.ENSP00000300061	0	0	0	0	0.062	0	0	0.523	0.534
HSD11B2	SLC12A1	9606.ENSP00000316786	9606.ENSP00000379822	0	0	0	0	0.062	0	0	0.424	0.437
HSD11B2	SLC12A3	9606.ENSP00000316786	9606.ENSP00000402152	0	0	0	0	0	0	0	0.475	0.475
HSD11B2	SCNN1A	9606.ENSP00000316786	9606.ENSP00000353292	0	0	0	0	0.105	0	0	0.480	0.515
KCNJ16	SLC12A1	9606.ENSP00000465295	9606.ENSP00000379822	0	0	0	0	0.064	0	0	0.530	0.541
KCNJ16	SLC12A3	9606.ENSP00000465295	9606.ENSP00000402152	0	0	0	0	0	0	0	0.559	0.559
KNG1	UMOD	9606.ENSP00000265023	9606.ENSP00000379438	0	0	0	0	0.092	0	0	0.430	0.461
KNG1	MME	9606.ENSP00000265023	9606.ENSP00000418525	0	0	0	0	0	0	0	0.730	0.730
KNG1	REN	9606.ENSP00000265023	9606.ENSP00000272190	0	0	0	0	0.062	0	0	0.929	0.930
MECOM	SLC4A4	9606.ENSP00000264674	9606.ENSP00000393557	0	0	0	0	0.063	0	0	0.499	0.510
MECOM	SLC12A3	9606.ENSP00000264674	9606.ENSP00000402152	0	0	0	0	0	0.056	0	0.591	0.598
MME	REN	9606.ENSP00000418525	9606.ENSP00000272190	0	0	0	0	0.053	0.062	0	0.721	0.730
MME	MUC1	9606.ENSP00000418525	9606.ENSP00000484824	0	0	0	0	0	0	0	0.470	0.470
MUC1	UMOD	9606.ENSP00000484824	9606.ENSP00000379438	0	0	0	0	0	0	0	0.518	0.518
NOX4	NPHS2	9606.ENSP00000263317	9606.ENSP00000356587	0	0	0	0	0	0	0	0.434	0.434
NOX4	REN	9606.ENSP00000263317	9606.ENSP00000272190	0	0	0	0	0	0	0	0.667	0.667
NPHS2	REN	9606.ENSP00000356587	9606.ENSP00000272190	0	0	0	0	0.079	0	0	0.595	0.612
NPHS2	PTPRO	9606.ENSP00000356587	9606.ENSP00000281171	0	0	0	0	0	0.127	0	0.684	0.712
NPHS2	SLC12A3	9606.ENSP00000356587	9606.ENSP00000402152	0	0	0	0	0.062	0	0	0.468	0.479
NPHS2	SLC12A1	9606.ENSP00000356587	9606.ENSP00000379822	0	0	0	0	0.164	0	0	0.494	0.559
NPHS2	UMOD	9606.ENSP00000356587	9606.ENSP00000379438	0	0	0	0	0.261	0	0	0.476	0.596
NPHS2	SLC4A4	9606.ENSP00000356587	9606.ENSP00000393557	0	0	0	0	0.062	0	0	0.662	0.669
NPHS2	PODXL	9606.ENSP00000356587	9606.ENSP00000367817	0	0	0	0	0	0	0	0.783	0.783
PODXL	PTPRO	9606.ENSP00000367817	9606.ENSP00000281171	0	0	0	0	0.062	0	0	0.622	0.630
PODXL	PTH1R	9606.ENSP00000367817	9606.ENSP00000321999	0	0	0	0	0.062	0	0	0.415	0.427
PODXL	UMOD	9606.ENSP00000367817	9606.ENSP00000379438	0	0	0	0	0	0	0	0.472	0.472
PTH1R	SOST	9606.ENSP00000321999	9606.ENSP00000301691	0	0	0	0	0	0	0	0.637	0.637
REN	SLC3A1	9606.ENSP00000272190	9606.ENSP00000260649	0	0	0	0	0	0	0	0.512	0.512
REN	UMOD	9606.ENSP00000272190	9606.ENSP00000379438	0	0	0	0	0.085	0	0	0.510	0.532
REN	SCNN1A	9606.ENSP00000272190	9606.ENSP00000353292	0	0	0	0	0	0	0	0.576	0.576
REN	SLC12A3	9606.ENSP00000272190	9606.ENSP00000402152	0	0	0	0	0.062	0	0	0.665	0.672
REN	SLC12A1	9606.ENSP00000272190	9606.ENSP00000379822	0	0	0	0	0.062	0	0	0.738	0.743
REN	SCNN1G	9606.ENSP00000272190	9606.ENSP00000300061	0	0	0	0	0	0	0	0.753	0.753
SCNN1A	SCNN1G	9606.ENSP00000353292	9606.ENSP00000300061	0	0	0	0.844	0.065	0.974	0.900	0.878	0.997
SCNN1A	SLC12A3	9606.ENSP00000353292	9606.ENSP00000402152	0	0	0	0	0.057	0	0	0.676	0.682
SCNN1A	SLC12A1	9606.ENSP00000353292	9606.ENSP00000379822	0	0	0	0	0.062	0	0	0.756	0.762
SCNN1G	SLC12A3	9606.ENSP00000300061	9606.ENSP00000402152	0	0	0	0	0.062	0	0	0.576	0.586
SCNN1G	SLC12A1	9606.ENSP00000300061	9606.ENSP00000379822	0	0	0	0	0.081	0	0	0.802	0.810
SLC12A1	SLC3A1	9606.ENSP00000379822	9606.ENSP00000260649	0	0	0	0	0.063	0.164	0	0.447	0.529
SLC12A1	UMOD	9606.ENSP00000379822	9606.ENSP00000379438	0	0	0	0	0.140	0	0	0.723	0.752
SLC12A1	SLC4A4	9606.ENSP00000379822	9606.ENSP00000393557	0	0	0	0	0.062	0	0	0.635	0.643
SLC12A3	UMOD	9606.ENSP00000402152	9606.ENSP00000379438	0	0	0	0	0.064	0	0	0.544	0.555
SLC12A3	SLC4A4	9606.ENSP00000402152	9606.ENSP00000393557	0	0	0	0	0.062	0	0	0.641	0.649
TMEM213	TMEM52B	9606.ENSP00000390407	9606.ENSP00000371348	0	0	0	0	0.076	0	0	0.502	0.520
