# Supplementary material for: Identification of key genes and validation of key gene aquaporin 1 on Wilms’ tumor metastasis
Source: PeerJ. 2023 Oct 26;11:e16025. doi: 10.7717/peerj.16025 (PMC10613441; doi:10.7717/peerj.16025)
Supplement: Supplemental Information 6 [file peerj-11-16025-s006.csv]

Name	Simple name	P-value	Z-score	Combined score	Targets
SUZ12_CHEA	SUZ12	{}	0.00008541928994463864	0	0	MECOM	FBP1	SLC4A4	PROM2	VAV3	PTGER3	PTH1R	FOXQ1	MAL	HNF1B	PTPRO	CALB1	NPHS2	GRB14	PODXL
SOX2_CHEA	SOX2	{}	0.00009284348766997612	0	0	TFCP2L1	DEFB1	PTPRO	MME	SCNN1A	FBP1	TEK	PODXL	EPHX2	MUC1
TCF3_CHEA	TCF3	{}	0.002904546528844024	0	0	TFCP2L1	DEFB1	CDH1	VAV3	PODXL	EPHX2	ARHGAP24	DDC	MUC1
EZH2_CHEA	EZH2	{}	0.03545686086402243	0	0	HNF1B	PTGER3	FOXQ1
POU5F1_CHEA	POU5F1	{}	0.0449649100397869	0	0	TFCP2L1	CDH1	EPHX2
NFE2L2_CHEA	NFE2L2	{}	0.0865105866658527	0	0	FOXQ1	CA2	SLC4A4	GRB14	ALDH1A1	DDC
NANOG_CHEA	NANOG	{}	0.10517697978884756	0	0	TFCP2L1	DEFB1	PODXL	EPHX2
AR_CHEA	AR	{}	0.11105233919701166	0	0	TFCP2L1	MECOM	FBP1	CDH1	ALDH1A1	DDC
FOXA1_ENCODE	FOXA1	{}	0.12858151357122863	0	0	ALDH6A1	ALDH4A1
TRIM28_CHEA	TRIM28	{}	0.13364742136763622	0	0	MECOM	PODXL
HNF4A_ENCODE	HNF4A	{}	0.18555127313993633	0	0	HPN	FOXQ1	RAB17	HGD	EPHX2	PRODH2
PPARD_CHEA	PPARD	{}	0.21388161355805238	0	0	SLC4A4	HMGCS2
EGR1_CHEA	EGR1	{}	0.24729042843261922	0	0	CDH1	HGD
FOXA2_ENCODE	FOXA2	{}	0.24840951276028908	0	0	ALDH6A1	FOXQ1
ZC3H11A_ENCODE	ZC3H11A	{}	0.3254185162166045	0	0	PTGER3
RAD21_ENCODE	RAD21	{}	0.33515337027732534	0	0	SCNN1G	CA2	ELF5	SOST	MUC1
GATA2_CHEA	GATA2	{}	0.4151841400696143	0	0	VAV3	EPHX2	DDC
STAT3_CHEA	STAT3	{}	0.4171659437471606	0	0	GLS
GATA1_CHEA	GATA1	{}	0.4436170390233784	0	0	CDH1	AQP1	VAV3
SMC3_ENCODE	SMC3	{}	0.4829400927311038	0	0	SCNN1G	ERP27	SOST	MUC1
STAT5A_ENCODE	STAT5A	{}	0.5088395548924981	0	0	MUC1
NELFE_ENCODE	NELFE	{}	0.5103409884491821	0	0	GLS
REST_CHEA	REST	{}	0.5477392524088236	0	0	SCNN1G	CALB1	PROM2	PODXL
IRF1_ENCODE	IRF1	{}	0.5519807465352046	0	0	MUC1
KLF4_CHEA	KLF4	{}	0.5801156447944366	0	0	TFCP2L1	HNF1B	CA2
TP63_CHEA	TP63	{}	0.620098662630355	0	0	PROM2	CDH1	SOST	TMEM52B
TP53_CHEA	TP53	{}	0.6228125612650476	0	0	ATP6V0A4
CTCF_ENCODE	CTCF	{}	0.6415975793174487	0	0	MECOM	SCNN1G	CA2	MUC1	SOST
EZH2_ENCODE	EZH2	{}	0.6442565709114482	0	0	SLC4A4
STAT3_ENCODE	STAT3	{}	0.6501325002406468	0	0	GLS	MUC1
SALL4_CHEA	SALL4	{}	0.6624287034629912	0	0	MME
REST_ENCODE	REST	{}	0.6903976486802413	0	0	CALB1
RELA_ENCODE	RELA	{}	0.7736720594907136	0	0	HNF1B
USF2_ENCODE	USF2	{}	0.7973051729351129	0	0	ALDH6A1	GLS
RFX5_ENCODE	RFX5	{}	0.8208945070734291	0	0	ALDH6A1
SMAD4_CHEA	SMAD4	{}	0.8343773514130868	0	0	ESRRG
SPI1_CHEA	SPI1	{}	0.8373064748518445	0	0	ACPP	GLS
MYC_ENCODE	MYC	{}	0.8485767209626164	0	0	C11ORF54	ADIRF	MUC1
FOS_ENCODE	FOS	{}	0.8597590199726217	0	0	ALDH6A1
TAF7_ENCODE	TAF7	{}	0.8610757842022502	0	0	C11ORF54
SIN3A_ENCODE	SIN3A	{}	0.864887440016477	0	0	C11ORF54	GLS
CHD1_ENCODE	CHD1	{}	0.8674802251473503	0	0	ALDH4A1
IRF3_ENCODE	IRF3	{}	0.870776829277616	0	0	ALDH6A1
ZBTB33_ENCODE	ZBTB33	{}	0.885732607977975	0	0	C11ORF54
E2F4_ENCODE	E2F4	{}	0.8885840261600361	0	0	ALDH6A1
CEBPD_ENCODE	CEBPD	{}	0.8967268446354527	0	0	C11ORF54
RUNX1_CHEA	RUNX1	{}	0.9109266899864757	0	0	VAV3	PTGER3
BCLAF1_ENCODE	BCLAF1	{}	0.9287900337282196	0	0	C11ORF54
E2F1_CHEA	E2F1	{}	0.9305847471855925	0	0	ALDH6A1
USF1_ENCODE	USF1	{}	0.9366734768348245	0	0	ALDH6A1	ALDH4A1
ZMIZ1_ENCODE	ZMIZ1	{}	0.9417794733850458	0	0	GLS
SP2_ENCODE	SP2	{}	0.9549736201162219	0	0	GLS
MAX_ENCODE	MAX	{}	0.9591111118373965	0	0	GLS	MUC1	ALDH4A1
NFYA_ENCODE	NFYA	{}	0.9740465273794263	0	0	ALDH6A1	GLS	ALDH4A1
PBX3_ENCODE	PBX3	{}	0.9815885325573647	0	0	GLS
CREB1_CHEA	CREB1	{}	0.9896715652810879	0	0	GLS
SPI1_ENCODE	SPI1	{}	0.9925012205686561	0	0	ELF5
E2F6_ENCODE	E2F6	{}	0.9934683359132074	0	0	MUC1	ALDH4A1	EPHX2	HSD11B2
PML_ENCODE	PML	{}	0.993784986840535	0	0	GLS
UBTF_ENCODE	UBTF	{}	0.994475305359388	0	0	GLS
BRCA1_ENCODE	BRCA1	{}	0.9983653326466602	0	0	MUC1	C11ORF54	ALDH4A1
YY1_ENCODE	YY1	{}	0.998810367904379	0	0	ALDH6A1	C11ORF54
ATF2_ENCODE	ATF2	{}	0.9991402704199653	0	0	MUC1	C11ORF54
ZBTB7A_ENCODE	ZBTB7A	{}	0.9991741209754046	0	0	MECOM
CREB1_ENCODE	CREB1	{}	0.999316875799599	0	0	ALDH6A1
NFYB_ENCODE	NFYB	{}	0.9996655313363848	0	0	ALDH4A1	ALDH6A1	GLS
ELF1_ENCODE	ELF1	{}	0.9997140209823914	0	0	C11ORF54
TAF1_ENCODE	TAF1	{}	0.9998391893620954	0	0	C11ORF54	GLS
CDK1	9.002264739043991e-15	0	0	AR	JUN	EZH2	SIRT1	STAT3	MAPKAPK2	NFE2L2	ATRX	RAD23B	UHRF1	E2F1	E2F4	TRIM28	SMARCC1	SMARCA4	RELA	PPP1CA	FOXA1	TCF3	GSK3B	HMGB2	HMGB1	WHSC1	MYOD1	VHL	RB1	MED1	WDR77	HIF1A	JARID2	NCOR2	NCOR1	MTF2	RARA	USP7	DNMT1	DNMT3A	CEBPB	HDAC2	RBBP4	PML	ASXL1	SOX2	SKP2	SETDB1	SUZ12
CDK2	2.444054426347584e-13	0	0	JUN	DDB2	ATRX	UHRF1	E2F1	E2F4	TRIM28	SMARCC1	SMARCA4	TCF3	WHSC1	MYOD1	RNF4	WDR77	JARID2	NCOR2	MTF2	USP7	CEBPB	HDAC2	PML	ASXL1	SETDB1	PARP1	DAXX	AR	EZH2	POU5F1	STAT3	YY1	NFE2L2	SUMO1	RAD23B	PPP1CA	FOXA1	GSK3B	HMGB2	HMGB1	VHL	RB1	MED1	HIF1A	TCF20	PAX6	DNMT1	DNMT3B
CSNK2A1	2.6413215494363704e-13	0	0	AKT1	DAXX	AR	JUN	EZH2	SIRT1	POU5F1	STAT3	YY1	PIAS1	SUMO1	ATRX	RAD23B	UHRF1	E2F1	GADD45GIP1	TRIM28	SMARCC1	SMARCA4	RELA	PPP1CA	TCF3	GSK3B	HMGB2	VHL	RB1	MED1	WDR77	HIF1A	SNAI1	NCOR2	NCOR1	MTF2	USP7	DNMT1	CEBPB	HDAC2	HDAC3	RBBP4	PML	SOX2	SUZ12
MAPK14	6.1464669862600684e-12	0	0	AKT1	AR	JUN	EZH2	POU5F1	STAT3	YY1	MAPKAPK2	NFE2L2	ATRX	RAD23B	E2F1	SMARCA4	RELA	TCF3	GSK3B	VHL	RB1	HIF1A	JARID2	NCOR2	NCOR1	DNMT1	CEBPB	RBBP4	ASXL1	SKP2	HIST1H3A	SIAH2	PARP1	VAV1	SUZ12
GSK3B	9.968694678929304e-11	0	0	JUN	PIAS1	ATRX	UHRF1	E2F1	TRIM24	SMARCC1	SMARCA4	RELA	RELB	TCF3	WHSC1	SNAI1	JARID2	NCOR2	NCOR1	CEBPB	PML	ASXL1	SETDB1	KDM5A	DAXX	AR	EZH2	SIRT1	POU5F1	STAT3	MAPKAPK2	NFE2L2	RAD23B	CALM1	FOXA1	GSK3B	VHL	RB1	MED1	HIF1A	TCF20	DNMT1	DNMT3A	RBBP4	SOX2	SKP2	SUZ12	CDYL
HIPK2	4.565473368257711e-10	0	0	TRIM28	AR	HIF1A	SIAH2	PHF1	SUMO1	PARP1	PAX6	SIRT1	NCOR1	CEBPB	RELA	PML	ASXL1
CDK4	4.302458887737983e-9	0	0	RB1	SKP2	WDR77	DNMT1	GATA4	JUN	TCF3	SUMO1	PARP1	MYOD1	CEBPB	STAT3	PPP1CA
MAPK1	5.5830815355624365e-9	0	0	RB1	AKT1	MED1	AR	GATA4	HIF1A	JUN	SNAI1	EZH2	POU5F1	NCOR2	STAT3	MAPKAPK2	ERG	CEBPB	PML	SKP2	HIST1H3A	CALM1	NCOA1	PARP1	RELA	TCF3	GSK3B
AKT1	5.348837137627766e-8	0	0	SOX2	AKT1	AR	HIST1H3A	JUN	H3F3A	EZH2	POU5F1	NCOR1	RARA	STAT3	PPP1CA	MAPKAPK2	DNMT1	TCF3	KDM5A	GSK3B
CK2ALPHA	3.158496339773659e-7	0	0	RB1	AKT1	JUN	SMARCA4	NCOR2	RELA	PPP1R8	YY1	SUMO1	EED	HDAC2	HDAC3	RBBP4	PML
GSK3BETA	6.470215191654501e-7	0	0	AKT1	AR	DNMT1	JUN	SNAI1	GSK3B	PHF1	PARP1	CEBPB	E2F1	STAT3
ERK2	0.000001128781086061357	0	0	RB1	AR	MAPKAPK2	GATA4	JUN	TCF3	NCOA1	NCOR2	CEBPB	RELA	STAT3
MAPK3	0.000005805311055177877	0	0	AKT1	MED1	AR	GATA4	JUN	NCOA1	POU5F1	VAV1	STAT3	MAPKAPK2	GSK3B	CEBPB	E2F4	PML
CHEK2	0.000021723936666090334	0	0	RB1	TRIM28	E2F1	VHL	SIAH2	PML
DNAPK	0.000027076167529515362	0	0	SOX2	TRIM28	AKT1	JUN	TCF3	PARP1	ATRX	RELA
PIM1	0.000032650809459846036	0	0	SKP2	POU5F1	AR	UHRF1	RELA	HIST1H3A
CHUK	0.00004394287863757558	0	0	BTRC	PIAS1	NCOR2	NCOR1	RELA	RELB	CALM1
CDC2	0.00005764414357744792	0	0	RB1	TRIM28	SKP2	AR	JUN	EZH2	PARP1	NCOR1	RELA	STAT3	MYOD1	E2F1
ATM	0.00006943755004913743	0	0	RB1	SOX2	TRIM28	MED1	DAXX	HIF1A	SMARCA4	EZH2	PARP1	E2F1	VHL
ERK1	0.00007457076175451302	0	0	AR	GATA4	HIF1A	JUN	TCF3	NCOR2	CEBPB	RELA	STAT3
RPS6KA5	0.00011157290090768348	0	0	RELA	HIST1H3A	TRIM28	STAT3	RARA
PKBALPHA	0.00011507394821701256	0	0	AKT1	SKP2	SMARCC1	AR	EZH2	NCOR2	RARA	RELA	GSK3B	MYOD1
CHEK1	0.00012381802485012165	0	0	RB1	SOX2	TRIM28	SKP2	MED1	HIST1H3A	H3F3A	EZH2	E2F1	E2F4
IKKALPHA	0.00016621527593958617	0	0	RELA	RELB	NCOR2	AKT1
JNK1	0.00041553737495860784	0	0	SIRT1	HIF1A	RELA	E2F1	JUN	STAT3
ABL1	0.00047870825830357666	0	0	FOXA1	RB1	JUN	VAV1	MYOD1	CEBPB	HDAC2	STAT3
CSNK1E	0.0006170713900671514	0	0	POU5F1	DNMT1	SIAH2	SMARCA4	SNAI1
CDK5	0.0009763782032944131	0	0	RB1	AR	DNMT1	HIF1A	NFE2L2	GSK3B	STAT3	PPP1CA
PRKCD	0.0010086522285985833	0	0	TRIM28	HIST1H3A	JUN	NFE2L2	GSK3B	VAV1	STAT3
DYRK2	0.0010285030867633379	0	0	JUN	SIAH2	H3F3A	STAT3
RPS6KA3	0.0011053288581268853	0	0	AR	HIST1H3A	JUN	TCF20	POU5F1	NCOR2	KAT2B	STAT3	MAPKAPK2	GSK3B
PKA-A	0.0017074149227550627	0	0	GSK3B	RELA	RARA
TBK1	0.0018391088612736853	0	0	AKT1	RELA	E2F1	STAT3	CALM1
IKK-A	0.0022178349311360633	0	0	NCOR2	RELA
GSK3ALPHA	0.002583331993465391	0	0	GSK3B	AKT1	PARP1	JUN
PBK	0.002735866538637719	0	0	HIST1H3A	E2F4	JUN
IKBKB	0.003013126609827209	0	0	SMARCC1	PARP1	RELA	RELB	CALM1
MAPK8	0.003517519693936141	0	0	SOX2	AR	JUN	SIRT1	RARA	SUZ12	STAT3	NFE2L2
CDK8	0.004079158736818679	0	0	HIST1H3A	E2F1	STAT3
GSK-3-B	0.004079158736818679	0	0	CEBPB	RELA	SNAI1
MAP3K7	0.004464889273851578	0	0	CALM1	RAD23B	HDAC7	E2F1	E2F4
CK2A2	0.0050026727277086395	0	0	HDAC2	RELA	PPP1R8	JUN
CDK3	0.00530886722526283	0	0	RB1	E2F1	JUN
JNK2	0.00530886722526283	0	0	RB1	RELA	JUN
CK2-A	0.006482483921547074	0	0	AKT1	HDAC2	RELA	JUN
MAPKAPK2	0.006482483921547074	0	0	TRIM28	AKT1	PIAS1	MAPKAPK2
PRKDC	0.007098492264584559	0	0	AKT1	SKP2	MED1	RELA	RELB
ERBB2	0.007098492264584559	0	0	AR	H3F3A	VAV1	NCOR1	STAT3
PRKCB	0.0071103899071504155	0	0	AKT1	AR	HIST1H3A	JUN	STAT3	GSK3B	ASXL1
PRKD1	0.008610349481280578	0	0	AKT1	HDAC7	JUN	SNAI1
MARK2	0.008971839694895067	0	0	GSK3B	PHF1	HDAC7
BRD2	0.009162064795649625	0	0	KDM5A	RB1
MAPK11	0.010329180211893354	0	0	MAPKAPK2	JUN	CEBPB	E2F1	PML
IKBKE	0.011616856525852258	0	0	AKT1	BTRC	RELA	CALM1
RPS6KA1	0.011616856525852258	0	0	GSK3B	VAV1	CEBPB	JUN
SRC	0.011927245331300407	0	0	RB1	AKT1	AR	JUN	POU5F1	STAT3	MAPKAPK2	CEBPB	E2F4	CALM1	VAV1
AURORAA	0.012585249780577323	0	0	GSK3B	AKT1	NCOR1	HDAC3
PRKCZ	0.013088260181128126	0	0	GSK3B	AKT1	RELA	STAT3
AURKA	0.013088260181128126	0	0	GSK3B	AR	HIST1H3A	VHL
PRKACA	0.013355669735986751	0	0	AR	GATA4	JUN	POU5F1	STAT3	UHRF1	RELA	GSK3B	RB1	HIF1A	H3F3A	SNAI1	NCOR2	NCOR1	RARA	CEBPB	HDAC7	VAV1	HIST1H1A
CSNK1D	0.013812047520596686	0	0	DNMT1	UHRF1	HIF1A
IKKBETA	0.014603050556359203	0	0	RELA	AKT1	STAT3
PKBBETA	0.015419296274903332	0	0	GSK3B	RELA	AKT1
JAK2	0.019881854770985967	0	0	HIST1H3A	STAT3	EZH2
ROR1	0.020161769315841488	0	0	ZNF281	FOXH1
LRRK1	0.020161769315841488	0	0	FOXH1	RELB
ACVR2B	0.020161769315841488	0	0	FOXH1	AKT1
FOXO3	0.020922498491736146	0	0	AKT1
HASPIN	0.020922498491736146	0	0	HIST1H3A
TGM2	0.020922498491736146	0	0	HIST1H3A
PIKFYVE	0.020922498491736146	0	0	AKT1
PIM3	0.0239636726149747	0	0	PML	POU5F1
GSG2	0.0239636726149747	0	0	H3F3A	HIST1H3A
MERTK	0.028034137465530254	0	0	STAT3	AKT1
DYRK3	0.028034137465530254	0	0	H3F3A	SIRT1
PRKAA1	0.02834020804514771	0	0	RB1	MED1	PIAS1	NFE2L2
RPS6KA4	0.030166119776470247	0	0	RELA	HIST1H3A
PIM2	0.03236054003550999	0	0	DNMT3B	POU5F1
EPHA8	0.03236054003550999	0	0	FOXH1	SMARCA4
MTOR	0.03353988488634301	0	0	AKT1	DNMT1	JUN	STAT3
PRKCA	0.03417542932071771	0	0	AKT1	AR	JUN	POU5F1	STAT3	MAPKAPK2	NFE2L2	RELA	GSK3B	RB1	NCOR2	NCOR1	AHR	CEBPB	HIST1H3A	VAV1
VRK1	0.034615882654536294	0	0	HIST1H3A	JUN
PKBGAMMA	0.03930339382992593	0	0	GSK3B	RELA
TNK2	0.03930339382992593	0	0	AKT1	AR
MAP3K20	0.04141228940110978	0	0	HIST1H3A
MAP2K1	0.044106803665006196	0	0	GSK3B	MYOD1	STAT3
TGFBR2	0.044106803665006196	0	0	PML	PPP1CA	SNAI1
AXL	0.04675506860021658	0	0	AKT1	STAT3
FER	0.04675506860021658	0	0	STAT3	AR
CDK7	0.04860313385122696	0	0	AR	RARA	E2F1
RAF1	0.05346936427179955	0	0	RB1	AKT1	AR	PARP1
EGFR	0.054109754169945956	0	0	AR	HIST1H3A	JUN	CALM1	STAT3
CDK9	0.05467782758665169	0	0	RB1	HIST1H1A
PAK6	0.05741717268969422	0	0	AKT1	AR
CSNK1A1	0.0582414912796537	0	0	ERG	RELA	VHL
PKM	0.06147821739204295	0	0	STAT3
RET	0.06303574626681405	0	0	AKT1	STAT3
ALK	0.06303574626681405	0	0	RELA	STAT3
CSNK2A2	0.06474316216253338	0	0	SOX2	AR	JUN	POU5F1
CK1ALPHA	0.066910730376642	0	0	RB1	GSK3B	JUN
PLK3	0.06883249586396122	0	0	HIF1A	JUN
CHK2	0.07135494780067586	0	0	E2F1
PDHK2	0.07135494780067586	0	0	AKT1
NIK	0.07135494780067586	0	0	CEBPB
PKR	0.07784053653544129	0	0	STAT3	PPP1CA
RSK-1	0.08112894847331222	0	0	CEBPB
AURKB	0.08455472261000899	0	0	RB1	YY1	HIST1H3A	H3F3A
NLK	0.087196242299575	0	0	SETDB1	STAT3
LYN	0.08914863720417075	0	0	YY1	TRIM28	VAV1	PPP1R8
PTK2	0.09038685946270685	0	0	SUMO1	NANOG
DNA-PK	0.09080127533264315	0	0	JUN
PRKCI	0.09686971931728555	0	0	RAD23B	EZH2
TRRAP	0.10037297357550065	0	0	NCOR2
GSK3A	0.1034811570789038	0	0	AKT1	CEBPB
MAP2K4	0.10683256267632911	0	0	AKT1	DAXX
PKC-Z	0.10984507777894516	0	0	RELA
CAMKIV	0.10984507777894516	0	0	RELA
JNK3	0.11921861202086972	0	0	JUN
PKAALPHA	0.12266981641140741	0	0	AR	RELA	PPP1R8
PKAGAMMA	0.131055520198969	0	0	AR	RELA
ERBB3	0.131055520198969	0	0	AKT1	VAV1
PAK1	0.13443494869457237	0	0	AKT1	HIST1H3A	SNAI1
P70S6K	0.1376740149752627	0	0	AKT1
AKT2	0.13819428892817945	0	0	GSK3B	HIST1H3A
PKD1	0.14179564924478266	0	0	HDAC7	JUN
ATR	0.1441203439973917	0	0	DAXX	E2F1	PML
PKC-D	0.1557471687977796	0	0	STAT3
BTK	0.16380050236814284	0	0	VAV1	JUN
PDHK1	0.17502344769618147	0	0	GSK3B	AKT1
TAOK3	0.18215725587902137	0	0	ZNF281
TAOK1	0.18215725587902137	0	0	GSK3B
MAST1	0.18215725587902137	0	0	AKT1
SCYL2	0.18215725587902137	0	0	RAD23B
POMK	0.18215725587902137	0	0	AKT1
TYK2	0.18636739401956773	0	0	VAV1	STAT3
MAPK13	0.190172424050701	0	0	MAPKAPK2	JUN
PDK-1	0.1907778701245942	0	0	AKT1
CDK12	0.1907778701245942	0	0	MED1
CDKL2	0.1907778701245942	0	0	CALM1
PKCETA	0.1907778701245942	0	0	DNMT3B
STK40	0.1907778701245942	0	0	MAPKAPK2
MAP4K5	0.1907778701245942	0	0	GSK3B
TYRO3	0.19930867516225922	0	0	AKT1
PKMYT1	0.19930867516225922	0	0	SMARCA4
CSNK2B	0.19930867516225922	0	0	SNAI1
PRKX	0.19930867516225922	0	0	FOXH1
LMTK2	0.19930867516225922	0	0	PPP1CA
MARK4	0.19930867516225922	0	0	SMARCA4
CAMK1G	0.19930867516225922	0	0	RNF14
TRIB3	0.2077505956070154	0	0	FOXH1
SGK2	0.2077505956070154	0	0	GSK3B
MAPK15	0.2077505956070154	0	0	JUN
PRKCE	0.2132067890193489	0	0	STAT3	NANOG
PKC-A	0.2132067890193489	0	0	AHR	NFE2L2
HIPK1	0.2161045466541768	0	0	DAXX
MAP3K10	0.2161045466541768	0	0	TCF3
TLK1	0.2161045466541768	0	0	HIST1H3A
SIK1	0.2161045466541768	0	0	NCOR2
CAMKK2	0.2161045466541768	0	0	AKT1
MAP4K4	0.2161045466541768	0	0	SMARCA4
CDK16	0.2243714341886669	0	0	SMARCA4
CSNK1G1	0.2243714341886669	0	0	RELA
AURKC	0.2243714341886669	0	0	HIST1H3A
CAMKK1	0.23255215488355835	0	0	AKT1
PAK5	0.23255215488355835	0	0	TCF3
MAPK12	0.23260386239442277	0	0	MAPKAPK2	JUN
NEK1	0.24064759628715307	0	0	VHL
EPHB3	0.24064759628715307	0	0	SMARCA4
MAPK9	0.2482038733590333	0	0	JUN	STAT3
RPS6KA2	0.24865863691353524	0	0	GSK3B
MOK	0.24865863691353524	0	0	JUN
MOS	0.24865863691353524	0	0	MYOD1
ILK	0.24865863691353524	0	0	AKT1
CLK2	0.25658614633199806	0	0	ASXL1
RPS6KB2	0.25658614633199806	0	0	GSK3B
AKT3	0.26443098525843456	0	0	GSK3B
SGK3	0.26443098525843456	0	0	GSK3B
IRAK1	0.26443098525843456	0	0	STAT3
JAK3	0.27219400565665913	0	0	EZH2
DYRK1B	0.27219400565665913	0	0	H3F3A
CDK6	0.27219400565665913	0	0	RB1
UHMK1	0.27219400565665913	0	0	MED1
EPHA1	0.27219400565665913	0	0	FOXH1
PTK6	0.27219400565665913	0	0	AKT1
CAMK4	0.27219400565665913	0	0	RELA
STK3	0.27219400565665913	0	0	HIST1H3A
MAPK7	0.27219400565665913	0	0	PML
PRKCH	0.2798760507975878	0	0	GSK3B
JAK1	0.2798760507975878	0	0	HIST1H3A
PDK1	0.2798760507975878	0	0	AKT1
EEF2K	0.2798760507975878	0	0	MAPKAPK2
LATS2	0.2798760507975878	0	0	SNAI1
CAMK2D	0.2798760507975878	0	0	GSK3B
TEC	0.2798760507975878	0	0	VAV1
PKN1	0.28747795537480403	0	0	HIST1H3A
NEK6	0.28747795537480403	0	0	STAT3
LRRK2	0.28747795537480403	0	0	AKT1
CAMK1	0.28747795537480403	0	0	HDAC7
EPHB1	0.3024446392007514	0	0	STAT3
TTK	0.30291743836752394	0	0	E2F1	E2F4
CSK	0.30981104567367584	0	0	PML
MAP3K5	0.31710056619230653	0	0	DAXX
FGFR1	0.3243139937878639	0	0	FOXH1
RIPK3	0.33394946895255845	0	0	DAXX	CALM1
FYN	0.34010285638766047	0	0	H3F3A	VAV1	NFE2L2
PRKAA2	0.35242235446361087	0	0	PARP1
PDGFRBETA	0.35242235446361087	0	0	STAT3
KIT	0.35242235446361087	0	0	STAT3
MAP2K2	0.35926693290480033	0	0	GADD45GIP1
DYRK1A	0.35926693290480033	0	0	SIRT1
ABL2	0.35926693290480033	0	0	CEBPB
RIPK1	0.36604000972456296	0	0	PML
MET	0.37274232305893223	0	0	PARP1
PKCIOTA	0.3793746035152173	0	0	RELA
RIPK2	0.3793746035152173	0	0	CALM1
MAP2K6	0.3793746035152173	0	0	FOXH1
PRKD2	0.3859375742410997	0	0	MTF2
MAP3K14	0.3984311481392035	0	0	CALM1	RARA
PRKCG	0.39885844231809897	0	0	GSK3B
PDPK1	0.39885844231809897	0	0	AKT1
PKCALPHA	0.40953267395328025	0	0	GSK3B	MYOD1
PKABETA	0.41773758014350076	0	0	AR
PKCTHETA	0.4238994707894965	0	0	AKT1
IGF1R	0.4420010999682834	0	0	VAV1
MAPK10	0.4479091600654964	0	0	JUN
ABL	0.4595404417322878	0	0	MYOD1
MAP3K1	0.47393683964121075	0	0	CALM1	STAT3
CAMKIIALPHA	0.47653476077902557	0	0	CEBPB
TGFBR1	0.47653476077902557	0	0	PPP1CA
MAP3K8	0.5036927025408731	0	0	CALM1
PRKCQ	0.5089547856570884	0	0	HIST1H3A
PRKG1	0.5089547856570884	0	0	GATA4
RPS6KB1	0.5193140981199518	0	0	GSK3B
SYK	0.5344494105299307	0	0	VAV1
ROCK1	0.5393890934780634	0	0	HIST1H3A
PKCGAMMA	0.5442769745086409	0	0	RARA
PAK2	0.5586351470650618	0	0	JUN
AURORAB	0.5633211341438223	0	0	RB1
BARK1	0.5633211341438223	0	0	AR
INSR	0.567957949091559	0	0	JUN
MAP3K3	0.5922741601444221	0	0	CALM1	PPP1CA
CAMK2A	0.7388035097218857	0	0	NCOR2
PLK1	0.7992541491802249	0	0	SUZ12	YY1
LCK	0.8320239974539144	0	0	VAV1
[truncated: 7 more columns]
