# Supplementary material for: Identification of key genes and validation of key gene aquaporin 1 on Wilms’ tumor metastasis
Source: PeerJ. 2023 Oct 26;11:e16025. doi: 10.7717/peerj.16025 (PMC10613441; doi:10.7717/peerj.16025)
Supplement: Supplemental Information 7 [file peerj-11-16025-s007.csv]

SUID	MCODE_Cluster	MCODE_Node_Status	MCODE_Score	name	selected	shared name
72		Unclustered	2.0	ALDH1A1	false	ALDH1A1
73		Unclustered	0.9523809523809523	CDH1	false	CDH1
75		Unclustered	0.5	ALDH6A1	false	ALDH6A1
77		Unclustered	1.6666666666666667	MUC1	false	MUC1
79		Unclustered	0.5	ALDH4A1	false	ALDH4A1
80		Unclustered	0.6666666666666666	PRODH2	false	PRODH2
82		Unclustered	0.0	GLS	false	GLS
85		Unclustered	0.5	HGD	false	HGD
87		Unclustered	0.0	AOC1	false	AOC1
88		Unclustered	0.0	DDC	false	DDC
90	Cluster 2	Clustered	2.857142857142857	AQP1	false	AQP1
92		Unclustered	1.4	CA2	false	CA2
94	Cluster 1	Clustered	3.4285714285714284	SCNN1G	false	SCNN1G
96	Cluster 1	Clustered	3.0	PODXL	false	PODXL
98	Cluster 1	Clustered	3.4285714285714284	SCNN1A	false	SCNN1A
100	Cluster 1	Clustered	3.0	NPHS2	false	NPHS2
102	Cluster 1	Clustered	3.238095238095238	UMOD	false	UMOD
104	Cluster 2	Clustered	2.857142857142857	SLC12A3	false	SLC12A3
106	Cluster 2	Clustered	2.7	SLC4A4	false	SLC4A4
108	Cluster 2	Seed	2.857142857142857	SLC12A1	false	SLC12A1
110		Unclustered	2.0	ARHGAP24	false	ARHGAP24
111		Unclustered	1.6666666666666667	PTPRO	false	PTPRO
114		Unclustered	0.0	ATP6V0A4	false	ATP6V0A4
116		Unclustered	0.6666666666666666	BHMT	false	BHMT
117		Unclustered	0.6666666666666666	FOLR1	false	FOLR1
119		Unclustered	0.0	FBP1	false	FBP1
122		Unclustered	1.6666666666666667	KNG1	false	KNG1
125		Unclustered	0.6666666666666666	SOST	false	SOST
128		Unclustered	1.6666666666666667	HNF1B	false	HNF1B
131		Unclustered	1.2	MME	false	MME
134	Cluster 2	Clustered	2.7	CDH16	false	CDH16
140		Unclustered	2.0	CLIC5	false	CLIC5
143		Unclustered	0.6666666666666666	COX7A1	false	COX7A1
145		Unclustered	0.0	FABP3	false	FABP3
147		Unclustered	0.0	FMO1	false	FMO1
148		Unclustered	0.5	KCNJ16	false	KCNJ16
151		Unclustered	0.0	GRB14	false	GRB14
152		Unclustered	0.0	TEK	false	TEK
154		Unclustered	0.0	HMGCS2	false	HMGCS2
156		Unclustered	0.0	SULT1C2	false	SULT1C2
158	Cluster 1	Clustered	3.0	REN	false	REN
161	Cluster 1	Seed	3.7333333333333334	HSD11B2	false	HSD11B2
172		Unclustered	2.0	MECOM	false	MECOM
178		Unclustered	2.0	NOX4	false	NOX4
189		Unclustered	0.6666666666666666	PTH1R	false	PTH1R
193		Unclustered	2.0	SLC3A1	false	SLC3A1
210		Unclustered	0.0	TMEM213	false	TMEM213
211		Unclustered	0.0	TMEM52B	false	TMEM52B
