# Supplementary material for: Identification of key genes and validation of key gene aquaporin 1 on Wilms’ tumor metastasis
Source: PeerJ. 2023 Oct 26;11:e16025. doi: 10.7717/peerj.16025 (PMC10613441; doi:10.7717/peerj.16025)
Supplement: Supplemental Information 8 [file peerj-11-16025-s008.csv]

Top 48 in network string_interactions_short.tsv_Degree_top48 ranked by Degree method
Rank	Name	Score
1	REN	12
1	NPHS2	12
3	SLC12A3	11
3	SLC12A1	11
5	AQP1	10
5	UMOD	10
7	CDH1	7
7	CA2	7
7	PODXL	7
7	SCNN1A	7
11	SCNN1G	6
11	SLC4A4	6
13	CDH16	5
13	MUC1	5
13	HSD11B2	5
16	HNF1B	4
16	MME	4
16	KNG1	4
19	ALDH1A1	3
19	ALDH6A1	3
19	ALDH4A1	3
19	KCNJ16	3
19	HGD	3
19	PTPRO	3
25	SLC3A1	2
25	CLIC5	2
25	COX7A1	2
25	PRODH2	2
25	MECOM	2
25	ARHGAP24	2
25	NOX4	2
25	BHMT	2
25	FOLR1	2
25	SOST	2
25	PTH1R	2
36	FABP3	1
36	TMEM213	1
36	GLS	1
36	TMEM52B	1
36	FMO1	1
36	AOC1	1
36	GRB14	1
36	DDC	1
36	TEK	1
36	HMGCS2	1
36	SULT1C2	1
36	ATP6V0A4	1
36	FBP1	1
