# Supplementary material for: Identification of key genes and validation of key gene aquaporin 1 on Wilms’ tumor metastasis
Source: PeerJ. 2023 Oct 26;11:e16025. doi: 10.7717/peerj.16025 (PMC10613441; doi:10.7717/peerj.16025)
Supplement: Supplemental Information 10 [file peerj-11-16025-s010.zip]

Archive with 11 entries (10 files):
- Wound Healing/
- Wound Healing/.DS_Store
- __MACOSX/Wound Healing/._.DS_Store
- Wound Healing/negative control-24h.jpg
- __MACOSX/Wound Healing/._negative control-24h.jpg
- Wound Healing/over expression-24h.jpg
- __MACOSX/Wound Healing/._over expression-24h.jpg
- Wound Healing/negative control-0h.jpg
- __MACOSX/Wound Healing/._negative control-0h.jpg
- Wound Healing/over expression-0h.jpg
- __MACOSX/Wound Healing/._over expression-0h.jpg
