# Supplementary material for: Identification of key genes and validation of key gene aquaporin 1 on Wilms’ tumor metastasis
Source: PeerJ. 2023 Oct 26;11:e16025. doi: 10.7717/peerj.16025 (PMC10613441; doi:10.7717/peerj.16025)
Supplement: Supplemental Information 11 [file peerj-11-16025-s011.zip]

Archive with 7 entries (6 files):
- Invasion/
- Invasion/.DS_Store
- __MACOSX/Invasion/._.DS_Store
- Invasion/negative control.tif
- __MACOSX/Invasion/._negative control.tif
- Invasion/over expression.tif
- __MACOSX/Invasion/._over expression.tif
