# Supplementary material for: Identification of key genes and validation of key gene aquaporin 1 on Wilms’ tumor metastasis
Source: PeerJ. 2023 Oct 26;11:e16025. doi: 10.7717/peerj.16025 (PMC10613441; doi:10.7717/peerj.16025)
Supplement: Supplemental Information 12 [file peerj-11-16025-s012.zip]

Archive with 11 entries (10 files):
- cytoskeleton/
- cytoskeleton/.DS_Store
- __MACOSX/cytoskeleton/._.DS_Store
- cytoskeleton/negative control.png
- __MACOSX/cytoskeleton/._negative control.png
- cytoskeleton/over expression.tif
- __MACOSX/cytoskeleton/._over expression.tif
- cytoskeleton/over expression-DAPI.png
- __MACOSX/cytoskeleton/._over expression-DAPI.png
- cytoskeleton/negative control-DAPI.png
- __MACOSX/cytoskeleton/._negative control-DAPI.png
