# Supplementary material for: Identification of key genes and validation of key gene aquaporin 1 on Wilms’ tumor metastasis
Source: PeerJ. 2023 Oct 26;11:e16025. doi: 10.7717/peerj.16025 (PMC10613441; doi:10.7717/peerj.16025)
Supplement: Supplemental Information 13 [file peerj-11-16025-s013.zip]

Archive with 23 entries (22 files):
- WB/
- WB/.DS_Store
- __MACOSX/WB/._.DS_Store
- WB/AQP1-HK2-Wit-49.tif
- __MACOSX/WB/._AQP1-HK2-Wit-49.tif
- WB/aqp1+actin-negative control-over expression.tif
- __MACOSX/WB/._aqp1+actin-negative control-over expression.tif
- WB/Vemintin&MARKER.tif
- __MACOSX/WB/._Vemintin&MARKER.tif
- WB/W-N-candeherin.tif
- __MACOSX/WB/._W-N-candeherin.tif
- WB/actin-vemintin.tif
- __MACOSX/WB/._actin-vemintin.tif
- WB/E-Cadeherin-actin.tif
- __MACOSX/WB/._E-Cadeherin-actin.tif
- WB/wit-n-ca-actin.tif
- __MACOSX/WB/._wit-n-ca-actin.tif
- WB/GAPDH-AQP1-HK2&Wit-49.tif
- __MACOSX/WB/._GAPDH-AQP1-HK2&Wit-49.tif
- WB/WIT-N-CA-MARKER.tif
- __MACOSX/WB/._WIT-N-CA-MARKER.tif
- WB/wit-E-Cadeherin.tif
- __MACOSX/WB/._wit-E-Cadeherin.tif
