# Supplementary material for: Identification of key genes and validation of key gene aquaporin 1 on Wilms’ tumor metastasis
Source: PeerJ. 2023 Oct 26;11:e16025. doi: 10.7717/peerj.16025 (PMC10613441; doi:10.7717/peerj.16025)
Supplement: Supplemental Information 14 — The magnification was 100. [file peerj-11-16025-s014.zip]

Archive with 7 entries (6 files):
- IHC-100/
- IHC-100/.DS_Store
- __MACOSX/IHC-100/._.DS_Store
- IHC-100/WT 100σÇì.tif
- __MACOSX/IHC-100/._WT 100σÇì.tif
- IHC-100/normal 100σÇì.tif
- __MACOSX/IHC-100/._normal 100σÇì.tif
