# Supplementary material for: Identification of key genes and validation of key gene aquaporin 1 on Wilms’ tumor metastasis
Source: PeerJ. 2023 Oct 26;11:e16025. doi: 10.7717/peerj.16025 (PMC10613441; doi:10.7717/peerj.16025)
Supplement: Supplemental Information 15 — The magnification was 200. [file peerj-11-16025-s015.zip]

Archive with 5 entries (4 files):
- IHC-200/
- IHC-200/normal 200σÇì.tif
- __MACOSX/IHC-200/._normal 200σÇì.tif
- IHC-200/WT 200σÇì.tif
- __MACOSX/IHC-200/._WT 200σÇì.tif
